# Supplementary material for: Dorsal Striatum Transcriptome Profile Profound Shift in Repeated Aggression Mouse Model Converged to Networks of 12 Transcription Factors after Fighting Deprivation
Source: Genes (Basel). 2021 Dec 22;13(1):21. doi: 10.3390/genes13010021 (PMC8774333; doi:10.3390/genes13010021)
Supplement: Supplementary file 1 [file genes-13-00021-s001.zip › Table S1.xlsx]

## Sheet: Sheet1
					A201	A202	A203	A204	A205	A206	AD1	AD2	AD3	AD4	AD5	AD6	C1	C2	C3	C4	C5	C6
				Number of input reads	27426025	30808251	28441340	28448942	26785458	23253499	20971011	21513578	20670925	21801704	25254938	30201927	22029959	20048232	20878829	20280610	20073782	21677014		21677014
				Average input read length	50	50	50	50	50	50	50	50	50	50	50	50	50	50	50	50	50	50		50
				UNIQUE READS:
				Uniquely mapped reads number	23811712	26910848	24893598	24630863	23543220	20460275	18307994	18535267	18126619	19071766	22266006	26444318	19152289	17511922	18284506	17763613	17708995	19051548		19051548
				Uniquely mapped reads %	0.8682	0.8735	0.8753	0.8658	0.879	0.8799	0.873	0.8616	0.8769	0.8748	0.8816	0.8756	0.8694	0.8735	0.8757	0.8759	0.8822	0.8789		0.8789
				Average mapped length	49.74	49.74	49.73	49.74	49.72	49.73	49.73	49.7	49.72	49.72	49.73	49.74	49.7	49.72	49.74	49.73	49.74	49.74		49.74
				Number of splices: Total	1384634	1587040	1499601	1465308	1403056	1214639	1050142	1012149	1044426	1138766	1295829	1568162	1147611	1072401	1051347	1049372	1055929	1093672		1093672
				Number of splices: Annotated (sjdb)	895	1134	1459	1483	1380	1082	936	731	674	1019	820	1044	821	818	980	1002	354	1007		1007
				Number of splices: GT/AG	1373409	1573956	1487247	1453462	1391985	1204906	1041706	1004079	1036037	1129579	1285237	1555606	1138207	1063668	1042803	1041053	1047315	1084820		1084820
				Number of splices: GC/AG	10258	11894	11289	10812	10010	8831	7676	7371	7630	8411	9695	11487	8596	7983	7789	7554	7852	8091		8091
				Number of splices: AT/AC	967	1190	1065	1034	1061	902	760	699	759	776	897	1069	808	750	755	765	762	761		761
				Number of splices: Non-canonical	0	0	0	0	0	0	0	0	0	0	0	0	0	0	0	0	0	0		0
				Mismatch rate per base, %	0.0014	0.0013	0.0014	0.0013	0.0013	0.0011	0.0013	0.0016	0.0012	0.0013	0.0011	0.0013	0.0014	0.0012	0.0011	0.0011	0.0011	0.001		0.001
				Deletion rate per base	0	0	0	0	0	0	0.0001	0.0001	0	0	0	0	0.0001	0	0	0.0001	0	0		0
				Deletion average length	1.66	1.61	1.7	1.56	1.52	1.48	1.79	2.06	1.64	1.75	1.53	1.56	1.99	1.52	1.6	1.69	1.59	1.55		1.55
				Insertion rate per base	0	0	0	0	0	0	0.0001	0.0001	0	0.0001	0	0	0	0	0	0.0001	0	0		0
				Insertion average length	1.2	1.2	1.2	1.2	1.19	1.2	1.21	1.2	1.21	1.21	1.21	1.22	1.21	1.22	1.22	1.21	1.21	1.21		1.21
				MULTI-MAPPING READS:
				Number of reads mapped to multiple loci	2994602	3231755	2919645	2877616	2673365	2325740	2087619	2321044	2025675	2163189	2391514	2994763	2293945	2061167	2075915	2002869	1908364	2101547		2101547
				% of reads mapped to multiple loci	0.1092	0.1049	0.1027	0.1012	0.0998	0.1	0.0995	0.1079	0.098	0.0992	0.0947	0.0992	0.1041	0.1028	0.0994	0.0988	0.0951	0.0969		0.0969
				Number of reads mapped to too many loci	223500	241500	221665	218866	198220	165232	225142	227825	191978	212379	226553	289614	188680	171699	196389	202566	165255	204805		204805
				% of reads mapped to too many loci	0.0081	0.0078	0.0078	0.0077	0.0074	0.0071	0.0107	0.0106	0.0093	0.0097	0.009	0.0096	0.0086	0.0086	0.0094	0.01	0.0082	0.0094		0.0094
				UNMAPPED READS:
				Number of reads unmapped: too many mismatches	0	0	0	0	0	0	0	0	0	0	0	0	0	0	0	0	0	0		0
				% of reads unmapped: too many mismatches	0	0	0	0	0	0	0	0	0	0	0	0	0	0	0	0	0	0		0
				Number of reads unmapped: too short	176535	176650	187629	489777	161540	113333	156584	234785	145469	166449	138774	199592	220737	140428	131274	130083	115125	115982		115982
				% of reads unmapped: too short	0.0064	0.0057	0.0066	0.0172	0.006	0.0049	0.0075	0.0109	0.007	0.0076	0.0055	0.0066	0.01	0.007	0.0063	0.0064	0.0057	0.0054		0.0054
				Number of reads unmapped: other	219676	247498	218803	231820	209113	188919	193672	194657	181184	187921	232091	273640	174308	163016	190745	181479	176043	203132		203132
				% of reads unmapped: other	0.008	0.008	0.0077	0.0081	0.0078	0.0081	0.0092	0.009	0.0088	0.0086	0.0092	0.0091	0.0079	0.0081	0.0091	0.0089	0.0088	0.0094		0.0094
				CHIMERIC READS:
				Number of chimeric reads	0	0	0	0	0	0	0	0	0	0	0	0	0	0	0	0	0	0		0
				% of chimeric reads	0	0	0	0	0	0	0	0	0	0	0	0	0	0	0	0	0	0		0
