# Supplementary material for: Dorsal Striatum Transcriptome Profile Profound Shift in Repeated Aggression Mouse Model Converged to Networks of 12 Transcription Factors after Fighting Deprivation
Source: Genes (Basel). 2021 Dec 22;13(1):21. doi: 10.3390/genes13010021 (PMC8774333; doi:10.3390/genes13010021)
Supplement: Supplementary file 1 [file genes-13-00021-s001.zip › Table S2.xlsx]

## Sheet: Supplementary Table 2
Supplementary Table 2. Lists of DEGs based on cuffdiff software output for 3 comparisons. Q<0.05.
C_AD												C_A20												A20_AD
genesymbol	locus	sample_1	sample_2	status	value_1	value_2	log2(fold_change)	test_stat	p_value	q_value		genesymbol	locus	sample_1	sample_2	status	value_1	value_2	log2(fold_change)	test_stat	p_value	q_value		genesymbol	locus	sample_1	sample_2	status	value_1	value_2	log2(fold_change)	test_stat	p_value	q_value
C1ql2	chr1:120340581-120343174	strC	strAD	OK	0.454283	1.57517	1.79384	2.30194	5e-05	0.014349		Sulf1	chr1:12692429-12860372	strC	strA20	OK	5.51861	3.22493	-0.775034	-2.84395	5e-05	0.00128683		Fam210a	chr18:68260184-68300333	strA20	strAD	OK	4.91454	894.045	7.50715	20.5069	5e-05	0.00135195
Igfn1	chr1:135953577-136006342	strC	strAD	OK	0.786806	0.41025	-0.939504	-1.8255	5e-05	0.014349		Dst	chr1:33908224-34308662	strC	strA20	OK	28.0047	20.4219	-0.455553	-2.18242	5e-05	0.00128683		Alg10b	chr15:90224310-90230554	strA20	strAD	OK	3.5748	528.564	7.20807	13.655	5e-05	0.00135195
Ctgf	chr10:24595441-24598682	strC	strAD	OK	10.3967	6.65362	-0.643917	-1.9246	5e-05	0.014349		1500015O10Rik	chr1:43730601-43742564	strC	strA20	OK	16.5562	3.38756	-2.28905	-4.64653	5e-05	0.00128683		Shox2	chr3:66971722-66981771	strA20	strAD	OK	0.288302	3.81568	3.72628	2.35251	5e-05	0.00135195
Fmnl1	chr11:103171137-103198900	strC	strAD	OK	23.5085	17.6231	-0.415718	-1.89178	5e-05	0.014349		9130024F11Rik	chr1:56971468-56975196	strC	strA20	OK	3.07964	0.565164	-2.44602	-2.77937	5e-05	0.00128683		Slc17a6	chr7:51621829-51671126	strA20	strAD	OK	0.414505	4.55103	3.45673	6.18688	5e-05	0.00135195
1810032O08Rik	chr11:116671659-116675798	strC	strAD	OK	16.7075	3.30063	-2.33968	-3.4987	5e-05	0.014349		Igfbp2	chr1:72824479-72852471	strC	strA20	OK	17.8381	6.65052	-1.42342	-4.52252	5e-05	0.00128683		Zfp369	chr13:65278853-65297795	strA20	strAD	OK	0.152764	1.37814	3.17334	4.30359	5e-05	0.00135195
Cobl	chr11:12236675-12464960	strC	strAD	OK	16.1964	12.0614	-0.425279	-1.94693	5e-05	0.014349		Ttll4	chr1:74661753-74697973	strC	strA20	OK	2.39821	0.989827	-1.27671	-3.28545	5e-05	0.00128683		Uhmk1	chr1:170199255-170215393	strA20	strAD	OK	0.624946	4.42861	2.82505	4.94656	5e-05	0.00135195
Dusp14	chr11:84048044-84068357	strC	strAD	OK	28.2589	20.7648	-0.444563	-1.64984	5e-05	0.014349		Wnt10a	chr1:74792018-74804175	strC	strA20	OK	1.15206	0.513871	-1.16473	-1.74664	5e-05	0.00128683		Grm2	chr9:106644533-106656109	strA20	strAD	OK	0.422733	2.68258	2.6658	5.04927	5e-05	0.00135195
Dio3os	chr12:110275384-110278129	strC	strAD	OK	24.9629	0.796777	-4.96947	-2.9089	5e-05	0.014349		Sned1	chr1:93235896-93296448	strC	strA20	OK	1.72952	76.1979	5.46131	5.95738	5e-05	0.00128683		Slc30a3	chr5:31086105-31093527	strA20	strAD	OK	0.745285	4.50826	2.59671	4.73372	5e-05	0.00135195
Pde12	chr14:26664116-26669846	strC	strAD	OK	173.782	3.35408	-5.69522	-7.11569	5e-05	0.014349		Bok	chr1:93685693-93695762	strC	strA20	OK	11.965	7.78905	-0.619307	-1.97329	5e-05	0.00128683		Tmem72	chr6:116692724-116716758	strA20	strAD	OK	0.262237	1.56414	2.57643	3.90452	5e-05	0.00135195
Prkcd	chr14:30595353-30626208	strC	strAD	OK	5.95175	11.6596	0.970132	2.84228	5e-05	0.014349		Serpinb8	chr1:107590005-107608978	strC	strA20	OK	0.93303	0.377084	-1.30704	-1.82643	5e-05	0.00128683		Cldn2	chrX:139800807-139811388	strA20	strAD	OK	0.270333	1.60412	2.56897	3.64638	5e-05	0.00135195
Alg10b	chr15:90224310-90230554	strC	strAD	OK	3.11978	527.845	7.40252	10.5461	5e-05	0.014349		Tfcp2l1	chr1:118627944-118685168	strC	strA20	OK	1.60954	0.980965	-0.714374	-2.14594	5e-05	0.00128683		Sostdc1	chr12:36314168-36318452	strA20	strAD	OK	1.05189	5.88746	2.48466	4.69594	5e-05	0.00135195
Nr4a1	chr15:101266845-101274794	strC	strAD	OK	22.4208	15.2459	-0.556419	-2.24078	5e-05	0.014349		Ccdc93	chr1:121431066-121506460	strC	strA20	OK	4.3584	2.89727	-0.589104	-2.37039	5e-05	0.00128683		Slc4a5	chr6:83237374-83304945	strA20	strAD	OK	0.329525	1.8428	2.48344	4.72212	5e-05	0.00135195
Arc	chr15:74669080-74672570	strC	strAD	OK	23.0017	15.6848	-0.552371	-2.31113	5e-05	0.014349		Mgat5	chr1:127204985-127482972	strC	strA20	OK	11.9633	7.57092	-0.660075	-2.79201	5e-05	0.00128683		Ttr	chr18:20665249-20674326	strA20	strAD	OK	156.789	871.116	2.47404	5.86173	5e-05	0.00135195
Etv5	chr16:22381312-22439570	strC	strAD	OK	33.8662	24.9737	-0.439437	-2.0463	5e-05	0.014349		R3hdm1	chr1:128103305-128237735	strC	strA20	OK	52.5478	41.1084	-0.354196	-1.80142	5e-05	0.00128683		Steap1	chr5:5736321-5749317	strA20	strAD	OK	0.394647	2.16017	2.45251	2.62887	5e-05	0.00135195
Cdkn1a	chr17:29090985-29100722	strC	strAD	OK	5.87741	9.03216	0.619891	1.72436	5e-05	0.014349		Elk4	chr1:132007604-132025684	strC	strA20	OK	5.95806	1.46422	-2.02471	-5.69362	5e-05	0.00128683		Aqp1	chr6:55336298-55348555	strA20	strAD	OK	0.501323	2.73321	2.44678	4.41632	5e-05	0.00135195
Capn11	chr17:45630203-45659309	strC	strAD	OK	1.04756	0.291775	-1.84411	-2.21878	5e-05	0.014349		Abl2	chr1:156558786-156649619	strC	strA20	OK	9.73253	6.91742	-0.492581	-2.5199	5e-05	0.00128683		Fam19a1	chr6:96113153-96657198	strA20	strAD	OK	0.188083	1.01095	2.42627	3.13398	5e-05	0.00135195
Egr1	chr18:34861206-34864956	strC	strAD	OK	100.982	71.2461	-0.503222	-2.25881	5e-05	0.014349		Tnr	chr1:159523768-159924922	strC	strA20	OK	7.85158	2.41739	-1.69953	-6.57769	5e-05	0.00128683		Cbl	chr9:44149261-44234046	strA20	strAD	OK	0.847265	4.51344	2.41334	6.69083	5e-05	0.00135195
Fam210a	chr18:68260184-68300333	strC	strAD	OK	4.84486	891.841	7.52419	17.235	5e-05	0.014349		Myoc	chr1:162639149-162658219	strC	strA20	OK	1.06531	0.499097	-1.09388	-1.7249	5e-05	0.00128683		Kcng3	chr17:83585956-83631895	strA20	strAD	OK	0.179337	0.949932	2.40515	3.27233	5e-05	0.00135195
Tcf7l2	chr19:55741809-55933655	strC	strAD	OK	5.01113	8.26624	0.722096	2.12042	5e-05	0.014349		F5	chr1:164115263-164220274	strC	strA20	OK	2.0911	0.435198	-2.26452	-5.07409	5e-05	0.00128683		Tmem178b	chr6:40110252-40248353	strA20	strAD	OK	1.28286	6.59632	2.36229	6.58218	5e-05	0.00135195
Brd3	chr2:27445580-27475673	strC	strAD	OK	30.6593	43.6216	0.508715	2.83363	5e-05	0.014349		Ildr2	chr1:166254138-166316832	strC	strA20	OK	9.48816	5.37285	-0.820441	-3.91526	5e-05	0.00128683		1500015O10Rik	chr1:43730601-43742564	strA20	strAD	OK	3.38887	17.3807	2.35861	5.07546	5e-05	0.00135195
Zeb2	chr2:44983511-45114084	strC	strAD	OK	14.5811	37.6779	1.36962	6.66893	5e-05	0.014349		Cnih3	chr1:181352627-181460641	strC	strA20	OK	6.25095	3.27963	-0.930541	-2.80309	5e-05	0.00128683		Kcne2	chr16:92292388-92298133	strA20	strAD	OK	0.761857	3.84965	2.33714	3.89351	5e-05	0.00135195
Nr4a2	chr2:57107225-57124003	strC	strAD	OK	9.2769	5.00309	-0.890823	-2.53569	5e-05	0.014349		Plxna2	chr1:194619828-194816868	strC	strA20	OK	13.8496	11.2456	-0.300488	-1.58525	5e-05	0.00128683		Folr1	chr7:101858330-101870788	strA20	strAD	OK	1.10219	5.07428	2.20283	3.97278	5e-05	0.00135195
Etnppl	chr3:130617447-130635750	strC	strAD	OK	5.32168	8.55748	0.685304	2.03359	5e-05	0.014349		Rims1	chr1:22468190-22805724	strC	strA20	OK	18.829	9.94704	-0.92062	-3.69623	5e-05	0.00128683		Nrn1	chr13:36725621-36734477	strA20	strAD	OK	5.28105	23.4929	2.15333	6.86746	5e-05	0.00135195
Ciart	chr3:95871521-95891930	strC	strAD	OK	10.6972	16.9617	0.665052	2.00929	5e-05	0.014349		Uggt1	chr1:36140027-36244302	strC	strA20	OK	7.47492	5.91528	-0.337611	-1.65609	5e-05	0.00128683		Cbln1	chr8:87468852-87472592	strA20	strAD	OK	0.622814	2.72891	2.13145	3.84639	5e-05	0.00135195
Rabggtb	chr3:153907288-153912966	strC	strAD	OK	62.7017	729.417	3.54017	34.8605	5e-05	0.014349		Fhl2	chr1:43123070-43196761	strC	strA20	OK	9.24883	5.86057	-0.658229	-1.94332	5e-05	0.00128683		Pdia4	chr6:47796140-47813512	strA20	strAD	OK	24.0914	104.57	2.11787	14.677	5e-05	0.00135195
Rcan3	chr4:135412308-135433805	strC	strAD	OK	13.4167	56.3141	2.06946	9.79203	5e-05	0.014349		Satb2	chr1:56793980-56971334	strC	strA20	OK	3.50861	0.835922	-2.06946	-5.19404	5e-05	0.00128683		F5	chr1:164115263-164220274	strA20	strAD	OK	0.435458	1.83126	2.07223	4.92143	5e-05	0.00135195
Fosl2	chr5:32136471-32157839	strC	strAD	OK	4.44144	2.89281	-0.618557	-1.95727	5e-05	0.014349		Raph1	chr1:60483184-60566765	strC	strA20	OK	4.08907	2.9701	-0.461262	-1.9324	5e-05	0.00128683		Rabggtb	chr3:153907288-153912966	strA20	strAD	OK	174.83	732.084	2.06606	43.5633	5e-05	0.00135195
Vgf	chr5:137030294-137033351	strC	strAD	OK	105.989	78.6261	-0.430837	-1.97797	5e-05	0.014349		Plekhm3	chr1:64789120-64956824	strC	strA20	OK	7.32903	5.80987	-0.335116	-1.62262	5e-05	0.00128683		Elk4	chr1:132007604-132025684	strA20	strAD	OK	1.46535	6.03682	2.04255	6.0297	5e-05	0.00135195
Slc6a11	chr6:114131240-114249886	strC	strAD	OK	37.1915	49.1333	0.401728	1.75021	5e-05	0.014349		Sphkap	chr1:83255780-83408200	strC	strA20	OK	4.3011	2.54814	-0.755261	-2.84429	5e-05	0.00128683		Fpgs	chr2:32646594-32694175	strA20	strAD	OK	3.79896	15.0612	1.98716	2.82663	5e-05	0.00135195
Foxj2	chr6:122820183-122845366	strC	strAD	OK	11.8034	189.617	4.00582	18.4706	5e-05	0.014349		Per2	chr1:91415981-91459328	strC	strA20	OK	8.76584	11.2514	0.360146	1.7917	5e-05	0.00128683		Kif27	chr13:58287515-58354862	strA20	strAD	OK	2.81694	11.0428	1.9709	4.93	5e-05	0.00135195
Ano2	chr6:125690418-126040128	strC	strAD	OK	5.13965	8.18595	0.671482	2.34713	5e-05	0.014349		St8sia4	chr1:95587681-95667594	strC	strA20	OK	2.19078	3.27863	0.58165	1.77314	5e-05	0.00128683		Kl	chr5:150952606-150993817	strA20	strAD	OK	2.56506	10.0316	1.96749	6.73915	5e-05	0.00135195
Cadps2	chr6:23262773-23839421	strC	strAD	OK	6.57652	4.22949	-0.636841	-1.85628	5e-05	0.014349		Rnf152	chr1:105276916-105356710	strC	strA20	OK	1.5851	0.875262	-0.856789	-2.31447	5e-05	0.00128683		Neurod2	chr11:98325416-98329645	strA20	strAD	OK	1.78732	6.90395	1.94962	5.66011	5e-05	0.00135195
Pdia4	chr6:47796140-47813512	strC	strAD	OK	26.3006	104.137	1.98532	10.9945	5e-05	0.014349		Mfsd4	chr1:132026620-132068062	strC	strA20	OK	7.05066	3.23252	-1.1251	-3.38193	5e-05	0.00128683		Calb2	chr8:110142537-110168206	strA20	strAD	OK	1.67684	6.33795	1.91827	4.27247	5e-05	0.00135195
Akt1s1	chr7:44849223-44855421	strC	strAD	OK	26.0652	49.6052	0.928366	3.02716	5e-05	0.014349		Mdm4	chr1:132986104-133030587	strC	strA20	OK	22.2514	16.1721	-0.460389	-2.39281	5e-05	0.00128683		Ctxn3	chr18:57468485-57478134	strA20	strAD	OK	0.330287	1.244	1.9132	2.14429	5e-05	0.00135195
Slc17a6	chr7:51621829-51671126	strC	strAD	OK	2.05563	4.54439	1.14451	2.40233	5e-05	0.014349		Atp2b4	chr1:133702673-133753747	strC	strA20	OK	12.6334	7.49862	-0.752546	-2.86248	5e-05	0.00128683		Ptpn3	chr4:57190840-57301837	strA20	strAD	OK	1.11463	4.02052	1.85082	5.8619	5e-05	0.00135195
Arntl	chr7:113207464-113314126	strC	strAD	OK	14.2582	9.45474	-0.592683	-2.27573	5e-05	0.014349		Igfn1	chr1:135953577-136006342	strC	strA20	OK	0.789232	0.119018	-2.72927	-4.78356	5e-05	0.00128683		Col8a1	chr16:57624255-57754737	strA20	strAD	OK	0.386003	1.38283	1.84094	3.60591	5e-05	0.00135195
Brsk2	chr7:141949750-142004243	strC	strAD	OK	117.655	223.367	0.924846	12.2053	5e-05	0.014349		1700025G04Rik	chr1:151884523-152090320	strC	strA20	OK	8.55044	6.11855	-0.482808	-2.40292	5e-05	0.00128683		9130024F11Rik	chr1:56971468-56975196	strA20	strAD	OK	0.565539	2.00191	1.82368	1.98261	5e-05	0.00135195
Pou2f2	chr7:25091114-25132460	strC	strAD	OK	3.76187	9.04677	1.26595	3.31408	5e-05	0.014349		Cacna1e	chr1:154392518-154725920	strC	strA20	OK	20.5718	10.9166	-0.91414	-4.72191	5e-05	0.00128683		Rxfp1	chr3:79644715-79737794	strA20	strAD	OK	0.218975	0.763323	1.80153	2.00105	5e-05	0.00135195
Spred3	chr7:29158828-29168647	strC	strAD	OK	13.0899	9.80005	-0.417589	-1.76265	5e-05	0.014349		Xpr1	chr1:155275656-155417444	strC	strA20	OK	23.1162	18.5612	-0.316612	-1.66776	5e-05	0.00128683		Kcnj6	chr16:94748682-94997696	strA20	strAD	OK	0.563584	1.95394	1.79369	3.10219	5e-05	0.00135195
Cpne7	chr8:123117373-123135185	strC	strAD	OK	5.23847	7.85068	0.583672	1.69181	5e-05	0.014349		Cep350	chr1:155844963-155973255	strC	strA20	OK	3.23119	2.51356	-0.362333	-1.64826	5e-05	0.00128683		Dkkl1	chr7:45207524-45211883	strA20	strAD	OK	0.596963	2.05798	1.78551	2.19907	5e-05	0.00135195
Cd97	chr8:83715176-83741311	strC	strAD	OK	8.76911	4.9312	-0.830491	-2.05019	5e-05	0.014349		Soat1	chr1:156428107-156474328	strC	strA20	OK	7.01419	5.17264	-0.439376	-1.68812	5e-05	0.00128683		Slc17a7	chr7:45163920-45176139	strA20	strAD	OK	21.0506	70.8426	1.75075	8.27244	5e-05	0.00135195
2210011C24Rik	chr8:84010227-84011720	strC	strAD	OK	0.604174	3.56607	2.5613	1.55053	5e-05	0.014349		Prrc2c	chr1:162671784-162740556	strC	strA20	OK	24.6526	16.6204	-0.568786	-2.95452	5e-05	0.00128683		Kcnk9	chr15:72512118-72546279	strA20	strAD	OK	1.5398	5.179	1.74993	3.16817	5e-05	0.00135195
Calb2	chr8:110142537-110168206	strC	strAD	OK	2.71726	6.31165	1.21586	2.38492	5e-05	0.014349		Pbx1	chr1:168119363-168432169	strC	strA20	OK	41.2623	32.8123	-0.330587	-1.69876	5e-05	0.00128683		Slc13a4	chr6:35267952-35308126	strA20	strAD	OK	0.781837	2.62602	1.74794	3.86193	5e-05	0.00135195
Zic1	chr9:91360344-91365799	strC	strAD	OK	6.80852	11.3448	0.736619	2.51789	5e-05	0.014349		Ddr2	chr1:169969408-170088944	strC	strA20	OK	1.16727	0.599131	-0.9622	-2.34547	5e-05	0.00128683		Rtn4rl2	chr2:84871945-84886692	strA20	strAD	OK	0.999378	3.3522	1.746	2.68482	5e-05	0.00135195
Cstf2	chrX:134059175-134111854	strC	strAD	OK	31.7887	21.8682	-0.539675	-2.55472	5e-05	0.014349		Uhmk1	chr1:170199255-170215393	strC	strA20	OK	5.56486	0.624402	-3.1558	-5.55194	5e-05	0.00128683		Prdm8	chr5:98180868-98187448	strA20	strAD	OK	0.22116	0.740317	1.74306	2.48909	5e-05	0.00135195
Gprasp1	chrX:135742691-135803468	strC	strAD	OK	685.063	91.3774	-2.90633	-12.8664	5e-05	0.014349		Nos1ap	chr1:170317495-170589849	strC	strA20	OK	23.9221	16.8054	-0.509423	-2.40284	5e-05	0.00128683		Rtn4r	chr16:18127705-18152408	strA20	strAD	OK	1.94629	6.4845	1.73627	4.42628	5e-05	0.00135195
Mid1	chrX:169685198-169990797	strC	strAD	OK	12.3262	17.2915	0.488336	1.82549	5e-05	0.014349		Atf6	chr1:170704456-170867771	strC	strA20	OK	15.869	12.2647	-0.371702	-1.9313	5e-05	0.00128683		Trpm3	chr19:22139116-22989884	strA20	strAD	OK	2.56546	8.38359	1.70835	5.67604	5e-05	0.00135195
Cdr1	chrX:61183245-61185558	strC	strAD	OK	18.2351	11.9582	-0.608709	-2.19397	5e-05	0.014349		Kcnj9	chr1:172321032-172329263	strC	strA20	OK	17.1123	11.0903	-0.625734	-2.85232	5e-05	0.00128683		Cbln2	chr18:86711109-86718283	strA20	strAD	OK	0.868292	2.6858	1.6291	3.22761	5e-05	0.00135195
Erdr1	chrY:90785441-90816465	strC	strAD	OK	186.617	313.12	0.746636	3.07724	5e-05	0.014349		Akt3	chr1:177022114-177248767	strC	strA20	OK	32.1013	22.1953	-0.532378	-2.77569	5e-05	0.00128683		Clcn5	chrX:7158411-7319358	strA20	strAD	OK	0.321355	0.972887	1.5981	2.56809	5e-05	0.00135195
Sh3rf3	chr10:58813358-59138916	strC	strAD	OK	6.29951	4.65144	-0.437561	-1.68225	0.0001	0.0243203		C130074G19Rik	chr1:184871925-184883036	strC	strA20	OK	12.4371	8.2223	-0.59704	-2.47364	5e-05	0.00128683		Satb2	chr1:56793980-56971334	strA20	strAD	OK	0.836322	2.52468	1.59397	4.16608	5e-05	0.00135195
Kcnc2	chr10:112271122-112466304	strC	strAD	OK	6.11499	8.46239	0.468716	1.56027	0.0001	0.0243203		Prox1	chr1:190121776-190170680	strC	strA20	OK	2.52974	1.48045	-0.772955	-2.13966	5e-05	0.00128683		Nov	chr15:54745927-54753761	strA20	strAD	OK	1.56321	4.59514	1.55559	3.65991	5e-05	0.00135195
Nptx1	chr11:119538718-119547820	strC	strAD	OK	22.3971	16.6566	-0.427224	-1.69287	0.0001	0.0243203		Plekhg1	chr10:3740376-3967302	strC	strA20	OK	5.64887	4.07043	-0.472783	-2.04962	5e-05	0.00128683		Tnr	chr1:159523768-159924922	strA20	strAD	OK	2.4192	7.04452	1.54197	6.44632	5e-05	0.00135195
Zic2	chr14:122475383-122480328	strC	strAD	OK	5.70681	8.34057	0.547461	1.64934	0.0001	0.0243203		Vip	chr10:5639217-5647614	strC	strA20	OK	2.83416	0.793376	-1.83684	-2.85507	5e-05	0.00128683		Tbr1	chr2:61804452-61814113	strA20	strAD	OK	2.74314	7.94426	1.53408	5.36051	5e-05	0.00135195
Hspa5	chr2:34772089-34776529	strC	strAD	OK	99.4185	78.6441	-0.338176	-1.57104	0.0001	0.0243203		Hivep2	chr10:13966378-14151378	strC	strA20	OK	27.2829	17.1196	-0.672346	-3.4595	5e-05	0.00128683		Rspo2	chr15:43020794-43170818	strA20	strAD	OK	0.282366	0.808067	1.51691	2.11124	5e-05	0.00135195
Fpgs	chr2:32646594-32694175	strC	strAD	OK	3.70175	15.0134	2.01997	2.27779	0.0001	0.0243203		Map3k5	chr10:19934525-20142750	strC	strA20	OK	7.59026	5.77498	-0.394332	-1.74621	5e-05	0.00128683		Abca4	chr3:122044459-122180061	strA20	strAD	OK	0.436036	1.24302	1.51133	3.61577	5e-05	0.00135195
Inadl	chr4:98395825-98719603	strC	strAD	OK	2.47831	4.06397	0.713531	1.70915	0.0001	0.0243203		Ctgf	chr10:24595441-24598682	strC	strA20	OK	10.4291	6.2322	-0.742805	-2.5544	5e-05	0.00128683		Shc3	chr13:51431041-51567084	strA20	strAD	OK	9.72872	27.5339	1.50089	6.59526	5e-05	0.00135195
Mical2	chr7:112225835-112355194	strC	strAD	OK	25.9504	19.7387	-0.394732	-1.5393	0.0001	0.0243203		Ptprk	chr10:28074819-28597397	strC	strA20	OK	4.83587	3.06873	-0.656133	-2.49988	5e-05	0.00128683		Cck	chr9:121489823-121495694	strA20	strAD	OK	21.8751	61.8861	1.50033	5.49184	5e-05	0.00135195
Tsc22d3	chrX:140539528-140600522	strC	strAD	OK	36.412	47.2566	0.376102	1.64229	0.0001	0.0243203		Osbpl8	chr10:111164801-111297247	strC	strA20	OK	28.919	36.7542	0.345891	1.80529	5e-05	0.00128683		Car10	chr11:93099289-93601751	strA20	strAD	OK	2.9051	8.17498	1.49263	5.28309	5e-05	0.00135195
Ctxn3	chr18:57468485-57478134	strC	strAD	OK	0.400318	1.23771	1.62845	1.6776	0.00015	0.0352844		Kcnc2	chr10:112271122-112466304	strC	strA20	OK	6.13359	3.04615	-1.00975	-3.56497	5e-05	0.00128683		Prr32	chrX:45090903-45092790	strA20	strAD	OK	0.771674	2.16766	1.49008	2.03512	5e-05	0.00135195
Col24a1	chr3:145292471-145552005	strC	strAD	OK	1.83933	1.17336	-0.648538	-1.63738	0.00015	0.0352844		Ipcef1	chr10:6758592-7038209	strC	strA20	OK	4.97045	1.54086	-1.68964	-4.63982	5e-05	0.00128683		Sidt1	chr16:44240179-44332838	strA20	strAD	OK	0.730358	2.05018	1.48908	3.52724	5e-05	0.00135195
Sgk1	chr10:21882183-21999902	strC	strAD	OK	32.8572	41.8856	0.350246	1.56086	0.0002	0.0455524		Phactr2	chr10:13207716-13474396	strC	strA20	OK	3.69089	2.36268	-0.643546	-2.49583	5e-05	0.00128683		Kcnc2	chr10:112271122-112466304	strA20	strAD	OK	3.04881	8.47864	1.47559	5.72369	5e-05	0.00135195
Traip	chr9:107950962-107972268	strC	strAD	OK	21.8186	27.4242	0.329893	1.45599	0.0002	0.0455524		Slc35d3	chr10:19847916-19851459	strC	strA20	OK	25.5278	32.1619	0.333283	1.64387	5e-05	0.00128683		Medag	chr5:149411805-149431703	strA20	strAD	OK	0.959707	2.64808	1.46428	3.26037	5e-05	0.00135195
							21.4781	102.069				Lingo3	chr10:80832800-80844039	strC	strA20	OK	43.0848	53.0941	0.301373	1.58445	5e-05	0.00128683		Pon3	chr6:5220851-5256233	strA20	strAD	OK	0.695701	1.91236	1.45881	2.3201	5e-05	0.00135195
							0.346421					Nav3	chr10:109683438-110000219	strC	strA20	OK	2.7413	1.4927	-0.87694	-3.13875	5e-05	0.00128683		Igfbp2	chr1:72824479-72852471	strA20	strAD	OK	6.65316	18.2444	1.45534	4.88265	5e-05	0.00135195
												Trhde	chr10:114398820-114801370	strC	strA20	OK	1.74598	0.710576	-1.29698	-2.92473	5e-05	0.00128683		Zeb2	chr2:44983511-45114084	strA20	strAD	OK	13.9103	37.8081	1.44254	8.64679	5e-05	0.00135195
												Arhgef25	chr10:127182520-127190054	strC	strA20	OK	30.1191	22.4409	-0.424548	-2.02273	5e-05	0.00128683		Grid2ip	chr5:143357337-143391798	strA20	strAD	OK	0.572293	1.55056	1.43797	2.95168	5e-05	0.00135195
												Adcy1	chr11:7063488-7178505	strC	strA20	OK	38.2262	18.4833	-1.04834	-4.73861	5e-05	0.00128683		Cep85l	chr10:53278080-53379851	strA20	strAD	OK	0.63331	1.6879	1.41424	1.94225	5e-05	0.00135195
												Slc36a1	chr11:55204339-55236330	strC	strA20	OK	10.6274	8.40383	-0.338673	-1.60331	5e-05	0.00128683		Neurod6	chr6:55677818-55681263	strA20	strAD	OK	1.89163	5.00757	1.40448	3.39067	5e-05	0.00135195
												Wnt9a	chr11:59306929-59333552	strC	strA20	OK	1.40572	0.446369	-1.655	-2.92681	5e-05	0.00128683		Wdr86	chr5:24712268-24730680	strA20	strAD	OK	0.513681	1.35077	1.39484	2.08435	5e-05	0.00135195
												Jmjd4	chr11:59450044-59458567	strC	strA20	OK	5.75575	4.15061	-0.47168	-1.79341	5e-05	0.00128683		Prss12	chr3:123446912-123506602	strA20	strAD	OK	0.690256	1.80972	1.39057	2.67759	5e-05	0.00135195
												Per1	chr11:69098955-69109957	strC	strA20	OK	20.8333	25.812	0.309151	1.62057	5e-05	0.00128683		Prlr	chr15:10177237-10349180	strA20	strAD	OK	0.720893	1.88753	1.38864	3.67077	5e-05	0.00135195
												Kcnab3	chr11:69326257-69333041	strC	strA20	OK	9.14582	5.10291	-0.841792	-2.75245	5e-05	0.00128683		Kcnk4	chr19:6925689-6934515	strA20	strAD	OK	0.667081	1.73736	1.38096	2.26399	5e-05	0.00135195
												Kif1c	chr11:70700547-70731970	strC	strA20	OK	30.1303	52.4342	0.799291	4.53423	5e-05	0.00128683		Bhlhe22	chr3:18054324-18057514	strA20	strAD	OK	0.680808	1.75249	1.36408	2.67923	5e-05	0.00135195
												Ankfy1	chr11:72690001-72772146	strC	strA20	OK	10.3732	8.23427	-0.333152	-1.67102	5e-05	0.00128683		Wnt9a	chr11:59306929-59333552	strA20	strAD	OK	0.446606	1.14594	1.35945	2.42621	5e-05	0.00135195
												Camkk1	chr11:73019007-73042065	strC	strA20	OK	25.5703	32.8913	0.363235	1.88986	5e-05	0.00128683		Sstr3	chr15:78537014-78544345	strA20	strAD	OK	0.510179	1.30211	1.35178	2.77116	5e-05	0.00135195
												Ssh2	chr11:77216424-77460219	strC	strA20	OK	5.55322	3.85226	-0.52762	-2.39406	5e-05	0.00128683		Emx1	chr6:85187930-85204463	strA20	strAD	OK	1.01142	2.55579	1.33738	2.10159	5e-05	0.00135195
												BC030499	chr11:78290840-78296805	strC	strA20	OK	0.920336	0.338785	-1.44179	-2.24136	5e-05	0.00128683		Bdnf	chr2:109674699-109727043	strA20	strAD	OK	0.554389	1.37387	1.30927	2.32129	5e-05	0.00135195
												Spag5	chr11:78301590-78322454	strC	strA20	OK	1.38738	0.784661	-0.822222	-1.80717	5e-05	0.00128683		Ttll4	chr1:74661753-74697973	strA20	strAD	OK	0.990586	2.44722	1.30479	3.49471	5e-05	0.00135195
												Acaca	chr11:84195437-84401651	strC	strA20	OK	8.80727	5.86477	-0.58662	-2.93453	5e-05	0.00128683		Adra1b	chr11:43774604-43901237	strA20	strAD	OK	0.935943	2.30122	1.2979	2.94705	5e-05	0.00135195
												Car10	chr11:93099289-93601751	strC	strA20	OK	9.27272	2.90321	-1.67534	-5.36743	5e-05	0.00128683		Otx2	chr14:48657676-48667644	strA20	strAD	OK	1.24169	3.00844	1.27671	2.6709	5e-05	0.00135195
												Fam117a	chr11:95337017-95381872	strC	strA20	OK	3.51904	5.51436	0.648009	2.01153	5e-05	0.00128683		Gm11549	chr3:36515056-36521445	strA20	strAD	OK	1.21475	2.94003	1.27516	2.62321	5e-05	0.00135195
												Zfp652	chr11:95749066-95764713	strC	strA20	OK	7.74079	5.06949	-0.610641	-2.2363	5e-05	0.00128683		Epn3	chr11:94489598-94499974	strA20	strAD	OK	0.55022	1.32398	1.2668	2.61133	5e-05	0.00135195
												Fmnl1	chr11:103171137-103198900	strC	strA20	OK	23.5861	18.1933	-0.374534	-1.90758	5e-05	0.00128683		Zic4	chr9:91368971-91389348	strA20	strAD	OK	0.627181	1.50553	1.26331	2.64469	5e-05	0.00135195
												Myl4	chr11:104550662-104587219	strC	strA20	OK	5.01642	2.06127	-1.28312	-2.26851	5e-05	0.00128683		Foxn3	chr12:99195093-99450074	strA20	strAD	OK	4.30744	10.3246	1.26119	4.77503	5e-05	0.00135195
												Ace	chr11:105965606-105989964	strC	strA20	OK	12.7362	9.6472	-0.400752	-1.75021	5e-05	0.00128683		Igsf9b	chr9:27299227-27334763	strA20	strAD	OK	1.23217	2.91898	1.24427	3.76661	5e-05	0.00135195
												Helz	chr11:107547959-107686943	strC	strA20	OK	5.8492	4.37182	-0.420005	-1.85799	5e-05	0.00128683		Htr1a	chr13:105443692-105448133	strA20	strAD	OK	0.472213	1.11411	1.23838	2.46118	5e-05	0.00135195
												Sstr2	chr11:113619480-113625895	strC	strA20	OK	6.23783	2.38619	-1.38633	-3.02275	5e-05	0.00128683		Fgf10	chr13:118714698-118792573	strA20	strAD	OK	0.404979	0.954235	1.2365	2.19231	5e-05	0.00135195
												2021-09-09	chr11:117199660-117362325	strC	strA20	OK	10.3832	7.64959	-0.440794	-1.81676	5e-05	0.00128683		Pdpr	chr8:111094744-111145498	strA20	strAD	OK	1.51558	3.56787	1.23519	2.58765	5e-05	0.00135195
												Adra1b	chr11:43774604-43901237	strC	strA20	OK	1.97868	0.935514	-1.08071	-2.34349	5e-05	0.00128683		BC030499	chr11:78290840-78296805	strA20	strAD	OK	0.33905	0.796581	1.23232	1.91537	5e-05	0.00135195
												Lsm11	chr11:45928268-45944935	strC	strA20	OK	1.88487	1.06248	-0.82702	-2.29725	5e-05	0.00128683		C1ql2	chr1:120340581-120343174	strA20	strAD	OK	0.671871	1.57797	1.23181	2.04308	5e-05	0.00135195
												Obscn	chr11:58994255-59136375	strC	strA20	OK	1.08135	1.40498	0.377721	1.68013	5e-05	0.00128683		E330009J07Rik	chr6:40407497-40436133	strA20	strAD	OK	4.30159	10.0842	1.22915	3.94369	5e-05	0.00135195
												Shisa6	chr11:66211724-66526126	strC	strA20	OK	1.40331	0.812399	-0.788576	-2.14036	5e-05	0.00128683		Slc26a2	chr18:61196853-61211596	strA20	strAD	OK	0.523043	1.22523	1.22805	2.29383	5e-05	0.00135195
												Pfas	chr11:68985700-69008460	strC	strA20	OK	19.9248	11.9972	-0.731867	-2.75191	5e-05	0.00128683		Col5a1	chr2:27886424-28039510	strA20	strAD	OK	0.696447	1.60874	1.20785	3.74721	5e-05	0.00135195
												Usp32	chr11:84984487-85139955	strC	strA20	OK	18.4472	13.6785	-0.431493	-2.23677	5e-05	0.00128683		Plcxd2	chr16:45959260-46010413	strA20	strAD	OK	1.46552	3.38067	1.2059	4.18597	5e-05	0.00135195
												Cacna1g	chr11:94408390-94474198	strC	strA20	OK	3.66442	1.83809	-0.995379	-3.67382	5e-05	0.00128683		Brsk2	chr7:141949750-142004243	strA20	strAD	OK	97.997	224.466	1.19569	20.0572	5e-05	0.00135195
												Nxph3	chr11:95509845-95514565	strC	strA20	OK	6.03805	3.1909	-0.920119	-2.755	5e-05	0.00128683		Mfsd4	chr1:132026620-132068062	strA20	strAD	OK	3.23458	7.38479	1.19098	3.92253	5e-05	0.00135195
												Stac2	chr11:98036623-98053462	strC	strA20	OK	12.4116	6.19853	-1.00169	-3.84177	5e-05	0.00128683		Fzd10	chr5:128601105-128604093	strA20	strAD	OK	0.350902	0.795821	1.18138	1.84989	5e-05	0.00135195
												Neurod2	chr11:98325416-98329645	strC	strA20	OK	7.54031	1.78729	-2.07685	-5.54886	5e-05	0.00128683		Pou2f2	chr7:25091114-25132460	strA20	strAD	OK	4.0095	9.08167	1.17954	3.881	5e-05	0.00135195
												Kcnh4	chr11:100740377-100759778	strC	strA20	OK	19.8725	25.8214	0.377792	1.9562	5e-05	0.00128683		A2m	chr6:121636172-121679238	strA20	strAD	OK	0.342472	0.771757	1.17216	2.08933	5e-05	0.00135195
												Gfap	chr11:102887335-102897200	strC	strA20	OK	38.5393	48.1275	0.320531	1.64018	5e-05	0.00128683		Cldn1	chr16:26356645-26371839	strA20	strAD	OK	0.595336	1.33764	1.16792	1.98916	5e-05	0.00135195
												Prkca	chr11:107933386-108343888	strC	strA20	OK	17.3937	12.7991	-0.442529	-2.30961	5e-05	0.00128683		Cacna1g	chr11:94408390-94474198	strA20	strAD	OK	1.83907	4.10036	1.15678	4.86853	5e-05	0.00135195
												Nptx1	chr11:119538718-119547820	strC	strA20	OK	22.4684	10.9188	-1.04108	-4.66092	5e-05	0.00128683		Shisa6	chr11:66211724-66526126	strA20	strAD	OK	0.813078	1.78646	1.13563	3.31452	5e-05	0.00135195
												Kidins220	chr12:24974931-25059697	strC	strA20	OK	54.3399	43.4346	-0.323167	-1.61692	5e-05	0.00128683		Ipcef1	chr10:6758592-7038209	strA20	strAD	OK	1.54198	3.37304	1.12927	3.21246	5e-05	0.00135195
												Sostdc1	chr12:36314168-36318452	strC	strA20	OK	5.75407	1.05131	-2.4524	-4.48149	5e-05	0.00128683		Prkcd	chr14:30595353-30626208	strA20	strAD	OK	5.37103	11.6877	1.12172	4.13525	5e-05	0.00135195
												Nrcam	chr12:44328884-44601846	strC	strA20	OK	26.3404	21.052	-0.323319	-1.69039	5e-05	0.00128683		Tcp11l1	chr2:104679979-104712162	strA20	strAD	OK	1.31764	2.86496	1.12055	2.92946	5e-05	0.00135195
												Akap6	chr12:52699382-53151015	strC	strA20	OK	18.7192	14.2865	-0.389867	-2.05371	5e-05	0.00128683		Hipk2	chr6:38697839-38876190	strA20	strAD	OK	8.74057	18.9738	1.11821	6.19742	5e-05	0.00135195
												Sstr1	chr12:58211803-58216036	strC	strA20	OK	2.58517	1.53317	-0.753739	-1.91591	5e-05	0.00128683		Myl4	chr11:104550662-104587219	strA20	strAD	OK	2.06212	4.46734	1.11529	1.97925	5e-05	0.00135195
												Akap5	chr12:76324890-76334151	strC	strA20	OK	46.202	36.6088	-0.335766	-1.71704	5e-05	0.00128683		Cers6	chr2:68861556-69111290	strA20	strAD	OK	2.22794	4.79594	1.10611	3.54218	5e-05	0.00135195
												Pcnx	chr12:81860029-82000924	strC	strA20	OK	12.0915	9.70487	-0.317215	-1.66683	5e-05	0.00128683		Rbm47	chr5:66016548-66151954	strA20	strAD	OK	0.517998	1.114	1.10473	2.13168	5e-05	0.00135195
												Dnal1	chr12:84114327-84143510	strC	strA20	OK	29.4308	22.7137	-0.373763	-1.96851	5e-05	0.00128683		Rnf152	chr1:105276916-105356710	strA20	strAD	OK	0.876089	1.86744	1.09191	3.16842	5e-05	0.00135195
												Fos	chr12:85473900-85477270	strC	strA20	OK	2.86233	1.39872	-1.03308	-2.21547	5e-05	0.00128683		C1ql3	chr2:12924040-13010864	strA20	strAD	OK	3.72457	7.91154	1.08688	3.16973	5e-05	0.00135195
												Unc79	chr12:102948858-103183997	strC	strA20	OK	14.0962	9.97636	-0.498717	-2.60175	5e-05	0.00128683		Heg1	chr16:33684465-33768195	strA20	strAD	OK	2.87212	6.09767	1.08614	4.5514	5e-05	0.00135195
												unknown	chr12:109586313-109586407	strC	strA20	OK	0	76.297	inf	#NAME?	5e-05	0.00128683		Gm3893	chr4:41889794-42462993	strA20	strAD	OK	1.35925	2.81773	1.05172	2.89079	5e-05	0.00135195
												6430411K18Rik	chr12:109590168-109595403	strC	strA20	OK	11.4236	47.4878	2.05554	7.04593	5e-05	0.00128683		Tcf7l2	chr19:55741809-55933655	strA20	strAD	OK	4.00113	8.28213	1.04959	3.84148	5e-05	0.00135195
												Cep170b	chr12:112722173-112746591	strC	strA20	OK	24.6472	19.4829	-0.339216	-1.73457	5e-05	0.00128683		Mrs2	chr13:24992294-25020317	strA20	strAD	OK	5.80136	12.0079	1.04952	3.79636	5e-05	0.00135195
												Rapgef5	chr12:117516478-117756978	strC	strA20	OK	9.89259	6.03295	-0.713484	-2.96529	5e-05	0.00128683		Gfra2	chr14:70890106-70979840	strA20	strAD	OK	3.14826	6.50152	1.04622	3.83378	5e-05	0.00135195
												Fkbp1b	chr12:4833173-4841595	strC	strA20	OK	6.44695	3.59537	-0.842479	-1.86516	5e-05	0.00128683		Zc3h12b	chrX:95711677-95927970	strA20	strAD	OK	0.402945	0.82942	1.04152	1.78492	5e-05	0.00135195
												Vsnl1	chr12:11325244-11436649	strC	strA20	OK	82.2632	45.9054	-0.841585	-3.85673	5e-05	0.00128683		Sntb2	chr8:106935749-107014192	strA20	strAD	OK	1.17292	2.41199	1.04011	2.79148	5e-05	0.00135195
												Heatr5a	chr12:51875872-51971321	strC	strA20	OK	2.74749	2.01269	-0.44899	-1.59946	5e-05	0.00128683		Galnt9	chr5:110544354-110621383	strA20	strAD	OK	2.81611	5.77607	1.03638	3.04656	5e-05	0.00135195
												Map3k9	chr12:81714949-81781170	strC	strA20	OK	5.96968	4.19742	-0.508151	-2.08424	5e-05	0.00128683		Plch1	chr3:63696233-63850991	strA20	strAD	OK	0.565834	1.15321	1.0272	2.47682	5e-05	0.00135195
												Dio2	chr12:90724551-90738438	strC	strA20	OK	16.8618	11.9882	-0.492138	-2.46703	5e-05	0.00128683		Gpr123	chr7:139834173-139878088	strA20	strAD	OK	2.48729	5.06278	1.02535	3.92778	5e-05	0.00135195
												Foxn3	chr12:99195093-99450074	strC	strA20	OK	9.50613	4.30448	-1.14302	-3.99802	5e-05	0.00128683		Ntng1	chr3:109780049-110143472	strA20	strAD	OK	2.50261	5.07692	1.02052	3.60499	5e-05	0.00135195
												Rps6ka5	chr12:100549777-100725028	strC	strA20	OK	13.0013	16.5183	0.345409	1.67546	5e-05	0.00128683		Trhde	chr10:114398820-114801370	strA20	strAD	OK	0.711111	1.43906	1.01698	2.33979	5e-05	0.00135195
												Trip11	chr12:101837371-101913171	strC	strA20	OK	2.66454	1.7637	-0.595278	-2.00129	5e-05	0.00128683		Inadl	chr4:98395825-98719603	strA20	strAD	OK	2.01419	4.0729	1.01585	3.00823	5e-05	0.00135195
												Dicer1	chr12:104687741-104751952	strC	strA20	OK	8.07999	6.40477	-0.335206	-1.67082	5e-05	0.00128683		3110035E14Rik	chr1:9548045-9631092	strA20	strAD	OK	15.5328	31.0501	0.999281	2.40818	5e-05	0.00135195
												Heatr1	chr13:12395374-12438893	strC	strA20	OK	4.57879	3.32232	-0.462776	-1.82411	5e-05	0.00128683		Kcnk12	chr17:87745820-87797994	strA20	strAD	OK	1.37899	2.7408	0.990983	1.9673	5e-05	0.00135195
												Lyst	chr13:13590408-13777440	strC	strA20	OK	4.639	3.11053	-0.576653	-2.65302	5e-05	0.00128683		Crhbp	chr13:95431375-95444831	strA20	strAD	OK	1.43756	2.84242	0.983495	1.94474	5e-05	0.00135195
												Hivep1	chr13:42052020-42185026	strC	strA20	OK	6.78482	4.58126	-0.566564	-2.72598	5e-05	0.00128683		Rprm	chr2:54084092-54085552	strA20	strAD	OK	7.94605	15.7058	0.982991	3.3114	5e-05	0.00135195
												Id4	chr13:48044230-48264036	strC	strA20	OK	143.85	186.604	0.37541	1.93655	5e-05	0.00128683		Cnih3	chr1:181352627-181460641	strA20	strAD	OK	3.28199	6.46491	0.978058	3.19607	5e-05	0.00135195
												Nsd1	chr13:55209781-55318325	strC	strA20	OK	15.8356	12.12	-0.385786	-2.03605	5e-05	0.00128683		Col6a3	chr1:90766859-90843971	strA20	strAD	OK	0.369118	0.724322	0.972547	2.3148	5e-05	0.00135195
												Zfp369	chr13:65278853-65297795	strC	strA20	OK	1.62263	0.152643	-3.4101	-4.62879	5e-05	0.00128683		Prox1	chr1:190121776-190170680	strA20	strAD	OK	1.48143	2.90279	0.970452	2.86812	5e-05	0.00135195
												Mef2c	chr13:83504033-83667079	strC	strA20	OK	36.988	27.2986	-0.43823	-2.17215	5e-05	0.00128683		Zkscan16	chr4:58943627-58958355	strA20	strAD	OK	1.70564	3.33468	0.967232	2.57415	5e-05	0.00135195
												Edil3	chr13:88821471-89323225	strC	strA20	OK	26.1237	34.4434	0.398869	2.08866	5e-05	0.00128683		Atp8a2	chr14:59647740-60086834	strA20	strAD	OK	2.08218	4.06042	0.963532	3.03638	5e-05	0.00135195
												Htr1a	chr13:105443692-105448133	strC	strA20	OK	0.941144	0.471828	-0.996154	-1.89278	5e-05	0.00128683		Scube1	chr15:83602582-83725039	strA20	strAD	OK	0.893752	1.73181	0.954334	3.07713	5e-05	0.00135195
												AI197445	chr13:107469821-107479188	strC	strA20	OK	1.66019	0.859423	-0.949905	-1.70878	5e-05	0.00128683		Mir6240	chr5:114851947-114852064	strA20	strAD	OK	8437.42	16338.7	0.953423	5.12604	5e-05	0.00135195
												Emb	chr13:117220572-117274415	strC	strA20	OK	8.00692	5.44076	-0.557438	-1.82584	5e-05	0.00128683		Frzb	chr2:80411969-80447396	strA20	strAD	OK	0.612152	1.18339	0.950962	1.6769	5e-05	0.00135195
												Hcn1	chr13:117602319-117981028	strC	strA20	OK	3.79792	2.50152	-0.602405	-2.2122	5e-05	0.00128683		Ddr2	chr1:169969408-170088944	strA20	strAD	OK	0.59971	1.15924	0.950838	2.40522	5e-05	0.00135195
												Fgf10	chr13:118714698-118792573	strC	strA20	OK	0.906686	0.404621	-1.16403	-2.0062	5e-05	0.00128683		Ildr2	chr1:166254138-166316832	strA20	strAD	OK	5.3772	10.385	0.949581	5.10764	5e-05	0.00135195
												Chrm3	chr13:9876612-10360803	strC	strA20	OK	6.04002	3.4551	-0.805828	-2.65539	5e-05	0.00128683		Col8a2	chr4:126286793-126314330	strA20	strAD	OK	0.920526	1.77601	0.948109	2.40798	5e-05	0.00135195
												Ryr2	chr13:11553102-12106945	strC	strA20	OK	7.01562	4.77738	-0.554349	-2.83944	5e-05	0.00128683		Rmrp	chr4:43492784-43493059	strA20	strAD	OK	25.9422	49.9675	0.945691	1.83011	5e-05	0.00135195
												Mtr	chr13:12186539-12258113	strC	strA20	OK	2.99904	1.88162	-0.672531	-1.99756	5e-05	0.00128683		Cadps2	chr6:23262773-23839421	strA20	strAD	OK	2.20457	4.24172	0.944151	3.11479	5e-05	0.00135195
												Mrs2	chr13:24992294-25020317	strC	strA20	OK	12.694	5.79671	-1.13084	-3.85002	5e-05	0.00128683		Mapk11	chr15:89142483-89149606	strA20	strAD	OK	2.68911	5.13319	0.932726	2.85465	5e-05	0.00135195
												Nrn1	chr13:36725621-36734477	strC	strA20	OK	25.3233	5.27809	-2.26238	-6.3827	5e-05	0.00128683		Lbp	chr2:158306492-158332852	strA20	strAD	OK	2.15438	4.07138	0.918246	2.47724	5e-05	0.00135195
												Shc3	chr13:51431041-51567084	strC	strA20	OK	29.4089	9.72207	-1.59692	-6.44449	5e-05	0.00128683		Rgs16	chr1:153740352-153745468	strA20	strAD	OK	2.07749	3.90938	0.912093	2.37458	5e-05	0.00135195
												Gprin1	chr13:54736672-54749669	strC	strA20	OK	9.28847	7.12361	-0.382833	-1.71738	5e-05	0.00128683		Fmn1	chr2:113220186-113716767	strA20	strAD	OK	0.467238	0.878594	0.911038	2.03837	5e-05	0.00135195
												Sncb	chr13:54758859-54766440	strC	strA20	OK	133.384	104.323	-0.354531	-1.77728	5e-05	0.00128683		Stac2	chr11:98036623-98053462	strA20	strAD	OK	6.20142	11.6273	0.906844	4.07079	5e-05	0.00135195
												Kif27	chr13:58287515-58354862	strC	strA20	OK	8.75319	2.81441	-1.63698	-4.00916	5e-05	0.00128683		Shroom4	chrX:6400144-6633717	strA20	strAD	OK	0.491471	0.920554	0.905398	1.89482	5e-05	0.00135195
												Agtpbp1	chr13:59449534-59557347	strC	strA20	OK	42.9763	31.3084	-0.45699	-2.38421	5e-05	0.00128683		Nr2c2	chr6:92091417-92184023	strA20	strAD	OK	4.82515	9.02933	0.904045	2.39986	5e-05	0.00135195
												Ptch1	chr13:63511532-63565520	strC	strA20	OK	10.2428	7.2346	-0.501625	-2.2456	5e-05	0.00128683		Ago2	chr15:73101624-73184947	strA20	strAD	OK	4.19362	7.84289	0.90319	4.6931	5e-05	0.00135195
												Adcy2	chr13:68620042-68999541	strC	strA20	OK	19.4982	13.9642	-0.48161	-2.3407	5e-05	0.00128683		Lrrc17	chr5:21483846-21645605	strA20	strAD	OK	88.6291	165.608	0.901916	5.26211	5e-05	0.00135195
												Ube2ql1	chr13:69702831-69739897	strC	strA20	OK	26.5426	18.281	-0.537965	-2.52825	5e-05	0.00128683		Cpne7	chr8:123117373-123135185	strA20	strAD	OK	4.23612	7.87257	0.894093	3.14906	5e-05	0.00135195
												Ice1	chr13:70588688-70637634	strC	strA20	OK	19.4182	15.1138	-0.361538	-1.90699	5e-05	0.00128683		Gpr26	chr7:131966459-131985633	strA20	strAD	OK	5.66859	10.5336	0.893938	3.51	5e-05	0.00135195
												Nr2f1	chr13:78188972-78236564	strC	strA20	OK	13.9177	10.0315	-0.472388	-1.84083	5e-05	0.00128683		Fzd4	chr7:89404365-89410110	strA20	strAD	OK	1.33916	2.48004	0.889035	2.25469	5e-05	0.00135195
												Crhbp	chr13:95431375-95444831	strC	strA20	OK	3.02733	1.43676	-1.07523	-2.11026	5e-05	0.00128683		Mkx	chr18:6934965-7004779	strA20	strAD	OK	1.34079	2.48153	0.88815	2.14574	5e-05	0.00135195
												Iqgap2	chr13:95627176-95891922	strC	strA20	OK	6.43228	4.46714	-0.525978	-2.29102	5e-05	0.00128683		Trpv4	chr5:114622153-114658421	strA20	strAD	OK	0.961591	1.77795	0.88672	2.01271	5e-05	0.00135195
												Sv2c	chr13:95959442-96132577	strC	strA20	OK	21.4058	11.8165	-0.857201	-4.13486	5e-05	0.00128683		Hapln4	chr8:70083528-70090862	strA20	strAD	OK	6.61131	12.2198	0.886215	3.95577	5e-05	0.00135195
												Rem2	chr14:54476099-54480434	strC	strA20	OK	23.8591	32.232	0.433953	2.10669	5e-05	0.00128683		Necab3	chr2:154544404-154558853	strA20	strAD	OK	5.21591	9.58171	0.877363	2.75657	5e-05	0.00135195
												Kif13b	chr14:64652530-64806296	strC	strA20	OK	12.149	9.52845	-0.35052	-1.75615	5e-05	0.00128683		Slc29a4	chr5:142702100-142722490	strA20	strAD	OK	2.11035	3.86832	0.874227	2.48573	5e-05	0.00135195
												Adra1a	chr14:66635250-66771168	strC	strA20	OK	1.70089	0.878912	-0.952503	-2.00879	5e-05	0.00128683		Trim56	chr5:137111285-137116207	strA20	strAD	OK	0.816135	1.49542	0.873676	2.00458	5e-05	0.00135195
												Gfra2	chr14:70890106-70979840	strC	strA20	OK	6.44616	3.14629	-1.03479	-3.44113	5e-05	0.00128683		Sv2c	chr13:95959442-96132577	strA20	strAD	OK	11.8252	21.6652	0.873509	4.77891	5e-05	0.00135195
												Fezf2	chr14:12341891-12345865	strC	strA20	OK	3.17055	1.97318	-0.684214	-1.68361	5e-05	0.00128683		Adra1a	chr14:66635250-66771168	strA20	strAD	OK	0.879561	1.60989	0.872106	1.83852	5e-05	0.00135195
												Nr1d2	chr14:18204055-18239106	strC	strA20	OK	24.8855	34.1383	0.456087	2.38089	5e-05	0.00128683		Igf2	chr7:142650767-142670356	strA20	strAD	OK	12.2721	22.4296	0.870023	4.36756	5e-05	0.00135195
												Gng2	chr14:19872558-19977249	strC	strA20	OK	24.1581	14.2383	-0.762735	-3.56348	5e-05	0.00128683		Lrriq1	chr10:103063197-103236322	strA20	strAD	OK	0.924713	1.68774	0.868017	1.82416	5e-05	0.00135195
												Camk2g	chr14:20734872-20794088	strC	strA20	OK	38.0212	28.1022	-0.43612	-2.1479	5e-05	0.00128683		Kcnc4	chr3:107438302-107458898	strA20	strAD	OK	3.27794	5.94004	0.857683	2.95104	5e-05	0.00135195
												Kcnma1	chr14:23298693-24004205	strC	strA20	OK	9.86032	7.45627	-0.403181	-1.8771	5e-05	0.00128683		Plcb4	chr2:135741829-136013068	strA20	strAD	OK	4.53692	8.22087	0.857578	3.54632	5e-05	0.00135195
												Pde12	chr14:26664116-26669846	strC	strA20	OK	174.274	8.47862	-4.36138	-15.1195	5e-05	0.00128683		Zfp398	chr6:47835660-47868257	strA20	strAD	OK	1.44815	2.62198	0.856448	2.234	5e-05	0.00135195
												Otx2	chr14:48657676-48667644	strC	strA20	OK	2.70048	1.241	-1.12172	-2.19266	5e-05	0.00128683		Adcy1	chr11:7063488-7178505	strA20	strAD	OK	18.4978	33.4914	0.856435	4.8666	5e-05	0.00135195
												Atp8a2	chr14:59647740-60086834	strC	strA20	OK	4.39678	2.08047	-1.07954	-3.25573	5e-05	0.00128683		Hmbox1	chr14:64822217-64949847	strA20	strAD	OK	5.46239	9.8658	0.852903	3.56647	5e-05	0.00135195
												Hmbox1	chr14:64822217-64949847	strC	strA20	OK	10.388	5.45834	-0.928383	-3.57938	5e-05	0.00128683		Cfap44	chr16:44394798-44482428	strA20	strAD	OK	0.549417	0.991499	0.85171	2.05732	5e-05	0.00135195
												Dock5	chr14:67751927-67933572	strC	strA20	OK	3.08975	2.33974	-0.401141	-1.67474	5e-05	0.00128683		Cacna1e	chr1:154392518-154725920	strA20	strAD	OK	10.9258	19.6963	0.850184	5.08571	5e-05	0.00135195
												Pcdh9	chr14:93013699-93890669	strC	strA20	OK	18.0016	14.4984	-0.31223	-1.58378	5e-05	0.00128683		Col24a1	chr3:145292471-145552005	strA20	strAD	OK	0.658095	1.17684	0.838548	2.26517	5e-05	0.00135195
												Dach1	chr14:97786845-98169765	strC	strA20	OK	16.7837	22.2329	0.40563	2.07859	5e-05	0.00128683		Nrip3	chr7:109758055-109781545	strA20	strAD	OK	8.09026	14.4657	0.838379	3.91651	5e-05	0.00135195
												Slitrk1	chr14:108909988-108914239	strC	strA20	OK	8.67336	6.4409	-0.429329	-1.79364	5e-05	0.00128683		Tmem178	chr17:80944631-81001816	strA20	strAD	OK	6.4917	11.5803	0.835003	2.76342	5e-05	0.00135195
												Dock9	chr14:121542038-121797734	strC	strA20	OK	14.9357	10.1997	-0.550236	-2.84973	5e-05	0.00128683		Grin2a	chr16:9577709-9992533	strA20	strAD	OK	0.653345	1.16122	0.829731	1.87347	5e-05	0.00135195
												Prlr	chr15:10177237-10349180	strC	strA20	OK	1.94444	0.720241	-1.43281	-3.57306	5e-05	0.00128683		Pcolce	chr5:137605106-137611404	strA20	strAD	OK	1.92992	3.42705	0.82843	1.85777	5e-05	0.00135195
												Sema5a	chr15:32244812-32696341	strC	strA20	OK	2.36694	1.71259	-0.466839	-1.73629	5e-05	0.00128683		Zic1	chr9:91360344-91365799	strA20	strAD	OK	6.41773	11.3819	0.826604	3.57046	5e-05	0.00135195
												Vps13b	chr15:35371545-35931229	strC	strA20	OK	4.74458	3.71965	-0.351116	-1.71038	5e-05	0.00128683		Plekhg1	chr10:3740376-3967302	strA20	strAD	OK	4.07388	7.20892	0.823381	3.87855	5e-05	0.00135195
												Nov	chr15:54745927-54753761	strC	strA20	OK	4.4939	1.56226	-1.52434	-3.47362	5e-05	0.00128683		Ccdc136	chr6:29398925-29426995	strA20	strAD	OK	4.97949	8.77135	0.816802	3.40602	5e-05	0.00135195
												Deptor	chr15:55099916-55259273	strC	strA20	OK	6.0641	4.79528	-0.338679	-1.53376	5e-05	0.00128683		Cabyr	chr18:12741354-12755142	strA20	strAD	OK	1.27884	2.24593	0.812478	1.65703	5e-05	0.00135195
												Efr3a	chr15:65787040-65873812	strC	strA20	OK	12.4139	6.70552	-0.888541	-3.75887	5e-05	0.00128683		Fhad1	chr4:141890622-142011651	strA20	strAD	OK	0.609078	1.06768	0.809782	1.89776	5e-05	0.00135195
												Ly6e	chr15:74955050-74959905	strC	strA20	OK	37.8249	27.9135	-0.438373	-2.05051	5e-05	0.00128683		Syt13	chr2:92915100-92956051	strA20	strAD	OK	11.3148	19.8118	0.808147	4.33175	5e-05	0.00135195
												Mpped1	chr15:83780022-83858474	strC	strA20	OK	23.8791	16.692	-0.516597	-2.49646	5e-05	0.00128683		Efr3a	chr15:65787040-65873812	strA20	strAD	OK	6.71209	11.752	0.808079	3.89262	5e-05	0.00135195
												Slc4a8	chr15:100761746-100823971	strC	strA20	OK	7.38091	4.88756	-0.594684	-2.96102	5e-05	0.00128683		Nwd2	chr5:63649102-63810543	strA20	strAD	OK	0.524544	0.914992	0.802696	2.05303	5e-05	0.00135195
												Nr4a1	chr15:101266845-101274794	strC	strA20	OK	22.4955	16.6955	-0.430175	-1.96314	5e-05	0.00128683		Homer2	chr7:81600480-81706925	strA20	strAD	OK	1.7308	3.00751	0.79713	3.3129	5e-05	0.00135195
												Basp1	chr15:25363276-25413764	strC	strA20	OK	187.893	135.747	-0.46899	-2.30803	5e-05	0.00128683		Vsnl1	chr12:11325244-11436649	strA20	strAD	OK	45.9459	79.7379	0.795329	4.60639	5e-05	0.00135195
												Ncald	chr15:37366174-37792428	strC	strA20	OK	53.8913	30.4029	-0.825846	-3.92656	5e-05	0.00128683		Nav3	chr10:109683438-110000219	strA20	strAD	OK	1.4939	2.58886	0.793236	3.05342	5e-05	0.00135195
												Rspo2	chr15:43020794-43170818	strC	strA20	OK	1.09262	0.282207	-1.95297	-2.82952	5e-05	0.00128683		Clic6	chr16:92498146-92541241	strA20	strAD	OK	5.79142	10.0235	0.7914	3.46527	5e-05	0.00135195
												Samd12	chr15:53461800-53902436	strC	strA20	OK	4.33174	1.55634	-1.47679	-2.57175	5e-05	0.00128683		Ramp3	chr11:6650147-6677475	strA20	strAD	OK	4.43634	7.67326	0.790471	1.96979	5e-05	0.00135195
												Enpp2	chr15:54838678-54920146	strC	strA20	OK	257.342	144.22	-0.835418	-2.91197	5e-05	0.00128683		Sez6l	chr5:112419150-112577198	strA20	strAD	OK	6.45493	11.1548	0.789194	4.22279	5e-05	0.00135195
												Asap1	chr15:64086839-64382919	strC	strA20	OK	17.6133	12.8844	-0.451047	-2.29636	5e-05	0.00128683		Kcnq3	chr15:65994914-66286224	strA20	strAD	OK	3.16721	5.47112	0.788625	2.66328	5e-05	0.00135195
												Kcnq3	chr15:65994914-66286224	strC	strA20	OK	5.76516	3.16478	-0.865253	-2.77395	5e-05	0.00128683		Miat	chr5:112213227-112228948	strA20	strAD	OK	16.2745	28.0576	0.785783	4.45322	5e-05	0.00135195
												Kcnk9	chr15:72512118-72546279	strC	strA20	OK	5.51185	1.53866	-1.84086	-3.27855	5e-05	0.00128683		Tfcp2l1	chr1:118627944-118685168	strA20	strAD	OK	0.981916	1.68335	0.777661	2.47364	5e-05	0.00135195
												Ago2	chr15:73101624-73184947	strC	strA20	OK	8.26633	4.19035	-0.980175	-4.55318	5e-05	0.00128683		Enpp2	chr15:54838678-54920146	strA20	strAD	OK	144.343	247.117	0.775696	3.15814	5e-05	0.00135195
												Arc	chr15:74669080-74672570	strC	strA20	OK	23.0744	14.9983	-0.621498	-2.95627	5e-05	0.00128683		Fam81a	chr9:70089309-70141557	strA20	strAD	OK	13.3896	22.8891	0.773552	4.01946	5e-05	0.00135195
												Sstr3	chr15:78537014-78544345	strC	strA20	OK	1.59589	0.509893	-1.64609	-3.31182	5e-05	0.00128683		Slc8a1	chr17:81373104-81738387	strA20	strAD	OK	2.73474	4.67028	0.772104	4.12248	5e-05	0.00135195
												Scube1	chr15:83602582-83725039	strC	strA20	OK	2.05037	0.893212	-1.19881	-3.54959	5e-05	0.00128683		Mast1	chr8:84911852-84937353	strA20	strAD	OK	3.94616	6.69366	0.762345	3.38747	5e-05	0.00135195
												Mapk11	chr15:89142483-89149606	strC	strA20	OK	6.74966	2.68753	-1.32854	-3.88557	5e-05	0.00128683		Peg3	chr7:6705959-6730419	strA20	strAD	OK	15.0381	25.5062	0.762224	3.97615	5e-05	0.00135195
												Atf7	chr15:102536643-102625421	strC	strA20	OK	3.95643	2.35856	-0.746292	-1.99432	5e-05	0.00128683		Kcnab3	chr11:69326257-69333041	strA20	strAD	OK	5.10567	8.65324	0.761139	2.81922	5e-05	0.00135195
												Cbx5	chr15:103191545-103239816	strC	strA20	OK	32.9049	25.389	-0.374097	-1.96604	5e-05	0.00128683		Phactr2	chr10:13207716-13474396	strA20	strAD	OK	2.36478	4.00287	0.759329	3.23121	5e-05	0.00135195
												Aifm3	chr16:17489676-17507485	strC	strA20	OK	19.8071	15.3927	-0.363778	-1.63947	5e-05	0.00128683		Ppm1l	chr3:69316917-69555396	strA20	strAD	OK	4.44579	7.50335	0.755097	3.13849	5e-05	0.00135195
												Rtn4r	chr16:18127705-18152408	strC	strA20	OK	8.66958	1.94586	-2.15555	-5.16182	5e-05	0.00128683		Slc5a5	chr8:70882888-70892757	strA20	strAD	OK	1.53428	2.58697	0.753704	1.93271	5e-05	0.00135195
												Vwa5b2	chr16:20589581-20605377	strC	strA20	OK	6.20722	4.41271	-0.492281	-1.90182	5e-05	0.00128683		Pde1a	chr2:79834452-80129412	strA20	strAD	OK	7.66821	12.8724	0.747314	3.36962	5e-05	0.00135195
												Heg1	chr16:33684465-33768195	strC	strA20	OK	6.06845	2.87	-1.08028	-4.17944	5e-05	0.00128683		Lars2	chr9:123366939-123462664	strA20	strAD	OK	347.468	581.101	0.741907	2.15916	5e-05	0.00135195
												Golgb1	chr16:36880518-36933085	strC	strA20	OK	21.1301	14.2811	-0.565191	-2.95068	5e-05	0.00128683		Zic2	chr14:122475383-122480328	strA20	strAD	OK	5.0058	8.36871	0.741406	2.7469	5e-05	0.00135195
												Gm608	chr16:44173396-44227466	strC	strA20	OK	5.29567	3.58092	-0.564484	-2.71413	5e-05	0.00128683		Tnks	chr8:34829178-34965690	strA20	strAD	OK	4.21292	7.02323	0.737313	3.55726	5e-05	0.00135195
												Cfap44	chr16:44394798-44482428	strC	strA20	OK	1.06402	0.549022	-0.954595	-2.25148	5e-05	0.00128683		Zfp382	chr7:30121947-30135032	strA20	strAD	OK	2.17811	3.61993	0.732885	1.91682	5e-05	0.00135195
												Kcne2	chr16:92292388-92298133	strC	strA20	OK	4.38189	0.76142	-2.52479	-4.11354	5e-05	0.00128683		Zkscan2	chr7:123478638-123500449	strA20	strAD	OK	3.77467	6.26683	0.731386	3.03016	5e-05	0.00135195
												Clic6	chr16:92498146-92541241	strC	strA20	OK	8.97092	5.78853	-0.632058	-2.42566	5e-05	0.00128683		Cpne9	chr6:113282306-113305571	strA20	strAD	OK	4.58272	7.59951	0.729701	2.75862	5e-05	0.00135195
												Grin2a	chr16:9577709-9992533	strC	strA20	OK	1.47782	0.652784	-1.17879	-2.66387	5e-05	0.00128683		Steap2	chr5:5664828-5694568	strA20	strAD	OK	1.06527	1.75571	0.72084	2.30634	5e-05	0.00135195
												Marf1	chr16:14109165-14159274	strC	strA20	OK	25.8144	17.4066	-0.568539	-2.99216	5e-05	0.00128683		Pygo1	chr9:72925649-72946015	strA20	strAD	OK	2.45985	4.0299	0.712175	1.84536	5e-05	0.00135195
												Cldn1	chr16:26356645-26371839	strC	strA20	OK	1.24945	0.594762	-1.07091	-1.77067	5e-05	0.00128683		Coro6	chr11:77463912-77469501	strA20	strAD	OK	7.41623	12.1356	0.710491	2.45312	5e-05	0.00135195
												Apod	chr16:31296191-31314808	strC	strA20	OK	116.848	145.761	0.318972	1.64046	5e-05	0.00128683		Drc7	chr8:95055102-95078141	strA20	strAD	OK	1.54806	2.50852	0.69638	1.80158	5e-05	0.00135195
												Zdhhc23	chr16:43969145-43979050	strC	strA20	OK	5.52213	2.62331	-1.07383	-2.3802	5e-05	0.00128683		Elavl4	chr4:110203736-110351911	strA20	strAD	OK	8.17683	13.2479	0.696145	3.19505	5e-05	0.00135195
												Sidt1	chr16:44240179-44332838	strC	strA20	OK	2.47029	0.729862	-1.75898	-4.0029	5e-05	0.00128683		Pvalb	chr15:78191117-78206351	strA20	strAD	OK	22.3441	36.1834	0.695433	2.61183	5e-05	0.00135195
												Plcxd2	chr16:45959260-46010413	strC	strA20	OK	4.01183	1.46423	-1.45412	-4.48089	5e-05	0.00128683		Bok	chr1:93685693-93695762	strA20	strAD	OK	7.793	12.6102	0.694342	2.37932	5e-05	0.00135195
												Col8a1	chr16:57624255-57754737	strC	strA20	OK	1.41696	0.385795	-1.87689	-3.56673	5e-05	0.00128683		Nr4a2	chr2:57107225-57124003	strA20	strAD	OK	3.10322	5.02024	0.693988	2.22066	5e-05	0.00135195
												Kcnj6	chr16:94748682-94997696	strC	strA20	OK	2.63698	0.563215	-2.22713	-3.82987	5e-05	0.00128683		Slc36a4	chr9:15709768-15738789	strA20	strAD	OK	5.05223	8.15285	0.690384	2.14428	5e-05	0.00135195
												Dscam	chr16:96592078-97170735	strC	strA20	OK	4.15095	2.98047	-0.4779	-1.99618	5e-05	0.00128683		Pla2g4e	chr2:120166411-120245335	strA20	strAD	OK	0.87315	1.40769	0.689031	1.6829	5e-05	0.00135195
												Tulp4	chr17:6106829-6240637	strC	strA20	OK	22.8093	18.4165	-0.308625	-1.61254	5e-05	0.00128683		Sorl1	chr9:41968488-42124289	strA20	strAD	OK	8.46214	13.6017	0.684695	3.94219	5e-05	0.00135195
												Zfp318	chr17:46383765-46420918	strC	strA20	OK	7.53515	5.10697	-0.561169	-2.23736	5e-05	0.00128683		Zfp106	chr2:120506829-120563831	strA20	strAD	OK	22.1207	35.4264	0.679428	4.04818	5e-05	0.00135195
												Lrfn2	chr17:48932581-49097590	strC	strA20	OK	2.48818	1.52503	-0.706248	-1.78807	5e-05	0.00128683		Ndst3	chr3:123526165-123690852	strA20	strAD	OK	1.06914	1.70106	0.669991	1.71394	5e-05	0.00135195
												Dlgap1	chr17:70424791-70821413	strC	strA20	OK	45.9676	33.4423	-0.458945	-2.24389	5e-05	0.00128683		Sulf1	chr1:12692429-12860372	strA20	strAD	OK	3.2275	5.13388	0.669632	2.63467	5e-05	0.00135195
												Birc6	chr17:74528294-74703356	strC	strA20	OK	7.59163	5.90782	-0.361783	-1.87973	5e-05	0.00128683		Atp2b4	chr1:133702673-133753747	strA20	strAD	OK	7.50419	11.9323	0.66911	2.78823	5e-05	0.00135195
												Tmem178	chr17:80944631-81001816	strC	strA20	OK	16.0687	6.48802	-1.3084	-4.1403	5e-05	0.00128683		Cdkl5	chrX:160768012-160994681	strA20	strAD	OK	1.96261	3.1194	0.668501	1.94809	5e-05	0.00135195
												4930470H14Rik	chr17:4044657-4082995	strC	strA20	OK	113.404	83.7295	-0.437665	-2.30503	5e-05	0.00128683		Atf7	chr15:102536643-102625421	strA20	strAD	OK	2.36058	3.74595	0.666191	1.83745	5e-05	0.00135195
												Tmem181b-ps	chr17:6439001-6450994	strC	strA20	OK	39.5124	31.068	-0.346878	-1.8261	5e-05	0.00128683		Btbd11	chr10:85386813-85660292	strA20	strAD	OK	1.91942	3.03806	0.662479	1.89341	5e-05	0.00135195
												Sox8	chr17:25565892-25570686	strC	strA20	OK	33.1395	40.5743	0.292014	1.52551	5e-05	0.00128683		Olfm1	chr2:28193092-28230736	strA20	strAD	OK	108.741	171.965	0.661221	3.14283	5e-05	0.00135195
												C4b	chr17:34728380-34743897	strC	strA20	OK	5.94383	7.78371	0.389065	1.7734	5e-05	0.00128683		Zfp169	chr13:48487659-48513436	strA20	strAD	OK	3.32255	5.23956	0.657154	2.12112	5e-05	0.00135195
												Tmem151b	chr17:45523433-45549677	strC	strA20	OK	16.201	10.2286	-0.663468	-3.10335	5e-05	0.00128683		Chrm3	chr13:9876612-10360803	strA20	strAD	OK	3.45758	5.44995	0.656479	2.31019	5e-05	0.00135195
												Capn11	chr17:45630203-45659309	strC	strA20	OK	1.05057	0.0865552	-3.60141	-3.49962	5e-05	0.00128683		Slc4a8	chr15:100761746-100823971	strA20	strAD	OK	4.8915	7.699	0.654394	3.73285	5e-05	0.00135195
												Satb1	chr17:51736186-51833290	strC	strA20	OK	8.25426	4.66137	-0.824386	-3.44385	5e-05	0.00128683		Sstr1	chr12:58211803-58216036	strA20	strAD	OK	1.53426	2.41296	0.653261	1.71861	5e-05	0.00135195
												Slc8a1	chr17:81373104-81738387	strC	strA20	OK	4.6374	2.73212	-0.763297	-3.48905	5e-05	0.00128683		Sphkap	chr1:83255780-83408200	strA20	strAD	OK	2.55025	4.00542	0.651312	2.70423	5e-05	0.00135195
												Kcng3	chr17:83585956-83631895	strC	strA20	OK	0.817826	0.17916	-2.19054	-2.90189	5e-05	0.00128683		Gng2	chr14:19872558-19977249	strA20	strAD	OK	14.2511	22.2146	0.640436	3.47165	5e-05	0.00135195
												Kcnk12	chr17:87745820-87797994	strC	strA20	OK	2.71186	1.37901	-0.975651	-1.88396	5e-05	0.00128683		Shank1	chr7:44310263-44358353	strA20	strAD	OK	20.6125	32.1217	0.640029	3.74994	5e-05	0.00135195
												Cabyr	chr18:12741354-12755142	strC	strA20	OK	2.29836	1.27768	-0.847076	-1.63356	5e-05	0.00128683		Ldlrad4	chr18:67933256-68255549	strA20	strAD	OK	6.99484	10.8871	0.638257	2.67768	5e-05	0.00135195
												Ttr	chr18:20665249-20674326	strC	strA20	OK	894.073	156.719	-2.51222	-5.54122	5e-05	0.00128683		Ncald	chr15:37366174-37792428	strA20	strAD	OK	30.4278	47.3274	0.637289	3.71921	5e-05	0.00135195
												Apc	chr18:34207774-34322190	strC	strA20	OK	21.625	14.6281	-0.56396	-2.90845	5e-05	0.00128683		Cdk14	chr5:4803384-5380251	strA20	strAD	OK	9.44649	14.6651	0.634536	3.4144	5e-05	0.00135195
												Slc12a2	chr18:57878677-57946821	strC	strA20	OK	20.8185	26.3386	0.339317	1.77238	5e-05	0.00128683		Nrp2	chr1:62703316-62818692	strA20	strAD	OK	1.34963	2.09036	0.631184	2.01724	5e-05	0.00135195
												Ldlrad4	chr18:67933256-68255549	strC	strA20	OK	12.6306	6.98938	-0.853683	-3.35482	5e-05	0.00128683		Col23a1	chr11:51289919-51583925	strA20	strAD	OK	0.887397	1.37363	0.630339	1.74479	5e-05	0.00135195
												Epg5	chr18:77938466-78035027	strC	strA20	OK	5.82735	4.04994	-0.524937	-2.46661	5e-05	0.00128683		Efhd2	chr4:141858141-141874920	strA20	strAD	OK	30.6163	47.3034	0.627641	3.58671	5e-05	0.00135195
												Cbln2	chr18:86711109-86718283	strC	strA20	OK	3.13841	0.867675	-1.85481	-3.59382	5e-05	0.00128683		Cemip	chr7:83932856-84086505	strA20	strAD	OK	0.650949	1.00531	0.627019	1.64214	5e-05	0.00135195
												Mkx	chr18:6934965-7004779	strC	strA20	OK	2.21395	1.33968	-0.724736	-1.65711	5e-05	0.00128683		Emb	chr13:117220572-117274415	strA20	strAD	OK	5.44569	8.40652	0.626395	2.2226	5e-05	0.00135195
												Osbpl1a	chr18:12755311-12941841	strC	strA20	OK	66.323	51.6921	-0.359567	-1.788	5e-05	0.00128683		Chrna4	chr2:181022310-181039177	strA20	strAD	OK	3.38362	5.21611	0.624405	2.5396	5e-05	0.00135195
												Garem	chr18:21127341-21300139	strC	strA20	OK	11.7724	7.94048	-0.568117	-2.67674	5e-05	0.00128683		Col9a3	chr2:180598221-180642691	strA20	strAD	OK	6.12547	9.42954	0.622367	2.59425	5e-05	0.00135195
												Slc26a2	chr18:61196853-61211596	strC	strA20	OK	1.20135	0.522581	-1.20093	-2.1932	5e-05	0.00128683		Rims1	chr1:22468190-22805724	strA20	strAD	OK	9.95431	15.3091	0.620999	2.71864	5e-05	0.00135195
												Trpm3	chr19:22139116-22989884	strC	strA20	OK	8.06254	2.5635	-1.65312	-5.16512	5e-05	0.00128683		Stx1a	chr5:135023571-135051099	strA20	strAD	OK	15.6284	24.0243	0.620325	3.15971	5e-05	0.00135195
												Zfp518a	chr19:40894702-40917947	strC	strA20	OK	1.8116	8.84471	2.28755	2.94935	5e-05	0.00128683		Zfp652	chr11:95749066-95764713	strA20	strAD	OK	5.07311	7.79691	0.620031	2.45429	5e-05	0.00135195
												Golga7b	chr19:42247577-42270348	strC	strA20	OK	20.956	13.9196	-0.590249	-2.64801	5e-05	0.00128683		Adcy8	chr15:64699034-64922296	strA20	strAD	OK	1.26265	1.93895	0.618824	1.73214	5e-05	0.00135195
												Adra2a	chr19:54045181-54048982	strC	strA20	OK	1.99209	1.2205	-0.706808	-1.69117	5e-05	0.00128683		Plekha7	chr7:116124117-116189841	strA20	strAD	OK	1.65748	2.54302	0.617552	2.03649	5e-05	0.00135195
												Nhlrc2	chr19:56548260-56598846	strC	strA20	OK	2.76763	1.63526	-0.759127	-2.0218	5e-05	0.00128683		Vamp1	chr6:125215580-125222306	strA20	strAD	OK	21.5845	33.0363	0.614058	3.16655	5e-05	0.00135195
												Atrnl1	chr19:57611033-58133340	strC	strA20	OK	12.4256	9.86723	-0.332598	-1.64671	5e-05	0.00128683		Tmem145	chr7:25306107-25316195	strA20	strAD	OK	4.03327	6.17177	0.613734	1.95725	5e-05	0.00135195
												Adrbk1	chr19:4285998-4306222	strC	strA20	OK	40.6225	32.9034	-0.30404	-1.54803	5e-05	0.00128683		Nptx1	chr11:119538718-119547820	strA20	strAD	OK	10.925	16.7072	0.612838	3.28534	5e-05	0.00135195
												Rps6ka4	chr19:6829083-6840627	strC	strA20	OK	21.1204	127.302	2.59155	11.0945	5e-05	0.00128683		Camk2n2	chr16:20611600-20645915	strA20	strAD	OK	18.8781	28.8667	0.612695	1.78753	5e-05	0.00135195
												Kcnk4	chr19:6925689-6934515	strC	strA20	OK	2.04917	0.666792	-1.61973	-2.63223	5e-05	0.00128683		Col15a1	chr4:47208011-47313165	strA20	strAD	OK	0.935214	1.42419	0.606769	1.68637	5e-05	0.00135195
												Gpam	chr19:55069733-55099447	strC	strA20	OK	17.4729	11.7694	-0.57008	-2.7452	5e-05	0.00128683		Ccdc141	chr2:77009905-77170635	strA20	strAD	OK	2.4092	3.66468	0.605134	2.33842	5e-05	0.00135195
												Ccdc186	chr19:56790962-56813683	strC	strA20	OK	5.22789	3.23437	-0.692744	-2.18277	5e-05	0.00128683		Ptpru	chr4:131768456-131838278	strA20	strAD	OK	2.32884	3.54118	0.604622	2.34158	5e-05	0.00135195
												Usp6nl	chr2:6322756-6443820	strC	strA20	OK	4.64673	3.2897	-0.49826	-1.82225	5e-05	0.00128683		Mtr	chr13:12186539-12258113	strA20	strAD	OK	1.8832	2.85468	0.600144	1.86444	5e-05	0.00135195
												Etl4	chr2:20289912-20810535	strC	strA20	OK	9.22168	7.04871	-0.38767	-1.8576	5e-05	0.00128683		Satb1	chr17:51736186-51833290	strA20	strAD	OK	4.66547	7.06844	0.599371	2.80702	5e-05	0.00135195
												Tprn	chr2:25262597-25269886	strC	strA20	OK	9.92686	12.8444	0.371731	1.64562	5e-05	0.00128683		Ptprt	chr2:161521987-162661147	strA20	strAD	OK	7.04393	10.6601	0.597763	3.55187	5e-05	0.00135195
												Col5a1	chr2:27886424-28039510	strC	strA20	OK	2.08448	0.696178	-1.58216	-4.62037	5e-05	0.00128683		Prrc2c	chr1:162671784-162740556	strA20	strAD	OK	16.6346	25.0073	0.588161	3.52924	5e-05	0.00135195
												Olfm1	chr2:28193092-28230736	strC	strA20	OK	183.524	108.698	-0.755639	-2.94971	5e-05	0.00128683		Unc13b	chr4:43058983-43264887	strA20	strAD	OK	2.83675	4.25068	0.583455	2.47521	5e-05	0.00135195
												Sptan1	chr2:29965559-30031450	strC	strA20	OK	94.4533	66.7979	-0.499797	-2.22754	5e-05	0.00128683		Grin3a	chr4:49661610-49845769	strA20	strAD	OK	1.57619	2.35358	0.578416	2.10029	5e-05	0.00135195
												Kif5c	chr2:49619313-49774778	strC	strA20	OK	160.589	111.449	-0.526982	-2.23783	5e-05	0.00128683		Ryr2	chr13:11553102-12106945	strA20	strAD	OK	4.78148	7.10928	0.572246	3.3717	5e-05	0.00135195
												Galnt13	chr2:54436386-55117744	strC	strA20	OK	9.10747	11.4888	0.335104	1.60286	5e-05	0.00128683		Gabra3	chrX:72432675-72656246	strA20	strAD	OK	8.42801	12.5098	0.569798	2.77393	5e-05	0.00135195
												Tbr1	chr2:61804452-61814113	strC	strA20	OK	10.9234	2.74217	-1.99403	-6.25588	5e-05	0.00128683		Mgat5	chr1:127204985-127482972	strA20	strAD	OK	7.57663	11.2365	0.568565	2.63756	5e-05	0.00135195
												Cers6	chr2:68861556-69111290	strC	strA20	OK	5.52722	2.22601	-1.31209	-4.02881	5e-05	0.00128683		Rapgef5	chr12:117516478-117756978	strA20	strAD	OK	6.03794	8.95071	0.567945	2.5737	5e-05	0.00135195
												Osbpl6	chr2:76406507-76600647	strC	strA20	OK	8.47458	6.4452	-0.394917	-1.87878	5e-05	0.00128683		Pfas	chr11:68985700-69008460	strA20	strAD	OK	12.0043	17.7774	0.566489	2.57583	5e-05	0.00135195
												Itgav	chr2:83724396-83806917	strC	strA20	OK	13.2471	16.4592	0.313214	1.5992	5e-05	0.00128683		Megf9	chr4:70431926-70534928	strA20	strAD	OK	5.09734	7.54282	0.56536	2.1695	5e-05	0.00135195
												Syt13	chr2:92915100-92956051	strC	strA20	OK	19.9236	11.3071	-0.817255	-3.68704	5e-05	0.00128683		Cflar	chr1:58711490-58759209	strA20	strAD	OK	5.27779	7.79712	0.563007	1.90692	5e-05	0.00135195
												Pamr1	chr2:102550020-102643040	strC	strA20	OK	4.38511	2.81219	-0.640918	-1.86362	5e-05	0.00128683		Pamr1	chr2:102550020-102643040	strA20	strAD	OK	2.81422	4.13975	0.556807	1.70001	5e-05	0.00135195
												Bdnf	chr2:109674699-109727043	strC	strA20	OK	2.02966	0.55391	-1.87352	-3.35204	5e-05	0.00128683		Tshz2	chr2:169633645-169888504	strA20	strAD	OK	2.42282	3.56185	0.55594	2.1383	5e-05	0.00135195
												Fmn1	chr2:113220186-113716767	strC	strA20	OK	0.986761	0.466802	-1.07989	-2.29722	5e-05	0.00128683		Sesn3	chr9:14276300-14326134	strA20	strAD	OK	7.63672	11.2096	0.553706	2.14399	5e-05	0.00135195
												Atrn	chr2:130906495-131030326	strC	strA20	OK	25.8254	19.5837	-0.399139	-2.10305	5e-05	0.00128683		Hivep1	chr13:42052020-42185026	strA20	strAD	OK	4.58459	6.69718	0.54676	2.99934	5e-05	0.00135195
												Plcb4	chr2:135741829-136013068	strC	strA20	OK	6.48698	4.53283	-0.517137	-1.91902	5e-05	0.00128683		Mir6236	chr9:110281286-110281409	strA20	strAD	OK	14665.9	21412.6	0.545996	3.02819	5e-05	0.00135195
												Sstr4	chr2:148395376-148396764	strC	strA20	OK	5.37403	3.16189	-0.765217	-1.69671	5e-05	0.00128683		Dab2	chr15:6299788-6440709	strA20	strAD	OK	2.68292	3.91677	0.54586	1.8337	5e-05	0.00135195
												Lbp	chr2:158306492-158332852	strC	strA20	OK	3.9633	2.15323	-0.8802	-2.2786	5e-05	0.00128683		Zmat4	chr8:23669660-24063116	strA20	strAD	OK	5.4841	7.97588	0.54039	2.3113	5e-05	0.00135195
												Ralgapb	chr2:158409852-158499253	strC	strA20	OK	21.1259	16.0183	-0.39929	-2.09877	5e-05	0.00128683		Sox5	chr6:143828424-144209568	strA20	strAD	OK	2.54387	3.69403	0.53817	2.21349	5e-05	0.00135195
												Arfgef2	chr2:166805580-166898051	strC	strA20	OK	8.88302	7.09104	-0.325053	-1.63607	5e-05	0.00128683		Adrbk2	chr5:112910477-113015538	strA20	strAD	OK	8.37697	12.1643	0.538148	3.02036	5e-05	0.00135195
												Col9a3	chr2:180598221-180642691	strC	strA20	OK	8.60104	6.12211	-0.490482	-1.84819	5e-05	0.00128683		Hs3st2	chr7:121392295-121501768	strA20	strAD	OK	4.29826	6.23986	0.537761	1.80353	5e-05	0.00135195
												C1ql3	chr2:12924040-13010864	strC	strA20	OK	8.14651	3.72107	-1.13046	-3.0917	5e-05	0.00128683		Ccdc186	chr19:56790962-56813683	strA20	strAD	OK	3.23712	4.69848	0.537482	1.767	5e-05	0.00135195
												Arhgap21	chr2:20847918-20967721	strC	strA20	OK	22.1119	15.5917	-0.504042	-2.65769	5e-05	0.00128683		Palm2	chr4:57568247-57717128	strA20	strAD	OK	4.39238	6.37491	0.537403	2.72411	5e-05	0.00135195
												Brd3	chr2:27445580-27475673	strC	strA20	OK	30.7603	70.045	1.18721	6.20207	5e-05	0.00128683		Cux2	chr5:121860215-122047825	strA20	strAD	OK	3.24416	4.70789	0.537235	2.37735	5e-05	0.00135195
												Gtf3c4	chr2:28822299-28840360	strC	strA20	OK	6.71139	5.23813	-0.357559	-1.61965	5e-05	0.00128683		Vps13d	chr4:144972621-145195005	strA20	strAD	OK	4.73094	6.85689	0.535428	3.16887	5e-05	0.00135195
												Ntng2	chr2:29194820-29252993	strC	strA20	OK	12.0221	7.92202	-0.601753	-2.06055	5e-05	0.00128683		Shd	chr17:55970481-55976619	strA20	strAD	OK	4.50083	6.51162	0.532826	1.62138	5e-05	0.00135195
												Garnl3	chr2:32986365-33087204	strC	strA20	OK	17.8341	13.5668	-0.394551	-1.8725	5e-05	0.00128683		Resp18	chr1:75272201-75278380	strA20	strAD	OK	19.3087	27.8923	0.530619	1.87773	5e-05	0.00135195
												Gapvd1	chr2:34676982-34755232	strC	strA20	OK	12.5672	9.53565	-0.398261	-1.98855	5e-05	0.00128683		Gabbr2	chr4:46663897-46991714	strA20	strAD	OK	13.4576	19.4391	0.530538	3.01202	5e-05	0.00135195
												Strbp	chr2:37569867-37647285	strC	strA20	OK	17.4547	11.9432	-0.547426	-2.84831	5e-05	0.00128683		Dock9	chr14:121542038-121797734	strA20	strAD	OK	10.2079	14.7441	0.530458	3.15316	5e-05	0.00135195
												Rprm	chr2:54084092-54085552	strC	strA20	OK	15.7491	7.9421	-0.987681	-3.11091	5e-05	0.00128683		Cckbr	chr7:105425819-105436338	strA20	strAD	OK	3.2668	4.71292	0.528744	1.63407	5e-05	0.00135195
												Nr4a2	chr2:57107225-57124003	strC	strA20	OK	9.30343	3.10157	-1.58477	-4.96969	5e-05	0.00128683		Map3k9	chr12:81714949-81781170	strA20	strAD	OK	4.20048	6.05256	0.526992	2.48546	5e-05	0.00135195
												Fap	chr2:62500935-62574021	strC	strA20	OK	0.828148	0.314777	-1.39556	-1.94619	5e-05	0.00128683		Mdn1	chr4:32657118-32775217	strA20	strAD	OK	2.73872	3.94346	0.525961	2.92152	5e-05	0.00135195
												Ccdc141	chr2:77009905-77170635	strC	strA20	OK	3.59702	2.40714	-0.579485	-2.0712	5e-05	0.00128683		Golgb1	chr16:36880518-36933085	strA20	strAD	OK	14.2927	20.5681	0.525127	3.1682	5e-05	0.00135195
												Sestd1	chr2:77180339-77280592	strC	strA20	OK	5.80543	4.44149	-0.386361	-1.72334	5e-05	0.00128683		Tnik	chr3:28263213-28670585	strA20	strAD	OK	17.5612	25.2506	0.523923	3.15743	5e-05	0.00135195
												Pde1a	chr2:79834452-80129412	strC	strA20	OK	14.9121	7.66181	-0.960731	-3.99051	5e-05	0.00128683		Dpp8	chr9:65032457-65082651	strA20	strAD	OK	29.5072	42.2911	0.51929	3.14148	5e-05	0.00135195
												Frzb	chr2:80411969-80447396	strC	strA20	OK	1.63864	0.611659	-1.4217	-2.52423	5e-05	0.00128683		Zfp318	chr17:46383765-46420918	strA20	strAD	OK	5.11162	7.31208	0.516502	2.33829	5e-05	0.00135195
												Rtn4rl2	chr2:84871945-84886692	strC	strA20	OK	5.8329	0.999847	-2.54444	-3.96656	5e-05	0.00128683		Ptprk	chr10:28074819-28597397	strA20	strAD	OK	3.07128	4.38164	0.512633	2.12063	5e-05	0.00135195
												Ptprj	chr2:90429755-90580647	strC	strA20	OK	18.5982	14.3295	-0.376168	-1.9613	5e-05	0.00128683		Tmem151b	chr17:45523433-45549677	strA20	strAD	OK	10.2335	14.5896	0.511646	2.72753	5e-05	0.00135195
												Dgkz	chr2:91932821-91963563	strC	strA20	OK	63.6823	50.3326	-0.3394	-1.67278	5e-05	0.00128683		4930470H14Rik	chr17:4044657-4082995	strA20	strAD	OK	83.8024	119.408	0.51084	3.0787	5e-05	0.00135195
												Trim44	chr2:102300118-102400900	strC	strA20	OK	67.4796	53.9336	-0.323267	-1.64521	5e-05	0.00128683		Iqgap1	chr7:80711582-80803331	strA20	strAD	OK	3.86538	5.5004	0.508924	2.5003	5e-05	0.00135195
												D430041D05Rik	chr2:104143074-104410334	strC	strA20	OK	21.3525	17.1282	-0.318036	-1.66336	5e-05	0.00128683		Marf1	chr16:14109165-14159274	strA20	strAD	OK	17.4225	24.7439	0.506117	3.06006	5e-05	0.00135195
												Tcp11l1	chr2:104679979-104712162	strC	strA20	OK	2.95057	1.31659	-1.16419	-2.95153	5e-05	0.00128683		Pnpla3	chr15:84167815-84189521	strA20	strAD	OK	2.18107	3.09343	0.504169	1.68172	5e-05	0.00135195
												Zfp106	chr2:120506829-120563831	strC	strA20	OK	39.1057	22.1007	-0.823288	-4.221	5e-05	0.00128683		Usp6nl	chr2:6322756-6443820	strA20	strAD	OK	3.29255	4.66567	0.502881	1.98135	5e-05	0.00135195
												Slc23a2	chr2:132052495-132145108	strC	strA20	OK	27.099	20.8924	-0.375261	-1.96971	5e-05	0.00128683		Basp1	chr15:25363276-25413764	strA20	strAD	OK	135.803	192.246	0.501435	2.90415	5e-05	0.00135195
												Necab3	chr2:154544404-154558853	strC	strA20	OK	11.0262	5.21304	-1.08073	-3.11886	5e-05	0.00128683		Kcnj9	chr1:172321032-172329263	strA20	strAD	OK	11.0975	15.6644	0.497252	2.62204	5e-05	0.00135195
												Ncoa6	chr2:155390655-155440783	strC	strA20	OK	11.2407	8.89211	-0.338139	-1.73551	5e-05	0.00128683		Nr2f2	chr7:70351949-70411146	strA20	strAD	OK	3.64898	5.14833	0.496612	1.7668	5e-05	0.00135195
												Chd6	chr2:160946977-161109086	strC	strA20	OK	10.7952	8.5679	-0.333371	-1.73863	5e-05	0.00128683		Jmjd4	chr11:59450044-59458567	strA20	strAD	OK	4.15408	5.85978	0.496317	2.05254	5e-05	0.00135195
												Ptprt	chr2:161521987-162661147	strC	strA20	OK	11.7258	7.03786	-0.736474	-3.80131	5e-05	0.00128683		Acaca	chr11:84195437-84401651	strA20	strAD	OK	5.86971	8.27812	0.496013	2.81318	5e-05	0.00135195
												Cbln4	chr2:172036335-172043466	strC	strA20	OK	1.77577	0.918293	-0.951416	-1.80699	5e-05	0.00128683		Arhgef12	chr9:42963841-43105718	strA20	strAD	OK	23.349	32.9171	0.495476	2.9359	5e-05	0.00135195
												Chrna4	chr2:181022310-181039177	strC	strA20	OK	4.66577	3.3812	-0.464581	-1.73724	5e-05	0.00128683		Rims3	chr4:120877868-120891560	strA20	strAD	OK	15.2392	21.4428	0.492704	1.9682	5e-05	0.00135195
												Stmn2	chr3:8509526-8561604	strC	strA20	OK	66.861	49.4644	-0.434776	-2.17155	5e-05	0.00128683		Stmn2	chr3:8509526-8561604	strA20	strAD	OK	49.51	69.5763	0.490876	2.85143	5e-05	0.00135195
												Ythdf3	chr3:16183182-16217037	strC	strA20	OK	13.3639	17.1399	0.359013	1.76294	5e-05	0.00128683		Tshz3	chr7:36698117-36773457	strA20	strAD	OK	2.22171	3.12135	0.490503	1.72733	5e-05	0.00135195
												Bhlhe22	chr3:18054324-18057514	strC	strA20	OK	1.888	0.680502	-1.47219	-2.76598	5e-05	0.00128683		Zak	chr2:72285636-72442610	strA20	strAD	OK	2.43922	3.42649	0.490314	1.76329	5e-05	0.00135195
												Tnik	chr3:28263213-28670585	strC	strA20	OK	24.3636	17.5466	-0.473538	-2.4744	5e-05	0.00128683		Hcn1	chr13:117602319-117981028	strA20	strAD	OK	2.50379	3.516	0.489822	1.94619	5e-05	0.00135195
												1110032F04Rik	chr3:68869585-68872163	strC	strA20	OK	2.25232	1.0992	-1.03496	-2.02594	5e-05	0.00128683		Kcnn3	chr3:89520163-89672494	strA20	strAD	OK	3.0218	4.23792	0.487948	2.2378	5e-05	0.00135195
												Ppm1l	chr3:69316917-69555396	strC	strA20	OK	8.3885	4.44262	-0.917001	-3.52176	5e-05	0.00128683		Itpr1	chr6:108213095-108551116	strA20	strAD	OK	76.8734	107.652	0.485821	2.26442	5e-05	0.00135195
												Serpini1	chr3:75557532-75642523	strC	strA20	OK	29.9522	21.0509	-0.50878	-2.39821	5e-05	0.00128683		Vwa5b2	chr16:20589581-20605377	strA20	strAD	OK	4.41504	6.18059	0.485318	2.11869	5e-05	0.00135195
												Ash1l	chr3:88965811-89079375	strC	strA20	OK	19.0459	13.8958	-0.454833	-2.39878	5e-05	0.00128683		Luzp1	chr4:136469760-136549318	strA20	strAD	OK	7.41122	10.3669	0.484202	2.7427	5e-05	0.00135195
												Kcnn3	chr3:89520163-89672494	strC	strA20	OK	4.86725	3.01909	-0.68899	-2.9065	5e-05	0.00128683		Trip11	chr12:101837371-101913171	strA20	strAD	OK	1.76518	2.45937	0.478469	1.69982	5e-05	0.00135195
												Gatad2b	chr3:90341653-90358120	strC	strA20	OK	20.3623	14.5812	-0.481792	-2.13928	5e-05	0.00128683		Armcx4	chrX:134686518-134697772	strA20	strAD	OK	4.00885	5.58404	0.478122	2.50567	5e-05	0.00135195
												Kcnd3	chr3:105448189-105674002	strC	strA20	OK	5.1336	3.8532	-0.413915	-1.76057	5e-05	0.00128683		Dlgap1	chr17:70424791-70821413	strA20	strAD	OK	33.4695	46.5947	0.477319	2.78237	5e-05	0.00135195
												Kcna2	chr3:107101566-107115005	strC	strA20	OK	33.3393	24.0069	-0.473778	-2.40266	5e-05	0.00128683		Sema5a	chr15:32244812-32696341	strA20	strAD	OK	1.71406	2.38317	0.475459	1.92341	5e-05	0.00135195
												Col11a1	chr3:114030539-114220326	strC	strA20	OK	2.27084	1.37603	-0.722716	-2.33111	5e-05	0.00128683		Ptch1	chr13:63511532-63565520	strA20	strAD	OK	7.23966	10.0614	0.47484	2.35541	5e-05	0.00135195
												Abca4	chr3:122044459-122180061	strC	strA20	OK	1.31663	0.435773	-1.5952	-3.6734	5e-05	0.00128683		Robo3	chr9:37416044-37433175	strA20	strAD	OK	2.73227	3.79512	0.474045	1.84699	5e-05	0.00135195
												Prss12	chr3:123446912-123506602	strC	strA20	OK	1.99113	0.689869	-1.5292	-2.92572	5e-05	0.00128683		Lyst	chr13:13590408-13777440	strA20	strAD	OK	3.11347	4.31779	0.471769	2.41109	5e-05	0.00135195
												Col24a1	chr3:145292471-145552005	strC	strA20	OK	1.84467	0.657733	-1.48779	-3.95861	5e-05	0.00128683		Spon1	chr7:113765997-114043375	strA20	strAD	OK	6.9752	9.67039	0.47134	2.53824	5e-05	0.00135195
												Slc7a14	chr3:31202855-31310319	strC	strA20	OK	16.0676	12.8661	-0.320576	-1.68164	5e-05	0.00128683		Mical2	chr7:112225835-112355194	strA20	strAD	OK	14.283	19.7998	0.471185	2.61718	5e-05	0.00135195
												Pex5l	chr3:32949633-33143191	strC	strA20	OK	49.1727	38.9363	-0.336741	-1.67793	5e-05	0.00128683		Rims1	chr1:22288421-22432843	strA20	strAD	OK	14.6249	20.2674	0.470736	2.34235	5e-05	0.00135195
												Gm11549	chr3:36515056-36521445	strC	strA20	OK	3.93331	1.21386	-1.69614	-3.46168	5e-05	0.00128683		Ssh2	chr11:77216424-77460219	strA20	strAD	OK	3.85574	5.34096	0.470091	2.38542	5e-05	0.00135195
												Rxfp1	chr3:79644715-79737794	strC	strA20	OK	1.11353	0.218791	-2.34752	-2.69424	5e-05	0.00128683		Gm608	chr16:44173396-44227466	strA20	strAD	OK	3.58411	4.96231	0.4694	2.53926	5e-05	0.00135195
												Gucy1a3	chr3:82092426-82145877	strC	strA20	OK	38.5701	122.765	1.67035	11.0379	5e-05	0.00128683		Srrm4	chr5:116438721-116591817	strA20	strAD	OK	2.9768	4.12019	0.468951	2.09055	5e-05	0.00135195
												Ciart	chr3:95871521-95891930	strC	strA20	OK	10.7347	18.6273	0.795142	2.80854	5e-05	0.00128683		Strbp	chr2:37569867-37647285	strA20	strAD	OK	11.9555	16.5357	0.467917	2.82627	5e-05	0.00135195
												Kcnc4	chr3:107438302-107458898	strC	strA20	OK	6.47018	3.27626	-0.981757	-3.149	5e-05	0.00128683		Kif1b	chr4:149176318-149307733	strA20	strAD	OK	74.163	102.503	0.466893	2.2627	5e-05	0.00135195
												Ntng1	chr3:109780049-110143472	strC	strA20	OK	3.94615	2.50026	-0.658367	-2.17742	5e-05	0.00128683		Epg5	chr18:77938466-78035027	strA20	strAD	OK	4.05323	5.59584	0.465285	2.45052	5e-05	0.00135195
												Rabggtb	chr3:153907288-153912966	strC	strA20	OK	62.9802	174.756	1.47237	16.3619	5e-05	0.00128683		Slc6a7	chr18:60995379-61014199	strA20	strAD	OK	6.53444	9.00836	0.463201	2.01649	5e-05	0.00135195
												Faxc	chr4:21931325-22001461	strC	strA20	OK	9.46936	6.7501	-0.488359	-2.41937	5e-05	0.00128683		Ccdc93	chr1:121431066-121506460	strA20	strAD	OK	2.89978	3.98839	0.459861	2.00614	5e-05	0.00135195
												Mdn1	chr4:32657118-32775217	strC	strA20	OK	4.46316	2.73632	-0.705829	-3.49347	5e-05	0.00128683		Dnajc13	chr9:104151596-104262930	strA20	strAD	OK	6.63111	9.11737	0.459367	2.52535	5e-05	0.00135195
												Tmem215	chr4:40472179-40475653	strC	strA20	OK	0.954318	0.0730543	-3.70743	-2.72088	5e-05	0.00128683		Olfm2	chr9:20667985-20728214	strA20	strAD	OK	12.2593	16.8514	0.45899	1.90576	5e-05	0.00135195
												Gm3893	chr4:41889794-42462993	strC	strA20	OK	2.66334	1.35812	-0.971632	-2.53076	5e-05	0.00128683		Slc31a1	chr4:62360700-62391769	strA20	strAD	OK	5.97481	8.20781	0.458105	1.92597	5e-05	0.00135195
												Unc13b	chr4:43058983-43264887	strC	strA20	OK	4.59936	2.83452	-0.698331	-2.71369	5e-05	0.00128683		Helz	chr11:107547959-107686943	strA20	strAD	OK	4.37525	6.00369	0.456484	2.24644	5e-05	0.00135195
												Fktn	chr4:53714181-53763271	strC	strA20	OK	11.9692	8.36934	-0.516147	-2.13872	5e-05	0.00128683		Vps13c	chr9:67840395-67995634	strA20	strAD	OK	2.38844	3.27447	0.455193	2.12631	5e-05	0.00135195
												Palm2	chr4:57568247-57717128	strC	strA20	OK	6.57041	4.38851	-0.582253	-2.61683	5e-05	0.00128683		Gpam	chr19:55069733-55099447	strA20	strAD	OK	11.7782	16.1371	0.454261	2.45463	5e-05	0.00135195
												Zkscan16	chr4:58943627-58958355	strC	strA20	OK	3.93638	1.70422	-1.20776	-3.12742	5e-05	0.00128683		1810041L15Rik	chr15:84379202-84447097	strA20	strAD	OK	5.20238	7.12515	0.453748	2.2014	5e-05	0.00135195
												Slc31a1	chr4:62360700-62391769	strC	strA20	OK	8.16196	5.9692	-0.451379	-1.73277	5e-05	0.00128683		Sel1l3	chr5:53107082-53213452	strA20	strAD	OK	4.62876	6.33505	0.45273	1.95626	5e-05	0.00135195
												Sh3gl2	chr4:85205455-85389379	strC	strA20	OK	49.3071	36.7132	-0.425497	-2.15405	5e-05	0.00128683		Apc	chr18:34207774-34322190	strA20	strAD	OK	14.6418	20.035	0.452427	2.72414	5e-05	0.00135195
												Usp24	chr4:106316212-106441327	strC	strA20	OK	9.65078	7.59076	-0.3464	-1.77642	5e-05	0.00128683		Peak1	chr9:56201128-56418050	strA20	strAD	OK	5.23306	7.14017	0.448303	2.5704	5e-05	0.00135195
												Lrp8	chr4:107802258-107876840	strC	strA20	OK	9.59504	6.47357	-0.567728	-2.73003	5e-05	0.00128683		Ddx17	chr15:79516407-79546741	strA20	strAD	OK	167.118	227.994	0.448134	2.28399	5e-05	0.00135195
												Rims3	chr4:120877868-120891560	strC	strA20	OK	21.6229	15.2289	-0.505753	-1.85884	5e-05	0.00128683		Herc1	chr9:66350449-66593115	strA20	strAD	OK	10.693	14.5521	0.444557	2.31862	5e-05	0.00135195
												Pou3f1	chr4:124657645-124660655	strC	strA20	OK	40.5438	50.5825	0.319157	1.6728	5e-05	0.00128683		Frrs1l	chr4:56960135-56990391	strA20	strAD	OK	29.0386	39.5023	0.443961	2.63404	5e-05	0.00135195
												Col8a2	chr4:126286793-126314330	strC	strA20	OK	1.97122	0.920227	-1.09903	-2.68224	5e-05	0.00128683		Kat6a	chr8:22859538-22943262	strA20	strAD	OK	7.22874	9.81277	0.440917	2.57754	5e-05	0.00135195
												Luzp1	chr4:136469760-136549318	strC	strA20	OK	10.8406	7.40469	-0.549933	-2.73439	5e-05	0.00128683		Atf7ip	chr6:136518850-136607379	strA20	strAD	OK	8.87815	12.0505	0.440763	2.37559	5e-05	0.00135195
												Rap1gap	chr4:137664725-137729861	strC	strA20	OK	151.751	197.422	0.379576	1.69844	5e-05	0.00128683		Garem	chr18:21127341-21300139	strA20	strAD	OK	7.94723	10.7533	0.436255	2.29479	5e-05	0.00135195
												Shb	chr4:45423275-45530828	strC	strA20	OK	17.2474	21.7008	0.331369	1.62442	5e-05	0.00128683		Mdm4	chr1:132986104-133030587	strA20	strAD	OK	16.1879	21.8986	0.435924	2.59773	5e-05	0.00135195
												Gabbr2	chr4:46663897-46991714	strC	strA20	OK	21.0738	13.4494	-0.647903	-3.11732	5e-05	0.00128683		Fxyd7	chr7:31042514-31051454	strA20	strAD	OK	27.916	37.7564	0.43563	1.71397	5e-05	0.00135195
												Grin3a	chr4:49661610-49845769	strC	strA20	OK	2.24175	1.57489	-0.50938	-1.69551	5e-05	0.00128683		Fam155a	chr8:9206009-9771023	strA20	strAD	OK	13.3638	18.0579	0.434297	2.30019	5e-05	0.00135195
												Frrs1l	chr4:56960135-56990391	strC	strA20	OK	37.7876	29.0131	-0.381205	-1.97835	5e-05	0.00128683		Cdk5rap2	chr4:70223023-70410367	strA20	strAD	OK	3.16158	4.27117	0.433986	1.85155	5e-05	0.00135195
												Ptpn3	chr4:57190840-57301837	strC	strA20	OK	3.25508	1.11371	-1.54732	-4.50632	5e-05	0.00128683		Sobp	chr10:43002499-43174530	strA20	strAD	OK	8.14355	10.9892	0.432351	2.32835	5e-05	0.00135195
												Cdk5rap2	chr4:70223023-70410367	strC	strA20	OK	4.23839	3.15918	-0.423968	-1.65851	5e-05	0.00128683		Faxc	chr4:21931325-22001461	strA20	strAD	OK	6.75647	9.11213	0.431517	2.42427	5e-05	0.00135195
												Megf9	chr4:70431926-70534928	strC	strA20	OK	7.6113	5.09344	-0.579504	-2.06316	5e-05	0.00128683		Lrp8	chr4:107802258-107876840	strA20	strAD	OK	6.47869	8.7374	0.431502	2.32859	5e-05	0.00135195
												Ttc39b	chr4:83220300-83324189	strC	strA20	OK	7.61971	5.83559	-0.384857	-1.80807	5e-05	0.00128683		Kmt2c	chr5:25271793-25498783	strA20	strAD	OK	5.02375	6.77485	0.431422	2.57015	5e-05	0.00135195
												Faah	chr4:115996655-116017902	strC	strA20	OK	8.79779	6.22361	-0.499388	-1.99815	5e-05	0.00128683		Trim66	chr7:109449000-109508134	strA20	strAD	OK	1.97704	2.66216	0.429252	1.78464	5e-05	0.00135195
												Macf1	chr4:123349632-123684360	strC	strA20	OK	24.4979	17.973	-0.446822	-2.20784	5e-05	0.00128683		C130074G19Rik	chr1:184871925-184883036	strA20	strAD	OK	8.22868	11.0671	0.427538	1.98078	5e-05	0.00135195
												Ptpru	chr4:131768456-131838278	strC	strA20	OK	4.16229	2.32759	-0.838539	-3.02154	5e-05	0.00128683		Raph1	chr1:60483184-60566765	strA20	strAD	OK	2.97279	3.99449	0.426194	1.9867	5e-05	0.00135195
												Rcan3	chr4:135412308-135433805	strC	strA20	OK	13.4619	53.9747	2.0034	10.4683	5e-05	0.00128683		Hivep2	chr10:13966378-14151378	strA20	strAD	OK	17.1341	23.0184	0.425915	2.56546	5e-05	0.00135195
												Ephb2	chr4:136653609-136836011	strC	strA20	OK	1.79282	1.14081	-0.652175	-1.78153	5e-05	0.00128683		Fryl	chr5:73020190-73256618	strA20	strAD	OK	8.33824	11.2016	0.425896	2.54834	5e-05	0.00135195
												Epha8	chr4:136929418-136956816	strC	strA20	OK	5.70486	8.04111	0.495204	2.23616	5e-05	0.00128683		1700025G04Rik	chr1:151884523-152090320	strA20	strAD	OK	6.12385	8.19786	0.420809	2.38203	5e-05	0.00135195
												Efhd2	chr4:141858141-141874920	strC	strA20	OK	49.309	30.5988	-0.688376	-3.31328	5e-05	0.00128683		Asic2	chr11:80880162-81968396	strA20	strAD	OK	8.31867	11.128	0.419766	1.90766	5e-05	0.00135195
												Vps13d	chr4:144972621-145195005	strC	strA20	OK	7.55311	4.72683	-0.676199	-3.49804	5e-05	0.00128683		Nr2f1	chr13:78188972-78236564	strA20	strAD	OK	10.0357	13.4192	0.419155	1.81534	5e-05	0.00135195
												Kif1b	chr4:149176318-149307733	strC	strA20	OK	101.431	74.1013	-0.452929	-1.94857	5e-05	0.00128683		Gnas	chr2:174281236-174346742	strA20	strAD	OK	401.849	536.989	0.418239	1.88521	5e-05	0.00135195
												Pclo	chr5:14514917-14863459	strC	strA20	OK	9.65124	7.12595	-0.437633	-2.27554	5e-05	0.00128683		Stxbp6	chr12:44852485-45074483	strA20	strAD	OK	8.73069	11.6622	0.417672	2.03409	5e-05	0.00135195
												Lrrc17	chr5:21483846-21645605	strC	strA20	OK	144.81	88.5494	-0.709611	-3.61417	5e-05	0.00128683		Stx17	chr4:48124918-48186506	strA20	strAD	OK	4.56359	6.08826	0.415861	1.87448	5e-05	0.00135195
												Rbm33	chr5:28317188-28419242	strC	strA20	OK	15.7851	12.0726	-0.386831	-2.03733	5e-05	0.00128683		Tmem25	chr9:44793778-44799216	strA20	strAD	OK	8.39239	11.186	0.414545	1.72632	5e-05	0.00135195
												Fosl2	chr5:32136471-32157839	strC	strA20	OK	4.45616	3.33885	-0.416452	-1.57062	5e-05	0.00128683		Sncb	chr13:54758859-54766440	strA20	strAD	OK	104.387	139.077	0.413938	2.49448	5e-05	0.00135195
												Htt	chr5:34761739-34912534	strC	strA20	OK	13.0795	10.2971	-0.345071	-1.81894	5e-05	0.00128683		Camk2d	chr3:126596950-126846326	strA20	strAD	OK	7.01628	9.32071	0.409734	2.00317	5e-05	0.00135195
												Nwd2	chr5:63649102-63810543	strC	strA20	OK	1.08687	0.524103	-1.05226	-2.64548	5e-05	0.00128683		Gm17644	chr1:12667562-12673090	strA20	strAD	OK	26.7971	35.5883	0.409328	2.35623	5e-05	0.00135195
												Cwh43	chr5:73406077-73453425	strC	strA20	OK	0.874146	0.383389	-1.18907	-1.79256	5e-05	0.00128683		Mecp2	chrX:74026591-74085690	strA20	strAD	OK	12.8111	17.0119	0.409147	2.46593	5e-05	0.00135195
												Dancr	chr5:74093082-74094336	strC	strA20	OK	10.8626	4.03769	-1.42777	-2.07298	5e-05	0.00128683		Kif5c	chr2:49619313-49774778	strA20	strAD	OK	111.543	147.951	0.407517	1.98206	5e-05	0.00135195
												Pdgfra	chr5:75152290-75198204	strC	strA20	OK	8.65842	34.3896	1.9898	9.06842	5e-05	0.00128683		Akt3	chr1:177022114-177248767	strA20	strAD	OK	22.2164	29.4043	0.404398	2.41538	5e-05	0.00135195
												Prdm8	chr5:98180868-98187448	strC	strA20	OK	1.01962	0.221094	-2.2053	-3.18296	5e-05	0.00128683		Sptan1	chr2:29965559-30031450	strA20	strAD	OK	66.8509	88.2485	0.400624	2.0532	5e-05	0.00135195
												Galnt9	chr5:110544354-110621383	strC	strA20	OK	6.75531	2.81484	-1.26297	-3.49611	5e-05	0.00128683		Cnot1	chr8:95719450-95821728	strA20	strAD	OK	11.4014	15.0395	0.399551	2.36384	5e-05	0.00135195
												Mir6240	chr5:114851947-114852064	strC	strA20	OK	13262.2	8429.87	-0.65374	-3.02081	5e-05	0.00128683		Sh3d19	chr3:86084433-86130521	strA20	strAD	OK	3.505	4.62306	0.399432	1.77747	5e-05	0.00135195
												Ksr2	chr5:117414001-117767988	strC	strA20	OK	5.25189	3.95787	-0.408114	-1.79507	5e-05	0.00128683		Iqgap2	chr13:95627176-95891922	strA20	strAD	OK	4.47114	5.89381	0.398557	1.89142	5e-05	0.00135195
												Caln1	chr5:130369457-130840645	strC	strA20	OK	68.9535	55.4672	-0.313987	-1.64983	5e-05	0.00128683		Ash1l	chr3:88965811-89079375	strA20	strAD	OK	13.9087	18.3304	0.398248	2.41585	5e-05	0.00135195
												Stx1a	chr5:135023571-135051099	strC	strA20	OK	30.8583	15.6186	-0.982389	-4.17784	5e-05	0.00128683		Ube2ql1	chr13:69702831-69739897	strA20	strAD	OK	18.2887	24.0553	0.3954	2.17526	5e-05	0.00135195
												Amz1	chr5:140724126-140753312	strC	strA20	OK	9.04428	12.3125	0.445046	1.831	5e-05	0.00128683		Arhgap21	chr2:20847918-20967721	strA20	strAD	OK	15.6045	20.5217	0.39519	2.38893	5e-05	0.00135195
												Slc29a4	chr5:142702100-142722490	strC	strA20	OK	3.82779	2.10932	-0.859734	-2.34607	5e-05	0.00128683		A630089N07Rik	chr16:98062511-98082439	strA20	strAD	OK	106.259	139.591	0.39362	2.34111	5e-05	0.00135195
												Medag	chr5:149411805-149431703	strC	strA20	OK	2.706	0.958792	-1.49687	-3.19743	5e-05	0.00128683		Dst	chr1:33908224-34308662	strA20	strAD	OK	20.4384	26.8476	0.393514	2.16417	5e-05	0.00135195
												Kl	chr5:150952606-150993817	strC	strA20	OK	9.24521	2.56388	-1.85038	-5.72246	5e-05	0.00128683		Cbx5	chr15:103191545-103239816	strA20	strAD	OK	25.4141	33.3726	0.393032	2.38232	5e-05	0.00135195
												Cdk14	chr5:4803384-5380251	strC	strA20	OK	13.3191	9.43769	-0.496991	-2.3474	5e-05	0.00128683		Usp32	chr11:84984487-85139955	strA20	strAD	OK	13.6915	17.9639	0.391818	2.32841	5e-05	0.00135195
												Steap2	chr5:5664828-5694568	strC	strA20	OK	1.60511	1.06421	-0.592888	-1.74781	5e-05	0.00128683		Rasal2	chr1:157135182-157420236	strA20	strAD	OK	6.66522	8.74481	0.391775	2.1502	5e-05	0.00135195
												Steap1	chr5:5736321-5749317	strC	strA20	OK	1.72298	0.394433	-2.12705	-2.19741	5e-05	0.00128683		Akap2	chr4:57845247-57896984	strA20	strAD	OK	11.3852	14.9313	0.391189	2.23446	5e-05	0.00135195
												Wdr86	chr5:24712268-24730680	strC	strA20	OK	1.20866	0.513591	-1.23471	-1.78639	5e-05	0.00128683		Zcchc6	chr13:59769965-59823147	strA20	strAD	OK	8.90255	11.667	0.390141	1.91119	5e-05	0.00135195
												Kmt2c	chr5:25271793-25498783	strC	strA20	OK	6.71121	5.01919	-0.419119	-2.18304	5e-05	0.00128683		Rbm33	chr5:28317188-28419242	strA20	strAD	OK	12.0825	15.8272	0.389491	2.35106	5e-05	0.00135195
												Slc30a3	chr5:31086105-31093527	strC	strA20	OK	5.53321	0.745244	-2.89233	-5.06398	5e-05	0.00128683		Parva	chr7:112427705-112591688	strA20	strAD	OK	8.29858	10.859	0.387949	1.98323	5e-05	0.00135195
												Prr14l	chr5:32789206-32854230	strC	strA20	OK	6.19734	4.84773	-0.35434	-1.72684	5e-05	0.00128683		Arhgef25	chr10:127182520-127190054	strA20	strAD	OK	22.4573	29.3592	0.38663	2.11216	5e-05	0.00135195
												D5Ertd579e	chr5:36600485-36696021	strC	strA20	OK	29.873	22.886	-0.384377	-2.02756	5e-05	0.00128683		Macf1	chr4:123349632-123684360	strA20	strAD	OK	17.9885	23.5133	0.3864	2.20163	5e-05	0.00135195
												Sel1l3	chr5:53107082-53213452	strC	strA20	OK	7.45116	4.62535	-0.687901	-2.68821	5e-05	0.00128683		Tbc1d9	chr8:83165351-83272940	strA20	strAD	OK	10.6747	13.9505	0.386119	2.16479	5e-05	0.00135195
												Fryl	chr5:73020190-73256618	strC	strA20	OK	11.0361	8.33153	-0.405582	-2.12393	5e-05	0.00128683		Gatad2b	chr3:90341653-90358120	strA20	strAD	OK	14.5927	19.0448	0.384148	1.87996	5e-05	0.00135195
												Kdr	chr5:75933269-75978428	strC	strA20	OK	5.33529	3.77006	-0.500978	-2.01928	5e-05	0.00128683		Whrn	chr4:63414909-63495991	strA20	strAD	OK	5.27416	6.8789	0.383236	1.75065	5e-05	0.00135195
												Sowahb	chr5:93041122-93045022	strC	strA20	OK	2.1749	1.27708	-0.768098	-1.97712	5e-05	0.00128683		Col27a1	chr4:63215411-63334990	strA20	strAD	OK	1.8032	2.35105	0.382744	1.51338	5e-05	0.00135195
												Mapk10	chr5:102907947-103211334	strC	strA20	OK	35.2508	28.1108	-0.326531	-1.67772	5e-05	0.00128683		Cab39l	chr14:59440980-59548903	strA20	strAD	OK	10.2349	13.3273	0.380885	1.78524	5e-05	0.00135195
												Miat	chr5:112213227-112228948	strC	strA20	OK	28.7022	16.2638	-0.819498	-3.71436	5e-05	0.00128683		Akap13	chr7:75455533-75754609	strA20	strAD	OK	3.01797	3.92899	0.380578	2.02249	5e-05	0.00135195
												Sez6l	chr5:112419150-112577198	strC	strA20	OK	10.3676	6.4512	-0.684449	-3.08566	5e-05	0.00128683		Tulp4	chr17:6106829-6240637	strA20	strAD	OK	18.4313	23.9926	0.380433	2.29165	5e-05	0.00135195
												Adrbk2	chr5:112910477-113015538	strC	strA20	OK	11.9634	8.37055	-0.515232	-2.53767	5e-05	0.00128683		Deptor	chr15:55099916-55259273	strA20	strAD	OK	4.80002	6.24364	0.379348	1.92151	5e-05	0.00135195
												Trpv4	chr5:114622153-114658421	strC	strA20	OK	2.08089	0.961122	-1.11441	-2.50695	5e-05	0.00128683		Slc6a11	chr6:114131240-114249886	strA20	strAD	OK	37.9098	49.2709	0.378164	2.11586	5e-05	0.00135195
												Srrm4	chr5:116438721-116591817	strC	strA20	OK	4.09391	2.97477	-0.460701	-1.83256	5e-05	0.00128683		Pcdh9	chr14:93013699-93890669	strA20	strAD	OK	14.512	18.8512	0.377405	2.19239	5e-05	0.00135195
												Rph3a	chr5:120940499-121010092	strC	strA20	OK	74.5154	57.3749	-0.377119	-1.86527	5e-05	0.00128683		Faah	chr4:115996655-116017902	strA20	strAD	OK	6.22797	8.08481	0.376452	1.68362	5e-05	0.00135195
												Cux2	chr5:121860215-122047825	strC	strA20	OK	5.47668	3.24245	-0.756218	-2.88698	5e-05	0.00128683		Dscam	chr16:96592078-97170735	strA20	strAD	OK	2.98253	3.87175	0.376449	1.74771	5e-05	0.00135195
												Tmem132d	chr5:127783490-128433077	strC	strA20	OK	2.84867	1.39402	-1.03103	-2.87485	5e-05	0.00128683		Clmn	chr12:104763113-104865076	strA20	strAD	OK	9.80383	12.7136	0.374956	2.23026	5e-05	0.00135195
												Pcolce	chr5:137605106-137611404	strC	strA20	OK	3.71344	1.92892	-0.944962	-2.08498	5e-05	0.00128683		Abl2	chr1:156558786-156649619	strA20	strAD	OK	6.92315	8.97396	0.374316	2.16736	5e-05	0.00135195
												Ccdc136	chr6:29398925-29426995	strC	strA20	OK	7.5874	4.97605	-0.608604	-2.35153	5e-05	0.00128683		Tead1	chr7:112679319-112906805	strA20	strAD	OK	2.96017	3.83519	0.373616	1.73993	5e-05	0.00135195
												Strip2	chr6:29917012-29959680	strC	strA20	OK	27.9396	36.7251	0.394455	2.06132	5e-05	0.00128683		Nsd1	chr13:55209781-55318325	strA20	strAD	OK	12.131	15.6981	0.371887	2.25736	5e-05	0.00135195
												Tmem178b	chr6:40110252-40248353	strC	strA20	OK	7.11784	1.28192	-2.47314	-6.66419	5e-05	0.00128683		Agtpbp1	chr13:59449534-59557347	strA20	strAD	OK	31.338	40.5336	0.371207	2.23028	5e-05	0.00135195
												Zfp398	chr6:47835660-47868257	strC	strA20	OK	2.95712	1.44693	-1.0312	-2.64153	5e-05	0.00128683		Golga7b	chr19:42247577-42270348	strA20	strAD	OK	13.9292	18.0164	0.371199	1.90062	5e-05	0.00135195
												Aqp1	chr6:55336298-55348555	strC	strA20	OK	2.63129	0.501086	-2.39264	-4.1569	5e-05	0.00128683		Dock7	chr4:98936658-99120915	strA20	strAD	OK	5.52543	7.14156	0.370154	1.90278	5e-05	0.00135195
												Slc4a5	chr6:83237374-83304945	strC	strA20	OK	1.62537	0.329393	-2.30288	-4.12621	5e-05	0.00128683		Phlpp2	chr8:109868602-109944671	strA20	strAD	OK	4.49569	5.80747	0.369366	1.87343	5e-05	0.00135195
												Emx1	chr6:85187930-85204463	strC	strA20	OK	3.27208	1.01153	-1.69366	-2.64165	5e-05	0.00128683		Serpini1	chr3:75557532-75642523	strA20	strAD	OK	21.0726	27.2129	0.368919	1.98867	5e-05	0.00135195
												Aak1	chr6:86849516-87003227	strC	strA20	OK	18.8094	13.8212	-0.444569	-2.26406	5e-05	0.00128683		Aak1	chr6:86849516-87003227	strA20	strAD	OK	13.8336	17.859	0.368479	2.17723	5e-05	0.00135195
												Nr2c2	chr6:92091417-92184023	strC	strA20	OK	9.33365	4.82107	-0.953089	-2.23238	5e-05	0.00128683		Nwd1	chr8:72646710-72714748	strA20	strAD	OK	7.75882	10.0071	0.36711	2.11912	5e-05	0.00135195
												Fam19a1	chr6:96113153-96657198	strC	strA20	OK	0.832063	0.187886	-2.14683	-2.6254	5e-05	0.00128683		Sh3bgrl2	chr9:83548337-83600291	strA20	strAD	OK	8.43555	10.87	0.365801	1.67701	5e-05	0.00135195
												Itpr1	chr6:108213095-108551116	strC	strA20	OK	123.932	76.8062	-0.690257	-2.8285	5e-05	0.00128683		Tmem181b-ps	chr17:6439001-6450994	strA20	strAD	OK	31.0969	40.0352	0.3645	2.20141	5e-05	0.00135195
												Cpne9	chr6:113282306-113305571	strC	strA20	OK	7.53428	4.57876	-0.718512	-2.44426	5e-05	0.00128683		Itih5	chr2:10153542-10256529	strA20	strAD	OK	5.67602	7.29527	0.362081	1.96541	5e-05	0.00135195
												Slc25a18	chr6:120773767-120793982	strC	strA20	OK	10.7634	5.98328	-0.847127	-2.403	5e-05	0.00128683		Sh3gl2	chr4:85205455-85389379	strA20	strAD	OK	36.744	47.2199	0.361887	2.13367	5e-05	0.00135195
												A2m	chr6:121636172-121679238	strC	strA20	OK	0.742849	0.342209	-1.11819	-1.92215	5e-05	0.00128683		Kcnd3	chr3:105448189-105674002	strA20	strAD	OK	3.85631	4.94623	0.359108	1.68477	5e-05	0.00135195
												Foxj2	chr6:122820183-122845366	strC	strA20	OK	11.8455	152.999	3.69111	18.9498	5e-05	0.00128683		Dnal1	chr12:84114327-84143510	strA20	strAD	OK	22.7345	29.1594	0.359082	2.16663	5e-05	0.00135195
												Vamp1	chr6:125215580-125222306	strC	strA20	OK	28.647	21.568	-0.409492	-1.85732	5e-05	0.00128683		Dner	chr1:84369838-84696221	strA20	strAD	OK	18.0876	23.1956	0.358851	2.01681	5e-05	0.00135195
												Ano2	chr6:125690418-126040128	strC	strA20	OK	5.15699	9.10729	0.820492	3.38667	5e-05	0.00128683		Nos1ap	chr1:170317495-170589849	strA20	strAD	OK	16.8168	21.5355	0.356815	1.88287	5e-05	0.00135195
												Atf7ip	chr6:136518850-136607379	strC	strA20	OK	12.8565	8.87104	-0.535318	-2.58041	5e-05	0.00128683		Chd6	chr2:160946977-161109086	strA20	strAD	OK	8.57539	10.9591	0.353848	2.1084	5e-05	0.00135195
												Pon3	chr6:5220851-5256233	strC	strA20	OK	1.87029	0.695069	-1.42803	-2.25574	5e-05	0.00128683		Ddx19b	chr8:111003185-111031751	strA20	strAD	OK	4.40345	5.62554	0.353356	1.65663	5e-05	0.00135195
												Cadps2	chr6:23262773-23839421	strC	strA20	OK	6.59669	2.20302	-1.58226	-4.80678	5e-05	0.00128683		Sptbn1	chr11:30099394-30219772	strA20	strAD	OK	96.6094	123.4	0.353109	1.64999	5e-05	0.00135195
												Tmem229a	chr6:24951140-24956125	strC	strA20	OK	18.2044	23.4861	0.367522	1.87008	5e-05	0.00128683		Pex5l	chr3:32949633-33143191	strA20	strAD	OK	38.9695	49.6244	0.348704	1.99486	5e-05	0.00135195
												Plxna4	chr6:32144556-32588192	strC	strA20	OK	6.42409	5.09039	-0.335717	-1.69305	5e-05	0.00128683		Lsamp	chr16:41533341-42146213	strA20	strAD	OK	14.4238	18.3596	0.348088	1.7253	5e-05	0.00135195
												Slc13a4	chr6:35267952-35308126	strC	strA20	OK	2.60931	0.781428	-1.73948	-3.72552	5e-05	0.00128683		Wnk1	chr6:119923968-120038655	strA20	strAD	OK	29.9375	38.0853	0.347279	2.00262	5e-05	0.00135195
												Atp6v0a4	chr6:38048482-38254009	strC	strA20	OK	5.62316	4.51696	-0.31603	-1.54349	5e-05	0.00128683		Abhd2	chr7:79273265-79361601	strA20	strAD	OK	24.6334	31.3216	0.346541	2.0019	5e-05	0.00135195
												Hipk2	chr6:38697839-38876190	strC	strA20	OK	18.5697	8.73509	-1.08806	-5.24884	5e-05	0.00128683		Ptprj	chr2:90429755-90580647	strA20	strAD	OK	14.3422	18.2155	0.344897	2.05625	5e-05	0.00135195
												E330009J07Rik	chr6:40407497-40436133	strC	strA20	OK	11.159	4.29861	-1.37627	-4.23447	5e-05	0.00128683		Slc20a1	chr2:129198772-129211612	strA20	strAD	OK	54.9729	69.811	0.344735	1.98391	5e-05	0.00135195
												Osbpl3	chr6:50293326-50456170	strC	strA20	OK	7.01023	4.88485	-0.521146	-2.28008	5e-05	0.00128683		Gapvd1	chr2:34676982-34755232	strA20	strAD	OK	9.54337	12.1189	0.344683	1.94849	5e-05	0.00135195
												Neurod6	chr6:55677818-55681263	strC	strA20	OK	7.16802	1.89043	-1.92286	-4.56905	5e-05	0.00128683		Ace	chr11:105965606-105989964	strA20	strAD	OK	9.65465	12.2455	0.34296	1.6997	5e-05	0.00135195
												Dnah6	chr6:73017606-73221631	strC	strA20	OK	0.688017	0.41627	-0.724924	-1.86849	5e-05	0.00128683		Lingo1	chr9:56618474-56685253	strA20	strAD	OK	23.0558	29.2406	0.342845	2.00895	5e-05	0.00135195
												Exoc6b	chr6:84618485-85069513	strC	strA20	OK	18.9154	15.365	-0.299912	-1.55185	5e-05	0.00128683		Dicer1	chr12:104687741-104751952	strA20	strAD	OK	6.41035	8.1295	0.342763	1.93861	5e-05	0.00135195
												Plxna1	chr6:89316313-89362613	strC	strA20	OK	5.11783	3.87673	-0.400695	-1.83201	5e-05	0.00128683		Gli3	chr13:15463722-15730025	strA20	strAD	OK	2.87009	3.63223	0.339761	1.54884	5e-05	0.00135195
												Prickle2	chr6:92370891-92706184	strC	strA20	OK	22.3138	17.0629	-0.387071	-2.02759	5e-05	0.00128683		Osbpl6	chr2:76406507-76600647	strA20	strAD	OK	6.45097	8.1568	0.338488	1.81191	5e-05	0.00135195
												Tmem72	chr6:116692724-116716758	strC	strA20	OK	1.51252	0.262135	-2.52857	-3.76927	5e-05	0.00128683		Arfgef2	chr2:166805580-166898051	strA20	strAD	OK	7.09675	8.97193	0.338259	1.93867	5e-05	0.00135195
												Wnk1	chr6:119923968-120038655	strC	strA20	OK	39.1023	29.9121	-0.386526	-1.94239	5e-05	0.00128683		Bcat1	chr6:144993834-145076157	strA20	strAD	OK	7.51173	9.49624	0.338211	1.84388	5e-05	0.00135195
												Iqsec3	chr6:121372927-121473678	strC	strA20	OK	16.7183	13.1639	-0.344836	-1.70879	5e-05	0.00128683		Herc2	chr7:56050154-56231798	strA20	strAD	OK	11.9728	15.1187	0.336578	2.03492	5e-05	0.00135195
												Cd4	chr6:124864692-124888209	strC	strA20	OK	24.4996	31.6619	0.369986	1.9108	5e-05	0.00128683		Agl	chr3:116739998-116808166	strA20	strAD	OK	5.29241	6.68221	0.3364	1.80629	5e-05	0.00135195
												Sox5	chr6:143828424-144209568	strC	strA20	OK	4.19088	2.54187	-0.721366	-2.73648	5e-05	0.00128683		Elavl2	chr4:91250766-91399984	strA20	strAD	OK	12.0007	15.1503	0.336227	1.62578	5e-05	0.00135195
												Bhlhe41	chr6:145858242-145865420	strC	strA20	OK	18.1618	22.8884	0.33371	1.72087	5e-05	0.00128683		Slc24a3	chr2:145242610-145641939	strA20	strAD	OK	17.3435	21.8903	0.335899	1.88966	5e-05	0.00135195
												Cnot3	chr7:3645268-3677553	strC	strA20	OK	14.0468	29.5306	1.07197	4.95388	5e-05	0.00128683		St8sia1	chr6:142814230-142964452	strA20	strAD	OK	5.60491	7.06283	0.333553	1.76579	5e-05	0.00135195
												Tmem145	chr7:25306107-25316195	strC	strA20	OK	7.04471	4.03177	-0.805128	-2.38418	5e-05	0.00128683		Caln1	chr5:130369457-130840645	strA20	strAD	OK	55.5074	69.8009	0.330566	1.99558	5e-05	0.00135195
												Zfp382	chr7:30121947-30135032	strC	strA20	OK	3.78045	2.17643	-0.796592	-2.02131	5e-05	0.00128683		Tnrc6a	chr7:123123884-123195296	strA20	strAD	OK	14.7356	18.5294	0.330512	2.00139	5e-05	0.00135195
												Shank1	chr7:44310263-44358353	strC	strA20	OK	35.1386	20.6033	-0.770179	-3.43075	5e-05	0.00128683		Plxna1	chr6:89316313-89362613	strA20	strAD	OK	3.87935	4.8764	0.33	1.72034	5e-05	0.00135195
												Akt1s1	chr7:44849223-44855421	strC	strA20	OK	26.1521	41.3166	0.659794	2.21665	5e-05	0.00128683		Cep350	chr1:155844963-155973255	strA20	strAD	OK	2.51579	3.15815	0.328068	1.6613	5e-05	0.00135195
												Slc17a7	chr7:45163920-45176139	strC	strA20	OK	91.4923	21.0465	-2.12007	-7.38669	5e-05	0.00128683		Ice1	chr13:70588688-70637634	strA20	strAD	OK	15.1263	18.9867	0.327926	1.98401	5e-05	0.00135195
												Dbp	chr7:45705246-45718002	strC	strA20	OK	67.869	101.385	0.579019	2.39752	5e-05	0.00128683		Atrn	chr2:130906495-131030326	strA20	strAD	OK	19.6005	24.5388	0.324172	1.96728	5e-05	0.00135195
												Slc17a6	chr7:51621829-51671126	strC	strA20	OK	2.06136	0.414053	-2.31571	-3.86912	5e-05	0.00128683		Plxna4	chr6:32144556-32588192	strA20	strAD	OK	5.09445	6.37381	0.323229	1.86039	5e-05	0.00135195
												Herc2	chr7:56050154-56231798	strC	strA20	OK	16.3842	11.9627	-0.453768	-2.36984	5e-05	0.00128683		Glg1	chr8:111157557-111259202	strA20	strAD	OK	29.0895	36.3931	0.323165	1.94692	5e-05	0.00135195
												Akap13	chr7:75455533-75754609	strC	strA20	OK	4.14702	3.0155	-0.459676	-2.1821	5e-05	0.00128683		Igf1r	chr7:67952256-68233667	strA20	strAD	OK	11.8601	14.7808	0.317612	1.92439	5e-05	0.00135195
												Abhd2	chr7:79273265-79361601	strC	strA20	OK	31.8409	24.6138	-0.371414	-1.89272	5e-05	0.00128683		Cdk7	chr13:100669480-100730942	strA20	strAD	OK	7.75931	9.66833	0.317337	1.73423	5e-05	0.00135195
												Fzd4	chr7:89404365-89410110	strC	strA20	OK	2.43818	1.33812	-0.865591	-2.11145	5e-05	0.00128683		Kif13b	chr14:64652530-64806296	strA20	strAD	OK	9.53554	11.8619	0.314954	1.78986	5e-05	0.00135195
												Pgm2l1	chr7:100227606-100278872	strC	strA20	OK	26.7317	20.7239	-0.367259	-1.89318	5e-05	0.00128683		Ide	chr19:37268740-37330613	strA20	strAD	OK	9.10733	11.3187	0.313602	1.62612	5e-05	0.00135195
												Cckbr	chr7:105425819-105436338	strC	strA20	OK	5.93123	3.26501	-0.861245	-2.56678	5e-05	0.00128683		Prkca	chr11:107933386-108343888	strA20	strAD	OK	12.8104	15.9143	0.312999	1.87351	5e-05	0.00135195
												Mical2	chr7:112225835-112355194	strC	strA20	OK	26.0341	14.2727	-0.867141	-3.81822	5e-05	0.00128683		Disp2	chr2:118779718-118795175	strA20	strAD	OK	19.3362	23.9909	0.311187	1.83478	5e-05	0.00135195
												Parva	chr7:112427705-112591688	strC	strA20	OK	11.1251	8.29204	-0.424014	-1.92798	5e-05	0.00128683		Pgm2l1	chr7:100227606-100278872	strA20	strAD	OK	20.7443	25.7364	0.311095	1.86896	5e-05	0.00135195
												Tead1	chr7:112679319-112906805	strC	strA20	OK	4.09855	2.95744	-0.470763	-2.00935	5e-05	0.00128683		Adcy2	chr13:68620042-68999541	strA20	strAD	OK	13.9755	17.337	0.310956	1.7328	5e-05	0.00135195
												Arntl	chr7:113207464-113314126	strC	strA20	OK	14.3056	9.9716	-0.52068	-2.3183	5e-05	0.00128683		Mturn	chr6:54681623-54703855	strA20	strAD	OK	17.1844	21.3038	0.310012	1.74061	5e-05	0.00135195
												Hs3st2	chr7:121392295-121501768	strC	strA20	OK	8.07302	4.2961	-0.910079	-2.92723	5e-05	0.00128683		Setd2	chr9:110532596-110618633	strA20	strAD	OK	7.11716	8.80749	0.30743	1.75996	5e-05	0.00135195
												Gpr26	chr7:131966459-131985633	strC	strA20	OK	12.2316	5.66452	-1.11059	-4.11495	5e-05	0.00128683		Kcna2	chr3:107101566-107115005	strA20	strAD	OK	24.0296	29.7308	0.307148	1.81011	5e-05	0.00135195
												Pwwp2b	chr7:139248481-139267253	strC	strA20	OK	11.0501	14.1788	0.359673	1.57412	5e-05	0.00128683		Nav1	chr1:135434579-135585355	strA20	strAD	OK	10.0957	12.4884	0.306846	1.86235	5e-05	0.00135195
												Gpr123	chr7:139834173-139878088	strC	strA20	OK	4.48645	2.48586	-0.851832	-2.98046	5e-05	0.00128683		Tro	chrX:150644709-150657583	strA20	strAD	OK	18.7369	23.102	0.302132	1.82633	5e-05	0.00135195
												Peg3	chr7:6705959-6730419	strC	strA20	OK	25.8241	15.0257	-0.781287	-3.54081	5e-05	0.00128683		Btbd3	chr2:138256583-138287422	strA20	strAD	OK	14.2456	17.5628	0.302011	1.67875	5e-05	0.00135195
												Arhgap35	chr7:16494472-16614993	strC	strA20	OK	20.839	16.2127	-0.362163	-1.89846	5e-05	0.00128683		Etl4	chr2:20289912-20810535	strA20	strAD	OK	7.05393	8.69527	0.301804	1.62165	5e-05	0.00135195
												Spred3	chr7:29158828-29168647	strC	strA20	OK	13.1361	10.3195	-0.348167	-1.67812	5e-05	0.00128683		Slc4a2	chr5:24425231-24440947	strA20	strAD	OK	12.8715	15.8523	0.300515	1.65777	5e-05	0.00135195
												Dkkl1	chr7:45207524-45211883	strC	strA20	OK	2.77185	0.596839	-2.21544	-2.71862	5e-05	0.00128683		Pclo	chr5:14514917-14863459	strA20	strAD	OK	7.13226	8.78394	0.300509	1.8104	5e-05	0.00135195
												Tjp1	chr7:65296164-65371244	strC	strA20	OK	21.1554	16.9572	-0.319129	-1.67779	5e-05	0.00128683		Fam57b	chr7:126816884-126830219	strA20	strAD	OK	16.836	20.6964	0.297829	1.56504	5e-05	0.00135195
												Iqgap1	chr7:80711582-80803331	strC	strA20	OK	5.55124	3.86227	-0.523364	-2.31666	5e-05	0.00128683		Dio2	chr12:90724551-90738438	strA20	strAD	OK	11.9998	14.748	0.297507	1.69174	5e-05	0.00135195
												Homer2	chr7:81600480-81706925	strC	strA20	OK	2.95438	1.72927	-0.772694	-2.90608	5e-05	0.00128683		Prickle2	chr6:92370891-92706184	strA20	strAD	OK	17.0777	20.964	0.295795	1.78049	5e-05	0.00135195
												Cemip	chr7:83932856-84086505	strC	strA20	OK	1.24018	0.650435	-0.931074	-2.40458	5e-05	0.00128683		Aifm3	chr16:17489676-17507485	strA20	strAD	OK	15.404	18.9041	0.295397	1.52104	5e-05	0.00135195
												Prss23	chr7:89507784-89517586	strC	strA20	OK	3.70856	2.3738	-0.643662	-1.83249	5e-05	0.00128683		Apba2	chr7:64501705-64753876	strA20	strAD	OK	23.5885	28.9119	0.293577	1.74028	5e-05	0.00135195
												Folr1	chr7:101858330-101870788	strC	strA20	OK	5.68446	1.10168	-2.36732	-4.21185	5e-05	0.00128683		Camk2g	chr14:20734872-20794088	strA20	strAD	OK	28.1236	34.439	0.292261	1.72963	5e-05	0.00135195
												Trim66	chr7:109449000-109508134	strC	strA20	OK	3.00102	1.97554	-0.603211	-2.33666	5e-05	0.00128683		Ankfy1	chr11:72690001-72772146	strA20	strAD	OK	8.24168	10.0888	0.291737	1.6608	5e-05	0.00135195
												Nrip3	chr7:109758055-109781545	strC	strA20	OK	11.8332	8.08267	-0.54993	-2.35438	5e-05	0.00128683		Birc6	chr17:74528294-74703356	strA20	strAD	OK	5.91309	7.23474	0.29103	1.72722	5e-05	0.00135195
												Sbf2	chr7:110308012-110614920	strC	strA20	OK	13.4689	10.8239	-0.315421	-1.62307	5e-05	0.00128683		Sbf2	chr7:110308012-110614920	strA20	strAD	OK	10.8331	13.2507	0.290623	1.70385	5e-05	0.00135195
												Sox6	chr7:115470871-116038744	strC	strA20	OK	2.8209	1.98254	-0.508805	-1.87483	5e-05	0.00128683		Hipk1	chr3:103739814-103791563	strA20	strAD	OK	18.8496	23.0435	0.289825	1.7571	5e-05	0.00135195
												Zkscan2	chr7:123478638-123500449	strC	strA20	OK	6.05448	3.77145	-0.682886	-2.59372	5e-05	0.00128683		Ralgapb	chr2:158409852-158499253	strA20	strAD	OK	16.0331	19.575	0.287964	1.73282	5e-05	0.00135195
												Igf2	chr7:142650767-142670356	strC	strA20	OK	21.0724	12.2631	-0.781026	-3.48162	5e-05	0.00128683		Lrp6	chr6:134446477-134566913	strA20	strAD	OK	8.33706	10.1767	0.287664	1.66414	5e-05	0.00135195
												Dlgap2	chr8:14095874-14847686	strC	strA20	OK	17.8914	14.4117	-0.31203	-1.60337	5e-05	0.00128683		Ryr3	chr2:112631381-113030331	strA20	strAD	OK	10.8104	13.1421	0.281777	1.70144	5e-05	0.00135195
												Kat6a	chr8:22859538-22943262	strC	strA20	OK	10.1419	7.2229	-0.489681	-2.51178	5e-05	0.00128683		Dgkz	chr2:91932821-91963563	strA20	strAD	OK	50.3639	61.1746	0.280544	1.67204	5e-05	0.00135195
												Hapln4	chr8:70083528-70090862	strC	strA20	OK	11.0594	6.60833	-0.742919	-2.87232	5e-05	0.00128683		Gpr116	chr17:43389465-43459557	strA20	strAD	OK	7.04384	8.55018	0.279591	1.60308	5e-05	0.00135195
												Nwd1	chr8:72646710-72714748	strC	strA20	OK	10.8491	7.75285	-0.484782	-2.45794	5e-05	0.00128683		Sema6d	chr2:124089968-124667789	strA20	strAD	OK	13.1802	15.972	0.277175	1.6121	5e-05	0.00135195
												Rnf150	chr8:82863355-83091271	strC	strA20	OK	16.2311	12.3957	-0.388926	-2.03771	5e-05	0.00128683		Akap6	chr12:52699382-53151015	strA20	strAD	OK	14.2992	17.3114	0.275786	1.67249	5e-05	0.00135195
												Tbc1d9	chr8:83165351-83272940	strC	strA20	OK	14.4625	10.6674	-0.439107	-2.19	5e-05	0.00128683		Kcnc3	chr7:44590885-44604751	strA20	strAD	OK	17.6059	21.309	0.275402	1.62809	5e-05	0.00135195
												Bean1	chr8:104170512-104219097	strC	strA20	OK	1.54055	0.830607	-0.891208	-1.92273	5e-05	0.00128683		Myo6	chr9:80165033-80311729	strA20	strAD	OK	23.489	28.4133	0.274581	1.66558	5e-05	0.00135195
												Sntb2	chr8:106935749-107014192	strC	strA20	OK	2.32471	1.17193	-0.98816	-2.53749	5e-05	0.00128683		Slc23a2	chr2:132052495-132145108	strA20	strAD	OK	20.9105	25.2771	0.273604	1.6482	5e-05	0.00135195
												Phlpp2	chr8:109868602-109944671	strC	strA20	OK	6.33575	4.49194	-0.496178	-2.26759	5e-05	0.00128683		D5Ertd579e	chr5:36600485-36696021	strA20	strAD	OK	22.9065	27.6532	0.271688	1.64554	5e-05	0.00135195
												Pdpr	chr8:111094744-111145498	strC	strA20	OK	3.86567	1.51444	-1.35193	-2.70129	5e-05	0.00128683		Mef2c	chr13:83504033-83667079	strA20	strAD	OK	27.3256	32.9757	0.27115	1.61869	5e-05	0.00135195
												Col4a1	chr8:11198422-11312826	strC	strA20	OK	6.51648	5.06171	-0.364467	-1.73187	5e-05	0.00128683		Kmt2a	chr9:44803354-44881274	strA20	strAD	OK	12.7382	15.3626	0.27026	1.61614	5e-05	0.00135195
												Csmd1	chr8:15892544-17535385	strC	strA20	OK	4.656	3.63704	-0.356325	-1.76766	5e-05	0.00128683		Pcnx	chr12:81860029-82000924	strA20	strAD	OK	9.71291	11.7126	0.27009	1.62243	5e-05	0.00135195
												Unc5d	chr8:28646716-29219636	strC	strA20	OK	1.33243	0.874416	-0.607669	-1.73378	5e-05	0.00128683		Ncoa6	chr2:155390655-155440783	strA20	strAD	OK	8.89941	10.6781	0.262876	1.53372	5e-05	0.00135195
												Tnks	chr8:34829178-34965690	strC	strA20	OK	7.78388	4.20941	-0.886871	-3.87949	5e-05	0.00128683		Fat1	chr8:44950207-45052257	strA20	strAD	OK	4.32782	5.15428	0.252132	1.45733	5e-05	0.00135195
												Cd97	chr8:83715176-83741311	strC	strA20	OK	8.79389	4.82907	-0.864757	-2.38693	5e-05	0.00128683		Drd2	chr9:49340661-49407214	strA20	strAD	OK	130.557	108.617	-0.265437	-1.59593	5e-05	0.00135195
												2210011C24Rik	chr8:84010227-84011720	strC	strA20	OK	0.606098	4.76644	2.97529	1.97855	5e-05	0.00128683		Rasgrp2	chr19:6400582-6415216	strA20	strAD	OK	126.594	105.253	-0.266348	-1.57432	5e-05	0.00135195
												Mast1	chr8:84911852-84937353	strC	strA20	OK	6.54974	3.94451	-0.73159	-2.84922	5e-05	0.00128683		Egr1	chr18:34861206-34864956	strA20	strAD	OK	86.6526	71.5019	-0.277261	-1.63032	5e-05	0.00135195
												Cbln1	chr8:87468852-87472592	strC	strA20	OK	1.5504	0.62256	-1.31636	-2.2585	5e-05	0.00128683		Ythdf3	chr3:16183182-16217037	strA20	strAD	OK	17.1564	14.1396	-0.279007	-1.56123	5e-05	0.00135195
												Cnot1	chr8:95719450-95821728	strC	strA20	OK	16.0897	11.3911	-0.498229	-2.58473	5e-05	0.00128683		Traip	chr9:107950962-107972268	strA20	strAD	OK	33.6284	27.5201	-0.289194	-1.68625	5e-05	0.00135195
												Cmtm4	chr8:104348192-104395807	strC	strA20	OK	17.341	14.1262	-0.295816	-1.53985	5e-05	0.00128683		Syt6	chr3:103575281-103646068	strA20	strAD	OK	41.5774	33.8292	-0.297527	-1.77978	5e-05	0.00135195
												Ddx19b	chr8:111003185-111031751	strC	strA20	OK	5.71145	4.39938	-0.376556	-1.59889	5e-05	0.00128683		Tac1	chr6:7555070-7562973	strA20	strAD	OK	240.38	195.483	-0.298271	-1.80356	5e-05	0.00135195
												Glg1	chr8:111157557-111259202	strC	strA20	OK	38.1363	29.0667	-0.391797	-2.06058	5e-05	0.00128683		Sh3rf2	chr18:42053709-42158695	strA20	strAD	OK	19.649	15.9292	-0.302789	-1.78172	5e-05	0.00135195
												Trhr2	chr8:122356966-122360746	strC	strA20	OK	4.79763	7.49879	0.644337	1.70423	5e-05	0.00128683		Rarb	chr14:16430839-17082331	strA20	strAD	OK	53.3927	42.9766	-0.313089	-1.85305	5e-05	0.00135195
												Sesn3	chr9:14276300-14326134	strC	strA20	OK	13.287	7.63066	-0.800133	-2.92987	5e-05	0.00128683		Tmem263	chr10:85102626-85117747	strA20	strAD	OK	22.4722	18.0882	-0.313095	-1.70591	5e-05	0.00135195
												Slc36a4	chr9:15709768-15738789	strC	strA20	OK	8.56044	5.04825	-0.761901	-2.26786	5e-05	0.00128683		Dclk3	chr9:111439080-111489611	strA20	strAD	OK	40.0186	32.2034	-0.313457	-1.88731	5e-05	0.00135195
												Igsf9b	chr9:27299227-27334763	strC	strA20	OK	3.64284	1.23136	-1.56481	-4.55011	5e-05	0.00128683		Man1a	chr10:53906032-54075796	strA20	strAD	OK	12.1337	9.67386	-0.326857	-1.61387	5e-05	0.00135195
												Arhgap20	chr9:51765351-51875885	strC	strA20	OK	17.3354	13.2613	-0.386494	-1.98681	5e-05	0.00128683		Gpr6	chr10:41070492-41071584	strA20	strAD	OK	72.6454	57.8134	-0.329467	-1.78437	5e-05	0.00135195
												Exph5	chr9:53301669-53381158	strC	strA20	OK	1.24579	0.697987	-0.835793	-2.36606	5e-05	0.00128683		Neto2	chr8:85636587-85691009	strA20	strAD	OK	32.0861	25.4885	-0.332104	-1.99785	5e-05	0.00135195
												Dpp8	chr9:65032457-65082651	strC	strA20	OK	45.4888	29.4802	-0.625768	-3.28522	5e-05	0.00128683		Prex2	chr1:10993464-11303682	strA20	strAD	OK	9.98191	7.89118	-0.339074	-1.70778	5e-05	0.00135195
												Herc1	chr9:66350449-66593115	strC	strA20	OK	15.037	10.6833	-0.493158	-2.22306	5e-05	0.00128683		C4b	chr17:34728380-34743897	strA20	strAD	OK	7.78887	6.14128	-0.342874	-1.75818	5e-05	0.00135195
												Vps13c	chr9:67840395-67995634	strC	strA20	OK	3.53128	2.38625	-0.565443	-2.40969	5e-05	0.00128683		Kitl	chr10:100015823-100100412	strA20	strAD	OK	10.746	8.19205	-0.391502	-1.97661	5e-05	0.00135195
												Pygo1	chr9:72925649-72946015	strC	strA20	OK	3.86246	2.45817	-0.651931	-1.62587	5e-05	0.00128683		Cry1	chr10:85131699-85185054	strA20	strAD	OK	11.4755	8.73336	-0.39395	-1.74005	5e-05	0.00135195
												Myo5a	chr9:75071205-75223687	strC	strA20	OK	33.9597	27.3733	-0.311052	-1.57197	5e-05	0.00128683		Dusp14	chr11:84048044-84068357	strA20	strAD	OK	27.3861	20.8385	-0.394197	-1.86722	5e-05	0.00135195
												Traip	chr9:107950962-107972268	strC	strA20	OK	21.8932	33.6008	0.618013	3.11548	5e-05	0.00128683		Dach1	chr14:97786845-98169765	strA20	strAD	OK	22.2535	16.8598	-0.400442	-2.3257	5e-05	0.00135195
												Setd2	chr9:110532596-110618633	strC	strA20	OK	9.17857	7.11057	-0.368303	-1.8579	5e-05	0.00128683		Slc35d3	chr10:19847916-19851459	strA20	strAD	OK	32.1856	23.8634	-0.431614	-2.40829	5e-05	0.00135195
												Myrip	chr9:120304072-120474834	strC	strA20	OK	8.67416	6.50153	-0.415944	-1.89208	5e-05	0.00128683		Per2	chr1:91415981-91459328	strA20	strAD	OK	11.2592	8.34569	-0.432001	-2.42017	5e-05	0.00135195
												Olfm2	chr9:20667985-20728214	strC	strA20	OK	18.8489	12.2514	-0.621529	-2.33827	5e-05	0.00128683		Rps6ka5	chr12:100549777-100725028	strA20	strAD	OK	16.5339	12.1498	-0.444494	-2.42456	5e-05	0.00135195
												Slc37a2	chr9:37229148-37255738	strC	strA20	OK	1.53781	0.955156	-0.687072	-1.60303	5e-05	0.00128683		Pdyn	chr2:129686548-129699938	strA20	strAD	OK	41.7307	30.5064	-0.451998	-2.60669	5e-05	0.00135195
												Robo3	chr9:37416044-37433175	strC	strA20	OK	4.46226	2.73036	-0.708683	-2.54086	5e-05	0.00128683		Osbpl8	chr10:111164801-111297247	strA20	strAD	OK	36.7913	26.6903	-0.463047	-2.79076	5e-05	0.00135195
												Sorl1	chr9:41968488-42124289	strC	strA20	OK	15.2558	8.45596	-0.851313	-4.29607	5e-05	0.00128683		Thbs4	chr13:92751585-92794818	strA20	strAD	OK	8.22016	5.89278	-0.480219	-2.09055	5e-05	0.00135195
												Arhgef12	chr9:42963841-43105718	strC	strA20	OK	33.4703	23.3285	-0.520785	-2.67416	5e-05	0.00128683		Nebl	chr2:17346733-17731068	strA20	strAD	OK	5.53662	3.93792	-0.49157	-1.60334	5e-05	0.00135195
												Cbl	chr9:44149261-44234046	strC	strA20	OK	4.84629	0.846573	-2.51717	-6.74357	5e-05	0.00128683		Lrch2	chrX:147471693-147554081	strA20	strAD	OK	6.00228	4.066	-0.5619	-2.01579	5e-05	0.00135195
												Kmt2a	chr9:44803354-44881274	strC	strA20	OK	16.4177	12.7279	-0.367255	-1.89556	5e-05	0.00128683		Obscn	chr11:58994255-59136375	strA20	strAD	OK	1.40578	0.909707	-0.627901	-2.98994	5e-05	0.00135195
												Zbtb16	chr9:48654296-48835945	strC	strA20	OK	4.08329	2.81826	-0.534924	-1.90736	5e-05	0.00128683		Brd3	chr2:27445580-27475673	strA20	strAD	OK	70.0778	43.7446	-0.679853	-4.0994	5e-05	0.00135195
												Peak1	chr9:56201128-56418050	strC	strA20	OK	7.56649	5.22853	-0.533218	-2.69417	5e-05	0.00128683		Kif1c	chr11:70700547-70731970	strA20	strAD	OK	52.4719	30.793	-0.768944	-5.01192	5e-05	0.00135195
												Lingo1	chr9:56618474-56685253	strC	strA20	OK	34.9205	23.0417	-0.599829	-2.89671	5e-05	0.00128683		Cnot3	chr7:3645268-3677553	strA20	strAD	OK	29.5444	14.0712	-1.07014	-5.52548	5e-05	0.00135195
												Cplx3	chr9:57599991-57606281	strC	strA20	OK	4.60007	2.73988	-0.747543	-2.21106	5e-05	0.00128683		Pde12	chr14:26664116-26669846	strA20	strAD	OK	8.48727	3.36544	-1.33451	-1.81706	5e-05	0.00135195
												Islr	chr9:58156263-58159221	strC	strA20	OK	2.51339	1.38782	-0.856809	-1.8356	5e-05	0.00128683		Gucy1a3	chr3:82092426-82145877	strA20	strAD	OK	123.019	39.2426	-1.64839	-12.3529	5e-05	0.00135195
												Fam81a	chr9:70089309-70141557	strC	strA20	OK	25.556	13.3797	-0.933617	-4.14067	5e-05	0.00128683		6430411K18Rik	chr12:109590168-109595403	strA20	strAD	OK	47.5085	12.0997	-1.97321	-7.59533	5e-05	0.00135195
												Clstn2	chr9:97444394-98033167	strC	strA20	OK	8.99927	6.58472	-0.450685	-1.94918	5e-05	0.00128683		Pdgfra	chr5:75152290-75198204	strA20	strAD	OK	34.3937	8.6377	-1.99343	-9.87647	5e-05	0.00135195
												Dnajc13	chr9:104151596-104262930	strC	strA20	OK	9.24938	6.62495	-0.481448	-2.34269	5e-05	0.00128683		Zfp518a	chr19:40894702-40917947	strA20	strAD	OK	8.84088	1.90698	-2.2129	-3.14937	5e-05	0.00135195
												Col6a5	chr9:105856069-105960643	strC	strA20	OK	0.826484	0.551672	-0.583176	-1.51495	5e-05	0.00128683		1810032O08Rik	chr11:116671659-116675798	strA20	strAD	OK	20.6783	3.31219	-2.64226	-4.4967	5e-05	0.00135195
												Grm2	chr9:106644533-106656109	strC	strA20	OK	2.69491	0.422595	-2.67289	-4.83188	5e-05	0.00128683		Sned1	chr1:93235896-93296448	strA20	strAD	OK	76.2689	1.8217	-5.38774	-6.49114	5e-05	0.00135195
												Sema3b	chr9:107597673-107609241	strC	strA20	OK	1.49567	0.87625	-0.77138	-1.61388	5e-05	0.00128683		Dio3os	chr12:110275384-110278129	strA20	strAD	OK	37.3641	0.799602	-5.54623	-3.77413	5e-05	0.00135195
												Cck	chr9:121489823-121495694	strC	strA20	OK	78.7837	21.8714	-1.84885	-5.94825	5e-05	0.00128683		Fap	chr2:62500935-62574021	strA20	strAD	OK	0.31504	0.786042	1.31907	1.83651	0.0001	0.00254318
												Stk26	chrX:50841435-50891850	strC	strA20	OK	12.343	17.7947	0.527753	2.0479	5e-05	0.00128683		Crhr2	chr6:55090048-55133016	strA20	strAD	OK	0.258324	0.632573	1.29205	1.71595	0.0001	0.00254318
												Phf6	chrX:52912213-52956961	strC	strA20	OK	7.49881	9.82872	0.390341	1.58446	5e-05	0.00128683		Cwh43	chr5:73406077-73453425	strA20	strAD	OK	0.383743	0.86742	1.17659	1.7968	0.0001	0.00254318
												Prrg3	chrX:71962624-71972722	strC	strA20	OK	6.41566	4.6217	-0.473175	-1.97585	5e-05	0.00128683		Ntsr1	chr2:180499975-180544979	strA20	strAD	OK	0.331525	0.647721	0.966255	1.67489	0.0001	0.00254318
												Zfp185	chrX:72987338-73031543	strC	strA20	OK	0.831761	0.313765	-1.40648	-2.19594	5e-05	0.00128683		Serinc2	chr4:130253496-130275586	strA20	strAD	OK	0.922899	1.79024	0.955909	1.65636	0.0001	0.00254318
												Zc3h12b	chrX:95711677-95927970	strC	strA20	OK	0.806466	0.40264	-1.00212	-1.69338	5e-05	0.00128683		Tmem132c	chr5:127241825-127565790	strA20	strAD	OK	0.398749	0.755967	0.922843	1.81072	0.0001	0.00254318
												Cstf2	chrX:134059175-134111854	strC	strA20	OK	31.8987	22.9067	-0.477726	-2.47334	5e-05	0.00128683		Islr	chr9:58156263-58159221	strA20	strAD	OK	1.38875	2.31827	0.739256	1.60791	0.0001	0.00254318
												Armcx4	chrX:134686518-134697772	strC	strA20	OK	6.09209	4.00554	-0.604941	-2.8421	5e-05	0.00128683		Fbn1	chr2:125300593-125506438	strA20	strAD	OK	0.475555	0.739118	0.63619	1.66173	0.0001	0.00254318
												Gprasp1	chrX:135742691-135803468	strC	strA20	OK	687.294	87.8901	-2.96715	-16.8811	5e-05	0.00128683		Nxph3	chr11:95509845-95514565	strA20	strAD	OK	3.19216	4.74126	0.570736	1.75209	0.0001	0.00254318
												Cldn2	chrX:139800807-139811388	strC	strA20	OK	1.89457	0.270216	-2.80969	-3.94314	5e-05	0.00128683		Slc25a18	chr6:120773767-120793982	strA20	strAD	OK	5.98583	8.69485	0.538611	1.60963	0.0001	0.00254318
												Huwe1	chrX:151803281-151935417	strC	strA20	OK	32.3602	24.4472	-0.40455	-1.97733	5e-05	0.00128683		Unc5d	chr8:28646716-29219636	strA20	strAD	OK	0.875157	1.2573	0.522714	1.56601	0.0001	0.00254318
												Klhl34	chrX:157818434-157821060	strC	strA20	OK	29.1635	23.3586	-0.32021	-1.59622	5e-05	0.00128683		St8sia5	chr18:77185846-77255450	strA20	strAD	OK	4.74947	6.7088	0.498289	1.60501	0.0001	0.00254318
												Clcn5	chrX:7158411-7319358	strC	strA20	OK	0.984387	0.321086	-1.61626	-2.57642	5e-05	0.00128683		Cep162	chr9:87191962-87255532	strA20	strAD	OK	1.71995	2.38469	0.47144	1.57439	0.0001	0.00254318
												Cdr1	chrX:61183245-61185558	strC	strA20	OK	18.2907	9.68999	-0.916543	-3.7458	5e-05	0.00128683		Nell1	chr7:49975349-50863289	strA20	strAD	OK	5.45212	7.24664	0.410495	1.54886	0.0001	0.00254318
												Gabra3	chrX:72432675-72656246	strC	strA20	OK	13.4364	8.41993	-0.674267	-2.90762	5e-05	0.00128683		Fktn	chr4:53714181-53763271	strA20	strAD	OK	8.37729	11.0942	0.405254	1.83588	0.0001	0.00254318
												Mecp2	chrX:74026591-74085690	strC	strA20	OK	17.2911	12.7995	-0.43394	-2.28184	5e-05	0.00128683		Soat1	chr1:156428107-156474328	strA20	strAD	OK	5.17731	6.79919	0.393159	1.63745	0.0001	0.00254318
												Lrch2	chrX:147471693-147554081	strC	strA20	OK	3.7913	5.99666	0.661468	2.1857	5e-05	0.00128683		Ppfibp1	chr6:146888493-147032023	strA20	strAD	OK	4.96062	6.34906	0.356024	1.60647	0.0001	0.00254318
												Tro	chrX:150644709-150657583	strC	strA20	OK	23.6392	18.7214	-0.336496	-1.75641	5e-05	0.00128683		Zfp507	chr7:35772345-35838074	strA20	strAD	OK	4.02102	5.1126	0.346497	1.62412	0.0001	0.00254318
												Cdkl5	chrX:160768012-160994681	strC	strA20	OK	3.96384	1.96084	-1.01542	-2.87901	5e-05	0.00128683		Edem1	chr6:108828640-108859356	strA20	strAD	OK	5.37251	6.78358	0.336449	1.55199	0.0001	0.00254318
												Kdm5d	chrY:897787-943811	strC	strA20	OK	5.50123	4.06807	-0.435411	-1.71947	5e-05	0.00128683		Dlc1	chr8:36567738-36952442	strA20	strAD	OK	6.976	8.56128	0.295427	1.57673	0.0001	0.00254318
												unknown	chrY:90785441-90816465	strC	strA20	OK	187.213	274.196	0.550528	2.67897	5e-05	0.00128683		Tfdp2	chr9:96196274-96323646	strA20	strAD	OK	8.63993	10.599	0.294832	1.64602	0.0001	0.00254318
												Ddx3y	chrY:1260714-1286613	strC	strA20	OK	11.5175	15.2147	0.401636	1.86586	5e-05	0.00128683		Pik3r3	chr4:116221913-116303056	strA20	strAD	OK	10.1733	12.4239	0.288332	1.55043	0.0001	0.00254318
												Parp1	chr1:180568974-180601254	strC	strA20	OK	565.175	283.427	-0.995721	-18.7953	0.0001	0.0023947		Cabp1	chr5:115168690-115186121	strA20	strAD	OK	49.2215	60.0351	0.28652	1.60585	0.0001	0.00254318
												Cd34	chr1:194938820-194976959	strC	strA20	OK	11.5544	8.48462	-0.445527	-1.69363	0.0001	0.0023947		Pbx1	chr1:168119363-168432169	strA20	strAD	OK	32.8416	39.8105	0.277626	1.66067	0.0001	0.00254318
												Nav1	chr1:135434579-135585355	strC	strA20	OK	12.4406	10.0876	-0.302471	-1.59411	0.0001	0.0023947		Cadps	chr14:12372562-12823079	strA20	strAD	OK	19.1584	22.9665	0.261552	1.53261	0.0001	0.00254318
												Sh3rf3	chr10:58813358-59138916	strC	strA20	OK	6.32066	5.01891	-0.332701	-1.48787	0.0001	0.0023947		Nr1d2	chr14:18204055-18239106	strA20	strAD	OK	34.1712	28.7304	-0.250201	-1.50686	0.0001	0.00254318
												Sobp	chr10:43002499-43174530	strC	strA20	OK	10.1951	8.13868	-0.325008	-1.53285	0.0001	0.0023947		Edil3	chr13:88821471-89323225	strA20	strAD	OK	34.4762	28.8364	-0.257712	-1.54574	0.0001	0.00254318
												Lasp1	chr11:97799671-97838764	strC	strA20	OK	28.5279	22.9943	-0.311101	-1.58492	0.0001	0.0023947		Wfs1	chr5:36966103-36988982	strA20	strAD	OK	36.9449	30.8568	-0.259787	-1.55246	0.0001	0.00254318
												Wnk4	chr11:101260566-101277409	strC	strA20	OK	4.26882	5.56381	0.382237	1.49583	0.0001	0.0023947		Skil	chr3:31095057-31122923	strA20	strAD	OK	16.3321	13.4905	-0.275763	-1.58756	0.0001	0.00254318
												Rel	chr11:23741728-23770970	strC	strA20	OK	0.703274	0.206235	-1.7698	-2.21601	0.0001	0.0023947		Ddx3y	chrY:1260714-1286613	strA20	strAD	OK	15.2308	12.4146	-0.294951	-1.56169	0.0001	0.00254318
												Sptbn1	chr11:30099394-30219772	strC	strA20	OK	125.824	96.5296	-0.382364	-1.59688	0.0001	0.0023947		Serpina9	chr12:103996619-104013652	strA20	strAD	OK	28.5142	23.2023	-0.297412	-1.52139	0.0001	0.00254318
												Epn3	chr11:94489598-94499974	strC	strA20	OK	1.00249	0.550132	-0.865743	-1.66374	0.0001	0.0023947		Pisd-ps1	chr11:3124020-3193463	strA20	strAD	OK	136.663	110.43	-0.307501	-1.54782	0.0001	0.00254318
												E130012A19Rik	chr11:97627386-97629716	strC	strA20	OK	14.0937	10.8751	-0.374018	-1.53363	0.0001	0.0023947		Pisd-ps2	chr17:3064317-3084183	strA20	strAD	OK	29.3261	23.5925	-0.313853	-1.57344	0.0001	0.00254318
												Mboat2	chr12:24831598-24960299	strC	strA20	OK	10.2547	7.59294	-0.433551	-1.63673	0.0001	0.0023947		St8sia4	chr1:95587681-95667594	strA20	strAD	OK	3.28179	2.33293	-0.492339	-1.6128	0.0001	0.00254318
												Rasgrf2	chr13:91880406-91988042	strC	strA20	OK	5.67458	4.22309	-0.426212	-1.6806	0.0001	0.0023947		Adcyap1	chr17:93199421-93205489	strA20	strAD	OK	0.0750231	0.902913	3.58918	2.65242	0.00015	0.00357713
												Cdh24	chr14:54631991-54641364	strC	strA20	OK	2.90764	1.87922	-0.629713	-1.65517	0.0001	0.0023947		Vip	chr10:5639217-5647614	strA20	strAD	OK	0.793987	1.81437	1.19228	1.77622	0.00015	0.00357713
												Kalrn	chr16:33969072-34514027	strC	strA20	OK	47.485	37.1167	-0.355402	-1.61825	0.0001	0.0023947		Serpinb8	chr1:107590005-107608978	strA20	strAD	OK	0.377348	0.854537	1.17925	1.69135	0.00015	0.00357713
												St8sia5	chr18:77185846-77255450	strC	strA20	OK	7.005	4.74655	-0.561507	-1.687	0.0001	0.0023947		Zfp185	chrX:72987338-73031543	strA20	strAD	OK	0.313963	0.669726	1.09298	1.67131	0.00015	0.00357713
												Rasgrp2	chr19:6400582-6415216	strC	strA20	OK	102.286	126.5	0.306527	1.57208	0.0001	0.0023947		Samd12	chr15:53461800-53902436	strA20	strAD	OK	1.55759	3.24392	1.05842	1.79678	0.00015	0.00357713
												Rfx3	chr19:27761720-28011166	strC	strA20	OK	5.89763	7.40018	0.327425	1.53386	0.0001	0.0023947		Flt3	chr5:147330741-147400489	strA20	strAD	OK	0.610144	1.11398	0.8685	1.68285	0.00015	0.00357713
												Itih5	chr2:10153542-10256529	strC	strA20	OK	7.11489	5.67103	-0.327231	-1.57755	0.0001	0.0023947		Syt17	chr7:118381855-118443552	strA20	strAD	OK	1.49371	2.66695	0.836285	1.74203	0.00015	0.00357713
												Arhgap15	chr2:43748823-44395953	strC	strA20	OK	1.81475	1.00219	-0.856618	-1.63654	0.0001	0.0023947		Gpr133	chr5:129096749-129204599	strA20	strAD	OK	0.480297	0.831261	0.791376	1.67685	0.00015	0.00357713
												Slc20a1	chr2:129198772-129211612	strC	strA20	OK	68.3881	54.9229	-0.316337	-1.59026	0.0001	0.0023947		Acvr2b	chr9:119402500-119433506	strA20	strAD	OK	1.61009	2.71212	0.752286	1.63181	0.00015	0.00357713
												Neurod1	chr2:79452640-79456636	strC	strA20	OK	0.653046	0.06897	-3.24314	-2.56408	0.0001	0.0023947		Adra2a	chr19:54045181-54048982	strA20	strAD	OK	1.22099	1.93242	0.66236	1.65178	0.00015	0.00357713
												Napb	chr2:148694656-148732420	strC	strA20	OK	69.5797	55.8526	-0.317042	-1.63981	0.0001	0.0023947		Ube2l6	chr2:84798827-84810003	strA20	strAD	OK	4.43869	6.48539	0.547061	1.46369	0.00015	0.00357713
												Kcnb1	chr2:167095968-167188818	strC	strA20	OK	35.4022	28.8088	-0.297332	-1.4798	0.0001	0.0023947		Tspan33	chr6:29694213-29718558	strA20	strAD	OK	4.53228	6.52672	0.526121	1.66549	0.00015	0.00357713
												Psrc1	chr3:108383803-108388231	strC	strA20	OK	1.35422	0.671232	-1.01257	-1.66277	0.0001	0.0023947		Epb4.1l5	chr1:119545032-119649000	strA20	strAD	OK	1.55671	2.17748	0.484155	1.5058	0.00015	0.00357713
												Agl	chr3:116739998-116808166	strC	strA20	OK	6.67659	5.28746	-0.336539	-1.60661	0.0001	0.0023947		Zfp423	chr8:87661809-87959595	strA20	strAD	OK	2.66165	3.56117	0.420029	1.62698	0.00015	0.00357713
												Hook1	chr4:95959710-96024274	strC	strA20	OK	8.77541	11.2642	0.360211	1.59093	0.0001	0.0023947		Rasgrf2	chr13:91880406-91988042	strA20	strAD	OK	4.22704	5.44662	0.365713	1.6512	0.00015	0.00357713
												Dock7	chr4:98936658-99120915	strC	strA20	OK	7.07487	5.52053	-0.357897	-1.63782	0.0001	0.0023947		Kdm5d	chrY:897787-943811	strA20	strAD	OK	4.07171	5.20355	0.353863	1.51648	0.00015	0.00357713
												Elavl4	chr4:110203736-110351911	strC	strA20	OK	10.8336	8.16795	-0.407466	-1.64607	0.0001	0.0023947		Dcbld2	chr16:58408534-58469745	strA20	strAD	OK	3.79932	4.85015	0.352291	1.55077	0.00015	0.00357713
												Serinc2	chr4:130253496-130275586	strC	strA20	OK	1.88133	0.922528	-1.02809	-1.76687	0.0001	0.0023947		Mpped1	chr15:83780022-83858474	strA20	strAD	OK	16.7042	20.5295	0.297482	1.64052	0.00015	0.00357713
												Cpeb2	chr5:43151685-43289724	strC	strA20	OK	10.8837	13.6042	0.321881	1.58767	0.0001	0.0023947		Nt5dc3	chr10:86779004-86838389	strA20	strAD	OK	9.31286	11.4277	0.295233	1.62281	0.00015	0.00357713
												Slit2	chr5:47983154-48306282	strC	strA20	OK	1.42481	0.934675	-0.608229	-1.7542	0.0001	0.0023947		Cep170	chr1:176733652-176807124	strA20	strAD	OK	8.119	9.92462	0.289709	1.61154	0.00015	0.00357713
												Rbm47	chr5:66016548-66151954	strC	strA20	OK	0.888607	0.517657	-0.77955	-1.42674	0.0001	0.0023947		Prr14l	chr5:32789206-32854230	strA20	strAD	OK	4.85205	5.9269	0.288683	1.58798	0.00015	0.00357713
												Ep400	chr5:110664372-110770717	strC	strA20	OK	8.93587	7.19393	-0.312827	-1.62015	0.0001	0.0023947		Ank2	chr3:126921606-126998452	strA20	strAD	OK	75.6351	91.9322	0.281515	1.5405	0.00015	0.00357713
												Trim56	chr5:137111285-137116207	strC	strA20	OK	1.35774	0.815504	-0.735448	-1.62168	0.0001	0.0023947		Vps13b	chr15:35371545-35931229	strA20	strAD	OK	3.72315	4.52234	0.280544	1.537	0.00015	0.00357713
												Arhgap25	chr6:87458544-87533259	strC	strA20	OK	1.56725	0.913816	-0.778262	-1.7314	0.0001	0.0023947		Ap1g1	chr8:109778582-109864209	strA20	strAD	OK	16.1728	19.5003	0.269929	1.60988	0.00015	0.00357713
												Pak1	chr7:97842938-97912381	strC	strA20	OK	66.4059	53.1265	-0.321881	-1.62959	0.0001	0.0023947		Nrxn1	chr17:90033643-91092802	strA20	strAD	OK	28.5366	34.4017	0.269668	1.60047	0.00015	0.00357713
												Vwa3a	chr7:120739556-120805540	strC	strA20	OK	1.81345	1.19265	-0.604572	-1.59747	0.0001	0.0023947		Akap5	chr12:76324890-76334151	strA20	strAD	OK	36.6425	44.011	0.264346	1.56872	0.00015	0.00357713
												Ap1g1	chr8:109778582-109864209	strC	strA20	OK	19.8962	16.158	-0.300242	-1.5632	0.0001	0.0023947		Asap1	chr15:64086839-64382919	strA20	strAD	OK	12.8954	15.4679	0.262421	1.54044	0.00015	0.00357713
												Dlc1	chr8:36567738-36952442	strC	strA20	OK	8.85114	6.97079	-0.34454	-1.6332	0.0001	0.0023947		Usp24	chr4:106316212-106441327	strA20	strAD	OK	7.59745	9.10614	0.261324	1.52445	0.00015	0.00357713
												Dock3	chr9:106892824-107231909	strC	strA20	OK	40.8086	32.8809	-0.311625	-1.57988	0.0001	0.0023947		Scn1a	chr2:66270781-66440837	strA20	strAD	OK	12.5487	15.0201	0.259358	1.52608	0.00015	0.00357713
												Shroom4	chrX:6400144-6633717	strC	strA20	OK	0.892745	0.4911	-0.862231	-1.75037	0.0001	0.0023947		Tmem131	chr1:36792188-36939527	strA20	strAD	OK	12.9472	15.4716	0.256982	1.52942	0.00015	0.00357713
												Rnasel	chr1:153749425-153764221	strC	strA20	OK	1.85921	1.22754	-0.598915	-1.59383	0.00015	0.00346029		Bri3bp	chr5:125441567-125460885	strA20	strAD	OK	15.5563	18.5802	0.256269	1.52304	0.00015	0.00357713
												Slc39a10	chr1:46807543-46853509	strC	strA20	OK	30.0621	24.5053	-0.294852	-1.5334	0.00015	0.00346029		Ankrd63	chr2:118699102-118703963	strA20	strAD	OK	39.8633	33.8618	-0.235402	-1.41889	0.00015	0.00357713
												Tcap	chr11:98383810-98384953	strC	strA20	OK	1.2443	0.355897	-1.8058	-1.87827	0.00015	0.00346029		Sh2d5	chr4:138250410-138260968	strA20	strAD	OK	93.7089	78.7674	-0.250587	-1.47635	0.00015	0.00357713
												Rapgefl1	chr11:98836784-98853005	strC	strA20	OK	20.3492	16.6511	-0.28936	-1.43701	0.00015	0.00346029		Gnb5	chr9:75306287-75345923	strA20	strAD	OK	134.501	112.798	-0.253872	-1.52551	0.00015	0.00357713
												Tanc2	chr11:105589985-105929303	strC	strA20	OK	18.9711	15.5437	-0.287468	-1.50653	0.00015	0.00346029		Strip2	chr6:29917012-29959680	strA20	strAD	OK	36.7596	30.7645	-0.256857	-1.54635	0.00015	0.00357713
												Stxbp4	chr11:90476492-90638108	strC	strA20	OK	4.69388	3.56729	-0.39595	-1.58767	0.00015	0.00346029		Doc2b	chr11:75769089-75796057	strA20	strAD	OK	29.6074	24.7639	-0.257718	-1.54651	0.00015	0.00357713
												Bptf	chr11:107033080-107131922	strC	strA20	OK	15.6562	12.8772	-0.281916	-1.48612	0.00015	0.00346029		Ireb2	chr9:54863754-54912534	strA20	strAD	OK	12.2344	10.0429	-0.284767	-1.52743	0.00015	0.00357713
												Zfp169	chr13:48487659-48513436	strC	strA20	OK	4.75202	3.31981	-0.517443	-1.61788	0.00015	0.00346029		Sema3a	chr5:13396783-13603485	strA20	strAD	OK	4.90507	3.71948	-0.39917	-1.68349	0.00015	0.00357713
												Mchr1	chr15:81235498-81238964	strC	strA20	OK	17.1885	21.6812	0.335002	1.52542	0.00015	0.00346029		Cxcl5	chr5:90759297-90761625	strA20	strAD	OK	0.28407	1.04279	1.87614	1.79984	0.0002	0.00462544
												Rai14	chr15:10568977-10714631	strC	strA20	OK	1.96	1.25999	-0.637445	-1.68279	0.00015	0.00346029		Rdh5	chr10:128913590-128919297	strA20	strAD	OK	2.06724	3.55702	0.782961	1.53338	0.0002	0.00462544
												Ddx17	chr15:79516407-79546741	strC	strA20	OK	214.646	166.973	-0.362343	-1.62964	0.00015	0.00346029		Slc37a2	chr9:37229148-37255738	strA20	strAD	OK	0.955978	1.47354	0.624235	1.48661	0.0002	0.00462544
												Ssfa2	chr2:79635424-79672964	strC	strA20	OK	12.3989	9.99903	-0.310348	-1.52003	0.00015	0.00346029		Klhdc8a	chr1:132298625-132307357	strA20	strAD	OK	1.6453	2.3563	0.518167	1.52059	0.0002	0.00462544
												Stmn1	chr4:134468319-134473843	strC	strA20	OK	266.827	218.506	-0.288232	-1.44809	0.00015	0.00346029		Tox2	chr2:163225453-163323102	strA20	strAD	OK	3.84124	5.4736	0.51092	1.53314	0.0002	0.00462544
												Podn	chr4:108014792-108032090	strC	strA20	OK	0.978096	0.540715	-0.85511	-1.60988	0.00015	0.00346029		Cc2d2a	chr5:43662378-43740970	strA20	strAD	OK	3.29914	4.22458	0.356717	1.52512	0.0002	0.00462544
												Mxd1	chr6:86647044-86669159	strC	strA20	OK	11.4904	14.3219	0.317799	1.55409	0.00015	0.00346029		Ksr2	chr5:117414001-117767988	strA20	strAD	OK	3.96074	4.99521	0.334774	1.6183	0.0002	0.00462544
												Grm5	chr7:87584167-88135063	strC	strA20	OK	37.2527	46.274	0.312857	1.5976	0.00015	0.00346029		Sp1	chr15:102406315-102436404	strA20	strAD	OK	4.65767	5.83751	0.325746	1.59845	0.0002	0.00462544
												Zim3	chr7:6730582-6976662	strC	strA20	OK	4.05269	2.21649	-0.870606	-1.49585	0.00015	0.00346029		Foxo3	chr10:42185785-42276742	strA20	strAD	OK	8.82523	11.0547	0.324953	1.57987	0.0002	0.00462544
												Sv2b	chr7:75114894-75331419	strC	strA20	OK	40.0656	32.382	-0.307173	-1.58617	0.00015	0.00346029		Adcy6	chr15:98589985-98607633	strA20	strAD	OK	5.38919	6.67749	0.309238	1.52473	0.0002	0.00462544
												Psd3	chr8:67689081-67974574	strC	strA20	OK	41.1364	33.4275	-0.299381	-1.54147	0.00015	0.00346029		Gtf3c4	chr2:28822299-28840360	strA20	strAD	OK	5.24262	6.45483	0.300091	1.51537	0.0002	0.00462544
												Cpne4	chr9:104569787-105034544	strC	strA20	OK	7.86135	5.9908	-0.392027	-1.51635	0.00015	0.00346029		Huwe1	chrX:151803281-151935417	strA20	strAD	OK	24.4686	29.9705	0.292611	1.65998	0.0002	0.00462544
												Zbtb38	chr9:96685422-96752831	strC	strA20	OK	6.7028	4.81301	-0.477825	-1.52308	0.00015	0.00346029		Cgnl1	chr9:71626508-71771602	strA20	strAD	OK	4.31576	5.27362	0.289179	1.45736	0.0002	0.00462544
												Cask	chrX:13517080-13858633	strC	strA20	OK	11.3566	8.98126	-0.338545	-1.55262	0.00015	0.00346029		Cep170b	chr12:112722173-112746591	strA20	strAD	OK	19.4941	23.2388	0.253495	1.53687	0.0002	0.00462544
												4930578C19Rik	chrX:18418426-18461274	strC	strA20	OK	0.744574	0.221736	-1.74757	-1.93389	0.00015	0.00346029		Slc7a14	chr3:31202855-31310319	strA20	strAD	OK	12.8775	15.3311	0.251613	1.50962	0.0002	0.00462544
												Lrriq1	chr10:103063197-103236322	strC	strA20	OK	1.564	0.923842	-0.759524	-1.52544	0.0002	0.00451295		Ermn	chr2:58045114-58052752	strA20	strAD	OK	55.8698	47.1803	-0.243883	-1.47346	0.0002	0.00462544
												Rdh5	chr10:128913590-128919297	strC	strA20	OK	3.88583	2.06623	-0.91122	-1.76336	0.0002	0.00451295		Krt9	chr11:100186780-100193246	strA20	strAD	OK	27.9845	23.4	-0.258118	-1.50072	0.0002	0.00462544
												Cdk7	chr13:100669480-100730942	strC	strA20	OK	9.53433	7.75203	-0.298556	-1.43909	0.0002	0.00451295		Slc9a5	chr8:105348257-105369881	strA20	strAD	OK	19.5346	16.293	-0.261779	-1.5503	0.0002	0.00462544
												Cab39l	chr14:59440980-59548903	strC	strA20	OK	13.0814	10.2252	-0.35539	-1.50612	0.0002	0.00451295		Penk	chr4:4133535-4138445	strA20	strAD	OK	901.825	693.501	-0.378949	-1.64997	0.0002	0.00462544
												Sp7	chr15:102357176-102366271	strC	strA20	OK	1.43791	2.32497	0.693242	1.53193	0.0002	0.00451295		Sema3b	chr9:107597673-107609241	strA20	strAD	OK	0.876701	1.4018	0.677121	1.43369	0.00025	0.00564713
												Efna5	chr17:62602956-62881317	strC	strA20	OK	7.7054	5.8658	-0.393542	-1.63074	0.0002	0.00451295		Hunk	chr16:90386396-90499553	strA20	strAD	OK	1.52526	2.15935	0.501543	1.5516	0.00025	0.00564713
												Setbp1	chr18:78750377-79109391	strC	strA20	OK	3.58664	2.79382	-0.360392	-1.59792	0.0002	0.00451295		Zbtb38	chr9:96685422-96752831	strA20	strAD	OK	4.81676	6.65675	0.466754	1.68428	0.00025	0.00564713
												Pgm5	chr19:24674007-24861842	strC	strA20	OK	1.07871	0.702037	-0.61969	-1.58134	0.0002	0.00451295		Cntrl	chr2:35109491-35178822	strA20	strAD	OK	1.83164	2.43072	0.408247	1.51241	0.00025	0.00564713
												Cntrl	chr2:35109491-35178822	strC	strA20	OK	2.49542	1.83028	-0.447223	-1.53245	0.0002	0.00451295		Gng4	chr13:13784058-13827895	strA20	strAD	OK	5.05078	6.60971	0.388082	1.45377	0.00025	0.00564713
												Lypd6b	chr2:49787685-49948846	strC	strA20	OK	2.93234	1.77704	-0.72258	-1.63674	0.0002	0.00451295		Map1b	chr13:99421463-99516602	strA20	strAD	OK	69.2089	86.6659	0.324508	1.48985	0.00025	0.00564713
												Cldn11	chr3:31149919-31164326	strC	strA20	OK	203.74	251.565	0.304203	1.51258	0.0002	0.00451295		Sestd1	chr2:77180339-77280592	strA20	strAD	OK	4.44592	5.52865	0.314447	1.55714	0.00025	0.00564713
												Plch1	chr3:63696233-63850991	strC	strA20	OK	0.923192	0.565329	-0.70754	-1.5952	0.0002	0.00451295		Grk4	chr5:34660378-34755303	strA20	strAD	OK	43.6388	52.2661	0.260263	1.57641	0.00025	0.00564713
												Bach2	chr4:32417434-32586108	strC	strA20	OK	2.37192	1.7433	-0.44424	-1.56933	0.0002	0.00451295		Xpr1	chr1:155275656-155417444	strA20	strAD	OK	18.5789	22.0259	0.245531	1.48434	0.00025	0.00564713
												Fyco1	chr9:123789499-123851899	strC	strA20	OK	13.6663	11.1982	-0.287348	-1.50894	0.0002	0.00451295		Enah	chr1:181896385-182019980	strA20	strAD	OK	13.3969	15.8796	0.245277	1.48313	0.00025	0.00564713
												Zzef1	chr11:72796225-72927120	strC	strA20	OK	6.65363	5.4174	-0.296542	-1.4928	0.00025	0.00550381		Grm5	chr7:87584167-88135063	strA20	strAD	OK	46.3177	39.2056	-0.240505	-1.41464	0.00025	0.00564713
												Hectd1	chr12:51743721-51829536	strC	strA20	OK	14.183	11.6838	-0.279655	-1.46552	0.00025	0.00550381		Klhl9	chr4:88718291-88722508	strA20	strAD	OK	40.4939	34.087	-0.248482	-1.49443	0.00025	0.00564713
												Ubr5	chr15:37967327-38078854	strC	strA20	OK	20.1856	16.532	-0.288068	-1.5225	0.00025	0.00550381		Rxrg	chr1:167598361-167639623	strA20	strAD	OK	84.543	70.8286	-0.255354	-1.52438	0.00025	0.00564713
												Tagln3	chr16:45711229-45724531	strC	strA20	OK	105.761	87.0892	-0.280238	-1.44472	0.00025	0.00550381		Lppr4	chr3:117319145-117360876	strA20	strAD	OK	78.5025	65.3103	-0.265427	-1.51755	0.00025	0.00564713
												Foxn2	chr17:88440711-88490533	strC	strA20	OK	6.22921	8.12719	0.383708	1.57976	0.00025	0.00550381		Slit3	chr11:35121455-35708507	strA20	strAD	OK	10.4737	8.69842	-0.267944	-1.46451	0.00025	0.00564713
												Scn2a1	chr2:65670444-65767447	strC	strA20	OK	41.1148	33.7874	-0.28317	-1.44796	0.00025	0.00550381		Zim3	chr7:6730582-6976662	strA20	strAD	OK	2.21839	3.90387	0.815394	1.65096	0.0003	0.00658235
												Mkln1	chr6:31398827-31509477	strC	strA20	OK	10.6124	8.27487	-0.358941	-1.51482	0.00025	0.00550381		Fkbp1b	chr12:4833173-4841595	strA20	strAD	OK	3.59763	5.69781	0.66336	1.4961	0.0003	0.00658235
												Mturn	chr6:54681623-54703855	strC	strA20	OK	21.2014	17.1712	-0.304168	-1.50438	0.00025	0.00550381		Itpripl1	chr2:127138768-127143457	strA20	strAD	OK	1.10874	1.73105	0.642725	1.49888	0.0003	0.00658235
												Spon1	chr7:113765997-114043375	strC	strA20	OK	8.68175	6.96937	-0.316959	-1.50543	0.00025	0.00550381		Matn2	chr15:34306680-34436240	strA20	strAD	OK	2.00886	2.89486	0.527113	1.5356	0.0003	0.00658235
												Tnrc6a	chr7:123123884-123195296	strC	strA20	OK	17.8562	14.7232	-0.278331	-1.46728	0.00025	0.00550381		Irs1	chr1:82233104-82291439	strA20	strAD	OK	1.1275	1.52483	0.435517	1.454	0.0003	0.00658235
												Fxyd7	chr7:31042514-31051454	strC	strA20	OK	37.1401	27.8976	-0.412838	-1.48793	0.00025	0.00550381		Tmem181a	chr17:6270469-6317474	strA20	strAD	OK	9.2946	12.3683	0.412184	1.5195	0.0003	0.00658235
												Zmat4	chr8:23669660-24063116	strC	strA20	OK	7.2558	5.47864	-0.405317	-1.57341	0.00025	0.00550381		Arid5b	chr10:68095592-68278726	strA20	strAD	OK	3.63037	4.64335	0.35505	1.48261	0.0003	0.00658235
												Dusp4	chr8:34807609-34819894	strC	strA20	OK	2.00343	1.22111	-0.714278	-1.52082	0.00025	0.00550381		Dock5	chr14:67751927-67933572	strA20	strAD	OK	2.34167	2.98684	0.351081	1.60211	0.0003	0.00658235
												Cbfa2t3	chr8:122625135-122699109	strC	strA20	OK	4.51458	3.56902	-0.339064	-1.50586	0.00025	0.00550381		Mccc1	chr3:35959305-36053547	strA20	strAD	OK	8.96221	11.3101	0.335687	1.47266	0.0003	0.00658235
												Cspg4	chr9:56865103-56899870	strC	strA20	OK	3.5373	4.4473	0.330278	1.50169	0.00025	0.00550381		Slc12a6	chr2:112266313-112368027	strA20	strAD	OK	20.4253	25.1128	0.298065	1.45428	0.0003	0.00658235
												Pls3	chrX:75785653-75875170	strC	strA20	OK	28.511	23.3433	-0.288511	-1.44363	0.00025	0.00550381		Amotl1	chr9:14541966-14615000	strA20	strAD	OK	6.9798	8.39355	0.266096	1.48059	0.0003	0.00658235
												Prr32	chrX:45090903-45092790	strC	strA20	OK	1.78918	0.771178	-1.21416	-1.57697	0.0003	0.00641893		5730455P16Rik	chr11:80360491-80378015	strA20	strAD	OK	20.5253	24.4326	0.251404	1.47546	0.0003	0.00658235
												Resp18	chr1:75272201-75278380	strC	strA20	OK	27.0902	19.2959	-0.489479	-1.61246	0.0003	0.00641894		2410089E03Rik	chr15:8169105-8271158	strA20	strAD	OK	5.82073	6.8986	0.245104	1.38642	0.0003	0.00658235
												Cep85l	chr10:53278080-53379851	strC	strA20	OK	1.53245	0.632724	-1.27619	-1.69131	0.0003	0.00641894		Tgoln1	chr6:72608420-72617000	strA20	strAD	OK	34.4936	40.7732	0.241294	1.46456	0.0003	0.00658235
												Utp20	chr10:88746606-88826814	strC	strA20	OK	2.65389	1.98377	-0.419864	-1.55509	0.0003	0.00641894		Arhgap35	chr7:16494472-16614993	strA20	strAD	OK	16.2259	19.1774	0.241115	1.4618	0.0003	0.00658235
												Xpo4	chr14:57582270-57664956	strC	strA20	OK	0.699044	0.331623	-1.07584	-1.63824	0.0003	0.00641894		Tjp1	chr7:65296164-65371244	strA20	strAD	OK	16.9717	20.053	0.240687	1.45194	0.0003	0.00658235
												Lsamp	chr16:41533341-42146213	strC	strA20	OK	18.3838	14.4099	-0.351373	-1.56666	0.0003	0.00641894		Chd8	chr14:52198150-52237572	strA20	strAD	OK	15.3387	18.1046	0.23918	1.44858	0.0003	0.00658235
												Adcyap1	chr17:93199421-93205489	strC	strA20	OK	0.747168	0.0749857	-3.31675	-2.29268	0.0003	0.00641894		Xpo1	chr11:23256040-23297597	strA20	strAD	OK	22.0291	18.4026	-0.2595	-1.4884	0.0003	0.00658235
												Qk	chr17:10206470-10319361	strC	strA20	OK	111.993	138.189	0.303229	1.43549	0.0003	0.00641894		Klk6	chr7:43824543-43832027	strA20	strAD	OK	15.0185	11.2947	-0.411092	-1.56908	0.0003	0.00658235
												Mog	chr17:37010739-37023398	strC	strA20	OK	77.1657	93.6945	0.280004	1.46751	0.0003	0.00641894		Fezf2	chr14:12341891-12345865	strA20	strAD	OK	1.97424	2.98043	0.594219	1.51408	0.00035	0.00758785
												Nebl	chr2:17346733-17731068	strC	strA20	OK	3.81077	5.53176	0.537654	1.64444	0.0003	0.00641894		A930013F10Rik	chr8:22628118-22653437	strA20	strAD	OK	8.23705	11.2298	0.447134	1.45529	0.00035	0.00758785
												Mal	chr2:127633225-127656695	strC	strA20	OK	179.32	221.126	0.302334	1.44017	0.0003	0.00641894		Napb	chr2:148694656-148732420	strA20	strAD	OK	55.9055	66.4828	0.24999	1.50785	0.00035	0.00758785
												Npnt	chr3:132881744-132950291	strC	strA20	OK	2.31227	1.60597	-0.525871	-1.45744	0.0003	0.00641894		Bptf	chr11:107033080-107131922	strA20	strAD	OK	12.8879	15.1798	0.236131	1.43179	0.00035	0.00758785
												Stx17	chr4:48124918-48186506	strC	strA20	OK	5.83606	4.55921	-0.356209	-1.44854	0.0003	0.00641894		Ahcyl2	chr6:29768442-29912310	strA20	strAD	OK	38.3727	45.1144	0.233508	1.40428	0.00035	0.00758785
												Nfib	chr4:82290172-82505779	strC	strA20	OK	15.4888	12.7594	-0.279667	-1.45477	0.0003	0.00641894		Hectd1	chr12:51743721-51829536	strA20	strAD	OK	11.6943	13.7438	0.232969	1.39865	0.00035	0.00758785
												Cort	chr4:149125190-149126741	strC	strA20	OK	3.13707	1.06986	-1.55199	-1.66775	0.0003	0.00641894		Sv2b	chr7:75114894-75331419	strA20	strAD	OK	32.4117	37.9238	0.226593	1.36568	0.00035	0.00758785
												Otof	chr5:30367065-30461932	strC	strA20	OK	4.58243	5.74847	0.327067	1.51725	0.0003	0.00641894		Stk26	chrX:50841435-50891850	strA20	strAD	OK	17.8115	14.1649	-0.330488	-1.44232	0.00035	0.00758785
												Fat3	chr9:15910192-16378231	strC	strA20	OK	5.79539	4.79916	-0.272124	-1.41093	0.0003	0.00641894		2610035F20Rik	chr14:122470376-122475199	strA20	strAD	OK	0.616635	1.35652	1.13742	1.50374	0.0004	0.00853196
												Drp2	chrX:134404779-134456573	strC	strA20	OK	15.1545	12.3336	-0.29716	-1.53744	0.0003	0.00641894		Cacng5	chr11:107874604-107915055	strA20	strAD	OK	2.24641	3.1474	0.486541	1.46079	0.0004	0.00853196
												Prrg1	chrX:78449609-78583897	strC	strA20	OK	4.0763	5.68146	0.479002	1.5107	0.0003	0.00641894		Ssfa2	chr2:79635424-79672964	strA20	strAD	OK	10.007	12.1112	0.275332	1.51907	0.0004	0.00853196
												Clasp1	chr1:118389057-118609462	strC	strA20	OK	14.5963	12.0617	-0.275172	-1.42909	0.00035	0.00736885		Cds1	chr5:101765129-101823852	strA20	strAD	OK	13.3014	15.9984	0.266344	1.45048	0.0004	0.00853196
												Nt5dc3	chr10:86779004-86838389	strC	strA20	OK	11.5528	9.30537	-0.312113	-1.51201	0.00035	0.00736885		Stk39	chr2:68210446-68471981	strA20	strAD	OK	22.9017	27.3209	0.254548	1.44858	0.0004	0.00853196
												Rap1gap2	chr11:74383482-74590158	strC	strA20	OK	22.3823	18.3713	-0.284904	-1.45585	0.00035	0.00736885		Drp2	chrX:134404779-134456573	strA20	strAD	OK	12.3441	14.5477	0.236971	1.40129	0.0004	0.00853196
												A630089N07Rik	chr16:98062511-98082439	strC	strA20	OK	128.481	106.152	-0.275413	-1.42077	0.00035	0.00736885		Slc38a1	chr15:96571417-96642913	strA20	strAD	OK	26.2888	30.9053	0.233407	1.40244	0.0004	0.00853196
												Lrrc10b	chr19:10455370-10457447	strC	strA20	OK	192.836	235.864	0.290579	1.42244	0.00035	0.00736885		Far1	chr7:113513833-113570888	strA20	strAD	OK	35.2611	29.8738	-0.239198	-1.43533	0.0004	0.00853196
												Trp53i11	chr2:93187583-93201757	strC	strA20	OK	9.83835	7.63436	-0.365909	-1.46489	0.00035	0.00736885		Mbnl2	chr14:120275668-120431698	strA20	strAD	OK	75.5276	63.907	-0.24103	-1.4357	0.0004	0.00853196
												Csmd2	chr4:127988043-128567656	strC	strA20	OK	4.43701	3.61977	-0.293691	-1.4423	0.00035	0.00736885		Gfap	chr11:102887335-102897200	strA20	strAD	OK	48.155	40.5731	-0.247163	-1.44956	0.0004	0.00853196
												Clpb	chr7:101663767-101790168	strC	strA20	OK	9.97237	8.00365	-0.317278	-1.47249	0.00035	0.00736885		Arpp19	chr9:75037613-75060313	strA20	strAD	OK	171.724	143.445	-0.259593	-1.45163	0.0004	0.00853196
												Drc7	chr8:95055102-95078141	strC	strA20	OK	2.37441	1.54742	-0.617706	-1.50146	0.00035	0.00736885		1110032F04Rik	chr3:68869585-68872163	strA20	strAD	OK	1.09977	1.84655	0.747628	1.47252	0.00045	0.00939189
												Lars2	chr9:123366939-123462664	strC	strA20	OK	495.019	347.143	-0.511951	-1.59022	0.00035	0.00736885		Tmem108	chr9:103482935-103761837	strA20	strAD	OK	2.1065	2.91001	0.46618	1.47121	0.00045	0.00939189
												Mir322	chrX:53053111-53057190	strC	strA20	OK	5.93173	0.0902846	-6.03783	-0.267565	0.00035	0.00736885		Tmem163	chr1:127490341-127678021	strA20	strAD	OK	5.10585	6.88078	0.430421	1.46543	0.00045	0.00939189
												Ptprb	chr10:116301373-116389538	strC	strA20	OK	5.60154	4.58361	-0.28934	-1.43229	0.0004	0.00821818		Slit1	chr19:41600256-41743856	strA20	strAD	OK	2.95055	3.75807	0.349008	1.41347	0.00045	0.00939189
												Smcr8	chr11:60777524-60788287	strC	strA20	OK	6.45947	5.13709	-0.330463	-1.52578	0.0004	0.00821818		Clstn2	chr9:97444394-98033167	strA20	strAD	OK	6.58999	8.15405	0.30724	1.47566	0.00045	0.00939189
												Sdk2	chr11:113780789-114065951	strC	strA20	OK	1.63754	1.18448	-0.46728	-1.46742	0.0004	0.00821818		Ubxn2a	chr12:4879031-4907520	strA20	strAD	OK	21.1004	25.461	0.27102	1.46999	0.00045	0.00939189
												Plekhg3	chr12:76533559-76579039	strC	strA20	OK	7.51767	9.24688	0.298682	1.42805	0.0004	0.00821818		Larp4b	chr13:9093904-9173090	strA20	strAD	OK	13.5408	16.0856	0.248458	1.39807	0.00045	0.00939189
												Pdlim2	chr14:70164217-70177672	strC	strA20	OK	11.1281	14.4581	0.377671	1.43137	0.0004	0.00821818		Dock3	chr9:106892824-107231909	strA20	strAD	OK	32.9095	38.9998	0.244962	1.43592	0.00045	0.00939189
												Dab2	chr15:6299788-6440709	strC	strA20	OK	3.75065	2.68045	-0.484662	-1.51438	0.0004	0.00821818		Scn2a1	chr2:65670444-65767447	strA20	strAD	OK	33.8202	39.9829	0.241496	1.43528	0.00045	0.00939189
												Tex40	chr19:6922425-6925380	strC	strA20	OK	1.44479	0.445052	-1.69881	-1.76917	0.0004	0.00821818		Astn1	chr1:158362303-158691786	strA20	strAD	OK	20.9497	24.5617	0.229479	1.38498	0.00045	0.00939189
												Gpd2	chr2:57237677-57370719	strC	strA20	OK	18.6906	15.3915	-0.280178	-1.43061	0.0004	0.00821818		Cd4	chr6:124864692-124888209	strA20	strAD	OK	31.6895	26.7253	-0.2458	-1.44983	0.00045	0.00939189
												Ryr3	chr2:112631381-113030331	strC	strA20	OK	13.0282	10.8009	-0.270485	-1.41381	0.0004	0.00821818		Itgav	chr2:83724396-83806917	strA20	strAD	OK	16.4743	13.8758	-0.247647	-1.4498	0.00045	0.00939189
												Pdyn	chr2:129686548-129699938	strC	strA20	OK	34.2031	41.697	0.285819	1.45549	0.0004	0.00821818		Mchr1	chr15:81235498-81238964	strA20	strAD	OK	21.7004	17.5835	-0.303499	-1.5468	0.00045	0.00939189
												Arhgef39	chr4:43496143-43499660	strC	strA20	OK	2.51639	3.85501	0.61538	1.43054	0.0004	0.00821818		1700086L19Rik	chr12:74284275-74295950	strA20	strAD	OK	29.8356	22.587	-0.401542	-1.48406	0.00045	0.00939189
												Per3	chr4:151003654-151044665	strC	strA20	OK	12.5106	15.2223	0.283028	1.44277	0.0004	0.00821818		Rbm15	chr3:107326109-107333289	strA20	strAD	OK	1.90766	1.27573	-0.580477	-1.44921	0.00045	0.00939189
												Nup205	chr6:35177615-35247598	strC	strA20	OK	5.94038	4.67543	-0.345455	-1.45312	0.0004	0.00821818		Xrn1	chr9:95954759-96053029	strA20	strAD	OK	0.877997	1.32636	0.59518	1.47135	0.0005	0.0102733
												Tuba8	chr6:121210769-121226097	strC	strA20	OK	2.19128	1.23584	-0.826284	-1.47715	0.0004	0.00821818		Cib2	chr9:54545351-54560079	strA20	strAD	OK	8.37829	12.3128	0.555436	1.37243	0.0005	0.0102733
												Mag	chr7:30899182-30914832	strC	strA20	OK	139.236	171.305	0.299031	1.45836	0.0004	0.00821818		Ephb2	chr4:136653609-136836011	strA20	strAD	OK	1.14142	1.60636	0.492961	1.39141	0.0005	0.0102733
												Mir6236	chr9:110281286-110281409	strC	strA20	OK	17993.7	14652.7	-0.296324	-1.44833	0.0004	0.00821818		Cxxc5	chr18:35829817-35861688	strA20	strAD	OK	25.198	30.1408	0.25841	1.43149	0.0005	0.0102733
												Cgnl1	chr9:71626508-71771602	strC	strA20	OK	5.38085	4.31248	-0.319317	-1.43362	0.0004	0.00821818		Tbl1x	chrX:77511226-77660265	strA20	strAD	OK	20.8732	24.9381	0.256696	1.40079	0.0005	0.0102733
												Nvl	chr1:181093422-181144157	strC	strA20	OK	13.985	11.2379	-0.315499	-1.41373	0.00045	0.00910322		Myo5a	chr9:75071205-75223687	strA20	strAD	OK	27.3981	32.4199	0.242803	1.42629	0.0005	0.0102733
												Baalc	chr15:38933908-38952916	strC	strA20	OK	36.5983	30.0378	-0.284998	-1.46747	0.00045	0.00910322		Pak1	chr7:97842938-97912381	strA20	strAD	OK	53.1727	62.8029	0.240145	1.44269	0.0005	0.0102733
												Scn8a	chr15:100870644-101045938	strC	strA20	OK	32.1441	26.4523	-0.281162	-1.4035	0.00045	0.00910322		Mctp1	chr13:76384960-77031810	strA20	strAD	OK	38.1661	32.5859	-0.228043	-1.37042	0.0005	0.0102733
												Ptchd4	chr17:42315946-42507741	strC	strA20	OK	1.15544	0.769236	-0.586938	-1.42016	0.00045	0.00910322		Spred1	chr2:117121070-117182277	strA20	strAD	OK	47.2834	40.059	-0.239208	-1.43542	0.0005	0.0102733
												Thada	chr17:84190055-84466208	strC	strA20	OK	1.93033	1.4111	-0.452024	-1.44043	0.00045	0.00910322		Gucy1b3	chr3:82032003-82074711	strA20	strAD	OK	73.6521	62.369	-0.239897	-1.45066	0.0005	0.0102733
												Arhgap26	chr18:38993144-39376285	strC	strA20	OK	14.611	12.1656	-0.264244	-1.37923	0.00045	0.00910322		Rundc1	chr11:101418813-101435665	strA20	strAD	OK	24.808	20.8592	-0.250121	-1.42729	0.0005	0.0102733
												Tbc1d20	chr2:152293871-152312590	strC	strA20	OK	27.0983	33.18	0.292113	1.43272	0.00045	0.00910322		Prrg4	chr2:104830740-104849850	strA20	strAD	OK	0.293835	0.630844	1.10228	1.53545	0.00055	0.0112057
												Acvr1c	chr2:58267452-58357758	strC	strA20	OK	10.9637	13.3002	0.278711	1.39675	0.00045	0.00910322		Rpph1	chr14:50807446-50807771	strA20	strAD	OK	11.027	19.6857	0.836102	1.41594	0.00055	0.0112057
												Zfp704	chr3:9427009-9610085	strC	strA20	OK	5.67138	4.64232	-0.288853	-1.44769	0.00045	0.00910322		Mboat2	chr12:24831598-24960299	strA20	strAD	OK	7.59971	9.70341	0.352548	1.43769	0.00055	0.0112057
												Kctd8	chr5:69109284-69341709	strC	strA20	OK	9.44547	12.0544	0.35186	1.42913	0.00045	0.00910322		Focad	chr4:88094629-88411011	strA20	strAD	OK	9.02875	10.7924	0.257413	1.41183	0.00055	0.0112057
												Coro1a	chr7:126699773-126704816	strC	strA20	OK	20.4189	15.9926	-0.352495	-1.46408	0.00045	0.00910322		Mapk10	chr5:102907947-103211334	strA20	strAD	OK	28.1371	33.1776	0.237734	1.4316	0.00055	0.0112057
												Adamts4	chr1:171250421-171259922	strC	strA20	OK	16.1018	19.6163	0.284828	1.42153	0.0005	0.00998895		Mme	chr3:63295434-63383713	strA20	strAD	OK	11.3384	9.3669	-0.27557	-1.44871	0.00055	0.0112057
												Plxnc1	chr10:94790865-94944578	strC	strA20	OK	3.60255	2.80332	-0.361883	-1.38274	0.0005	0.00998895		Rgs6	chr12:82617037-83158813	strA20	strAD	OK	4.9582	6.47979	0.386131	1.4147	0.0006	0.0120722
												Erbb3	chr10:128569367-128589501	strC	strA20	OK	4.97443	6.36298	0.35517	1.41542	0.0005	0.00998895		Ntng2	chr2:29194820-29252993	strA20	strAD	OK	7.9263	10.3514	0.385112	1.45368	0.0006	0.0120722
												Papln	chr12:83763633-83792384	strC	strA20	OK	2.80076	3.66865	0.389432	1.37559	0.0005	0.00998895		Tmc7	chr7:118535843-118584686	strA20	strAD	OK	5.12861	6.45607	0.332087	1.39187	0.0006	0.0120722
												Rhobtb3	chr13:75869536-75943824	strC	strA20	OK	9.12247	11.2946	0.308137	1.39694	0.0005	0.00998895		Sytl2	chr7:90302354-90410719	strA20	strAD	OK	13.4143	16.6055	0.30789	1.48828	0.0006	0.0120722
												Lama3	chr18:12334023-12583012	strC	strA20	OK	0.894512	0.623938	-0.519699	-1.46898	0.0005	0.00998895		Dtna	chr18:23310019-23659719	strA20	strAD	OK	26.1191	31.0883	0.251265	1.34299	0.0006	0.0120722
												Paqr6	chr3:88364588-88368541	strC	strA20	OK	3.76484	5.4596	0.536205	1.40859	0.0005	0.00998895		Atp6v0a4	chr6:38048482-38254009	strA20	strAD	OK	4.52061	5.38017	0.251134	1.384	0.0006	0.0120722
												Pdzrn3	chr6:101149606-101377897	strC	strA20	OK	2.45704	1.73862	-0.498977	-1.42858	0.0005	0.00998895		Atrx	chrX:105797614-105929372	strA20	strAD	OK	36.4413	43.1767	0.244676	1.41916	0.0006	0.0120722
												Klk6	chr7:43824543-43832027	strC	strA20	OK	11.3138	15.0059	0.407444	1.44884	0.0005	0.00998895		Otof	chr5:30367065-30461932	strA20	strAD	OK	5.75257	4.75731	-0.274061	-1.42717	0.0006	0.0120722
												Astn1	chr1:158362303-158691786	strC	strA20	OK	25.316	20.9323	-0.274318	-1.43915	0.00055	0.0107794		Hook1	chr4:95959710-96024274	strA20	strAD	OK	11.2748	9.30677	-0.276745	-1.3835	0.0006	0.0120722
												Dtl	chr1:191537364-191575534	strC	strA20	OK	0.722796	0.371179	-0.961472	-1.57363	0.00055	0.0107794		F730043M19Rik	chr12:33111710-33147586	strA20	strAD	OK	1.33615	2.22604	0.736399	1.38549	0.00065	0.0129174
												Sgk1	chr10:21882183-21999902	strC	strA20	OK	32.9654	39.8551	0.27381	1.37489	0.00055	0.0107794		Exph5	chr9:53301669-53381158	strA20	strAD	OK	0.698607	0.979773	0.487967	1.40539	0.00065	0.0129174
												Rgs6	chr12:82617037-83158813	strC	strA20	OK	6.54334	4.95435	-0.401331	-1.37595	0.00055	0.0107794		Ankrd26	chr6:118502563-118562256	strA20	strAD	OK	3.82761	4.76466	0.315927	1.43194	0.00065	0.0129174
												Rarb	chr14:16430839-17082331	strC	strA20	OK	44.2554	53.3398	0.269361	1.39751	0.00055	0.0107794		Gpr153	chr4:152274361-152285337	strA20	strAD	OK	6.72169	8.36332	0.315252	1.45131	0.00065	0.0129174
												Khdrbs3	chr15:68928419-69093518	strC	strA20	OK	40.5284	33.2182	-0.286956	-1.41235	0.00055	0.0107794		Slitrk1	chr14:108909988-108914239	strA20	strAD	OK	6.44567	7.95942	0.304333	1.4199	0.00065	0.0129174
												Wnt8b	chr19:44493471-44514273	strC	strA20	OK	1.78132	2.5813	0.535149	1.39182	0.00055	0.0107794		Csnk1g1	chr9:65909009-66045014	strA20	strAD	OK	8.07408	9.56978	0.245188	1.36906	0.00065	0.0129174
												Slc32a1	chr2:158610757-158615747	strC	strA20	OK	101.326	122.524	0.274071	1.39867	0.00055	0.0107794		Ankhd1	chr18:36560602-36658908	strA20	strAD	OK	8.31632	9.77823	0.233628	1.35084	0.00065	0.0129174
												Tspan2	chr3:102720230-102772310	strC	strA20	OK	73.3298	88.2737	0.267583	1.37694	0.00055	0.0107794		Htt	chr5:34761739-34912534	strA20	strAD	OK	10.3056	12.1088	0.232622	1.40942	0.00065	0.0129174
												Lppr1	chr4:49059461-49340261	strC	strA20	OK	21.5512	26.1231	0.277557	1.37793	0.00055	0.0107794		Clasp1	chr1:118389057-118609462	strA20	strAD	OK	12.0715	14.1789	0.232133	1.38467	0.00065	0.0129174
												Wnt4	chr4:137277634-137299501	strC	strA20	OK	2.49484	1.7945	-0.475364	-1.39242	0.00055	0.0107794		Srrm4os	chr5:116438721-116591817	strA20	strAD	OK	0.943006	1.84918	0.971544	1.46301	0.0007	0.01365
												Limk1	chr5:134656038-134688590	strC	strA20	OK	10.0332	8.05717	-0.316431	-1.36379	0.00055	0.0107794		Pnoc	chr14:65400672-65425472	strA20	strAD	OK	0.672472	1.19402	0.828278	1.41734	0.0007	0.01365
												Prkar1b	chr5:139017303-139130386	strC	strA20	OK	124.51	102.062	-0.28682	-1.3956	0.00055	0.0107794		9330117O12Rik	chr18:54611743-54639870	strA20	strAD	OK	1.48335	2.39066	0.688543	1.40522	0.0007	0.01365
												Dkk3	chr7:112116018-112159057	strC	strA20	OK	44.2928	36.9037	-0.263305	-1.37447	0.00055	0.0107794		Bend4	chr5:67392146-67427799	strA20	strAD	OK	1.15862	1.59508	0.461221	1.4039	0.0007	0.01365
												Gm17644	chr1:12667562-12673090	strC	strA20	OK	32.2591	26.7704	-0.269068	-1.35014	0.0006	0.0115404		Ttc37	chr13:76098733-76187983	strA20	strAD	OK	2.11593	2.85839	0.43391	1.43373	0.0007	0.01365
												Srgap2	chr1:131285250-131527361	strC	strA20	OK	12.687	10.5776	-0.262343	-1.36376	0.0006	0.0115404		1110008P14Rik	chr2:32379100-32381915	strA20	strAD	OK	37.579	47.1046	0.325941	1.38037	0.0007	0.01365
												Zcchc6	chr13:59769965-59823147	strC	strA20	OK	11.0876	8.89457	-0.317953	-1.37745	0.0006	0.0115404		Map3k5	chr10:19934525-20142750	strA20	strAD	OK	5.77997	7.01899	0.280203	1.37067	0.0007	0.01365
												Osmr	chr15:6813576-6874313	strC	strA20	OK	1.39606	0.936576	-0.575896	-1.38837	0.0006	0.0115404		Clpb	chr7:101663767-101790168	strA20	strAD	OK	8.01027	9.71272	0.278024	1.43879	0.0007	0.01365
												Col11a2	chr17:34039436-34066242	strC	strA20	OK	9.29951	11.2576	0.275667	1.40233	0.0006	0.0115404		Scaper	chr9:55549882-55938115	strA20	strAD	OK	16.5987	19.4571	0.229225	1.35104	0.0007	0.01365
												Dsg2	chr18:20558115-20604526	strC	strA20	OK	1.07324	0.697222	-0.622286	-1.44486	0.0006	0.0115404		Spock3	chr8:62951231-63357096	strA20	strAD	OK	171.126	145.405	-0.234981	-1.34897	0.0007	0.01365
												Sorcs3	chr19:48206024-48805505	strC	strA20	OK	7.03842	5.61475	-0.326031	-1.44211	0.0006	0.0115404		Fam102b	chr3:108970996-109027607	strA20	strAD	OK	32.7717	27.843	-0.235134	-1.42373	0.0007	0.01365
												Lypd6	chr2:50066428-50193569	strC	strA20	OK	8.19916	6.32495	-0.374423	-1.4239	0.0006	0.0115404		Rgs20	chr1:4909575-5070285	strA20	strAD	OK	45.58	38.6532	-0.237816	-1.35056	0.0007	0.01365
												Lrrc55	chr2:85188070-85196699	strC	strA20	OK	4.37906	3.14643	-0.476903	-1.39856	0.0006	0.0115404		Stag2	chrX:42149411-42277186	strA20	strAD	OK	14.6081	12.2862	-0.249727	-1.39892	0.0007	0.01365
												Mccc1	chr3:35959305-36053547	strC	strA20	OK	11.4965	8.9547	-0.360474	-1.41556	0.0006	0.0115404		Aif1l	chr2:31950302-31973442	strA20	strAD	OK	6.91562	5.40802	-0.354757	-1.38183	0.0007	0.01365
												C030018K13Rik	chr5:64477007-64483966	strC	strA20	OK	3.98118	2.00461	-0.989869	-1.5372	0.0006	0.0115404		Zic5	chr14:122459159-122465658	strA20	strAD	OK	0.804118	1.3656	0.76405	1.46836	0.00075	0.014489
												Far1	chr7:113513833-113570888	strC	strA20	OK	29.3661	35.2235	0.262383	1.3666	0.0006	0.0115404		Zdhhc22	chr12:86983380-86988676	strA20	strAD	OK	5.6206	8.67948	0.626884	1.39189	0.00075	0.014489
												Necab2	chr8:119446718-119472635	strC	strA20	OK	82.6112	98.9828	0.260841	1.36431	0.0006	0.0115404		Epha10	chr4:124881784-124917800	strA20	strAD	OK	4.08335	5.19588	0.347614	1.37374	0.00075	0.014489
												Tmod2	chr9:75565621-75611325	strC	strA20	OK	42.7919	35.2845	-0.278301	-1.40419	0.0006	0.0115404		Gm10845	chr14:79860520-79869176	strA20	strAD	OK	28.7769	33.7905	0.231705	1.37354	0.00075	0.014489
												Gm10845	chr14:79860520-79869176	strC	strA20	OK	34.3492	28.7505	-0.256689	-1.33252	0.00065	0.0123219		Ubr5	chr15:37967327-38078854	strA20	strAD	OK	16.5467	19.2492	0.218254	1.32751	0.00075	0.014489
												Rnf39	chr17:36943050-36947986	strC	strA20	OK	1.36182	0.660459	-1.04399	-1.47793	0.00065	0.0123219		Crocc	chr4:141016636-141060545	strA20	strAD	OK	36.5492	31.1528	-0.230476	-1.38384	0.00075	0.014489
												Mapk4	chr18:73928485-74064949	strC	strA20	OK	30.506	36.7701	0.26944	1.41841	0.00065	0.0123219		Tmem229a	chr6:24951140-24956125	strA20	strAD	OK	23.5059	20.0175	-0.231762	-1.35234	0.00075	0.014489
												Snrnp200	chr2:127208403-127240451	strC	strA20	OK	22.1002	18.4582	-0.259791	-1.371	0.00065	0.0123219		Wnt10a	chr1:74792018-74804175	strA20	strAD	OK	0.514055	0.993783	0.951007	1.45761	0.0008	0.015353
												Ago4	chr4:126489542-126533458	strC	strA20	OK	8.59962	7.01971	-0.292861	-1.38691	0.00065	0.0123219		Mreg	chr1:72159232-72212307	strA20	strAD	OK	0.867467	1.48299	0.773632	1.3977	0.0008	0.015353
												Wfs1	chr5:36966103-36988982	strC	strA20	OK	30.9298	36.9189	0.255361	1.32111	0.00065	0.0123219		Vmn2r55	chr7:12651705-12684991	strA20	strAD	OK	4.22358	5.72665	0.439226	1.40151	0.0008	0.015353
												Apba2	chr7:64501705-64753876	strC	strA20	OK	28.4783	23.5716	-0.272812	-1.3926	0.00065	0.0123219		Ltk	chr2:119751325-119760431	strA20	strAD	OK	4.69356	6.12537	0.384115	1.35367	0.0008	0.015353
												Zfp551	chr7:12415148-12422491	strC	strA20	OK	1.3368	0.781979	-0.773578	-1.41102	0.00065	0.0123219		Map7d2	chrX:159414577-159498947	strA20	strAD	OK	43.3875	50.7769	0.226893	1.36498	0.0008	0.015353
												Zfp507	chr7:35772345-35838074	strC	strA20	OK	5.07233	4.01748	-0.336357	-1.42473	0.00065	0.0123219		Myo5c	chr9:75232013-75305450	strA20	strAD	OK	1.1002	1.5172	0.463645	1.40418	0.00085	0.016227
												Calb2	chr8:110142537-110168206	strC	strA20	OK	2.72567	1.67573	-0.701822	-1.38016	0.00065	0.0123219		Kcnj16	chr11:110968032-111027967	strA20	strAD	OK	2.77918	3.67019	0.401192	1.3049	0.00085	0.016227
												Mcam	chr9:44134657-44142726	strC	strA20	OK	12.4906	15.28	0.290803	1.36289	0.00065	0.0123219		Scn8a	chr15:100870644-101045938	strA20	strAD	OK	26.4746	31.0232	0.228742	1.33498	0.00085	0.016227
												Tmem131	chr1:36792188-36939527	strC	strA20	OK	15.4843	12.9362	-0.259394	-1.34952	0.0007	0.0131491		D430041D05Rik	chr2:104143074-104410334	strA20	strAD	OK	17.1424	19.9138	0.216194	1.30462	0.00085	0.016227
												Rasal2	chr1:157135182-157420236	strC	strA20	OK	8.13793	6.65966	-0.289214	-1.3851	0.0007	0.0131491		Lsm11	chr11:45928268-45944935	strA20	strAD	OK	1.06336	1.49544	0.491938	1.38489	0.0009	0.0170251
												Coro6	chr11:77463912-77469501	strC	strA20	OK	10.1033	7.41115	-0.447053	-1.36885	0.0007	0.0131491		Bach2	chr4:32417434-32586108	strA20	strAD	OK	1.74485	2.23105	0.354623	1.33347	0.0009	0.0170251
												Sp1	chr15:102406315-102436404	strC	strA20	OK	5.76588	4.65335	-0.309274	-1.3605	0.0007	0.0131491		Zfp866	chr8:69761323-69774911	strA20	strAD	OK	5.0921	6.25394	0.296506	1.40108	0.0009	0.0170251
												Fras1	chr5:96373954-96784728	strC	strA20	OK	3.9208	3.24678	-0.27214	-1.34198	0.0007	0.0131491		D130043K22Rik	chr13:24845130-24901270	strA20	strAD	OK	7.18712	8.6368	0.265083	1.38141	0.0009	0.0170251
												Tshz3	chr7:36698117-36773457	strC	strA20	OK	2.96251	2.21999	-0.416267	-1.35096	0.0007	0.0131491		Ly6e	chr15:74955050-74959905	strA20	strAD	OK	27.9359	33.2011	0.249115	1.35747	0.0009	0.0170251
												Stag2	chrX:42149411-42277186	strC	strA20	OK	12.0787	14.5932	0.272824	1.34372	0.0007	0.0131491		Wipf3	chr6:54452882-54503768	strA20	strAD	OK	71.951	61.3358	-0.230285	-1.33421	0.0009	0.0170251
												Etv5	chr16:22381312-22439570	strC	strA20	OK	33.982	28.3133	-0.26329	-1.37707	0.00075	0.0139077		C1galt1	chr6:7845223-7872042	strA20	strAD	OK	1.89638	1.11748	-0.762995	-1.41425	0.0009	0.0170251
												Tmem181a	chr17:6270469-6317474	strC	strA20	OK	12.4628	9.28662	-0.4244	-1.40892	0.00075	0.0139077		Arhgap25	chr6:87458544-87533259	strA20	strAD	OK	0.914483	1.36913	0.582229	1.32008	0.00095	0.0178779
												Wfdc2	chr2:164562715-164568506	strC	strA20	OK	1.75617	0.455313	-1.94751	-1.92649	0.00075	0.0139077		Sgms2	chr3:131318985-131344923	strA20	strAD	OK	1.27832	1.81886	0.508787	1.42988	0.00095	0.0178779
												Fbxw7	chr3:84815576-84979198	strC	strA20	OK	42.6134	35.4793	-0.264333	-1.36794	0.00075	0.0139077		Atf6	chr1:170704456-170867771	strA20	strAD	OK	12.2761	14.2748	0.217612	1.28513	0.00095	0.0178779
												Alpk1	chr3:127670309-127780527	strC	strA20	OK	1.12501	0.734116	-0.615857	-1.38667	0.00075	0.0139077		Cnr1	chr4:33924631-33948831	strA20	strAD	OK	72.9372	62.0692	-0.232776	-1.33877	0.00095	0.0178779
												Fhad1	chr4:141890622-142011651	strC	strA20	OK	0.94672	0.608763	-0.637057	-1.41864	0.00075	0.0139077		Tcerg1l	chr7:138208971-138397730	strA20	strAD	OK	1.16978	1.81448	0.633316	1.37283	0.001	0.0185785
												Gpr133	chr5:129096749-129204599	strC	strA20	OK	0.773352	0.479891	-0.688417	-1.41409	0.00075	0.0139077		Zhx3	chr2:160731309-160872990	strA20	strAD	OK	5.20921	7.68973	0.561869	1.46228	0.001	0.0185785
												Mt1	chr8:94179088-94180327	strC	strA20	OK	351.943	421.698	0.260866	1.37143	0.00075	0.0139077		Wdr19	chr5:65199695-65260415	strA20	strAD	OK	3.39924	4.34704	0.354823	1.3472	0.001	0.0185785
												Bsn	chr9:108096021-108190383	strC	strA20	OK	22.0074	17.9965	-0.290269	-1.37322	0.00075	0.0139077		Etnppl	chr3:130617447-130635750	strA20	strAD	OK	6.79648	8.58092	0.336344	1.3402	0.001	0.0185785
												Rp2h	chrX:20364480-20405653	strC	strA20	OK	4.13437	5.62219	0.443466	1.36279	0.00075	0.0139077		Phc3	chr3:30899294-30969415	strA20	strAD	OK	6.40903	7.54549	0.23551	1.3334	0.001	0.0185785
												Tspear	chr10:77686568-77886769	strC	strA20	OK	2.02325	3.00966	0.572923	1.40578	0.0008	0.0147404		Zzef1	chr11:72796225-72927120	strA20	strAD	OK	5.42187	6.37691	0.234066	1.33887	0.001	0.0185785
												Mbnl2	chr14:120275668-120431698	strC	strA20	OK	62.9514	75.4536	0.261351	1.34841	0.0008	0.0147404		Gcc2	chr10:58255525-58305592	strA20	strAD	OK	13.8506	16.2691	0.232188	1.37773	0.001	0.0185785
												9330117O12Rik	chr18:54611743-54639870	strC	strA20	OK	2.42029	1.48192	-0.707713	-1.40868	0.0008	0.0147404		Ep300	chr15:81586213-81652077	strA20	strAD	OK	8.69791	10.1779	0.226694	1.3405	0.001	0.0185785
												Mbnl1	chr3:60472829-60629748	strC	strA20	OK	26.0835	31.4764	0.271136	1.395	0.0008	0.0147404		Plxnb3	chrX:73757102-73772510	strA20	strAD	OK	11.8001	10.0473	-0.232001	-1.32297	0.001	0.0185785
												Chm	chrX:113040591-113185515	strC	strA20	OK	9.25844	11.3722	0.296671	1.35324	0.0008	0.0147404		Kcna5	chr6:126532550-126535555	strA20	strAD	OK	8.73722	7.05902	-0.307707	-1.35091	0.001	0.0185785
												Cnot6	chr11:49671496-49712722	strC	strA20	OK	14.7994	17.8133	0.267411	1.32213	0.00085	0.0155232		Npffr1	chr10:61595483-61626385	strA20	strAD	OK	0.17431	0.708536	2.02318	1.56011	0.00105	0.0193102
												Klf12	chr14:99870639-100149796	strC	strA20	OK	1.57577	1.09202	-0.529058	-1.3922	0.00085	0.0155232		Grin2d	chr7:45832482-45866681	strA20	strAD	OK	3.12738	4.01076	0.358921	1.30696	0.00105	0.0193102
												Gm5468	chr15:25414191-25452418	strC	strA20	OK	0.704513	0.368106	-0.936504	-1.41592	0.00085	0.0155232		Klhl34	chrX:157818434-157821060	strA20	strAD	OK	23.3774	27.6503	0.242184	1.36341	0.00105	0.0193102
												Trio	chr15:27730648-28025848	strC	strA20	OK	14.5345	12.1594	-0.25741	-1.35703	0.00085	0.0155232		Prune2	chr19:16956117-17223932	strA20	strAD	OK	5.74335	6.70174	0.222644	1.30071	0.00105	0.0193102
												Pvrl3	chr16:46394857-46496967	strC	strA20	OK	3.03863	1.98472	-0.614487	-1.37235	0.00085	0.0155232		Crebbp	chr16:4084047-4213404	strA20	strAD	OK	12.267	14.2516	0.216339	1.30559	0.00105	0.0193102
												Ywhah	chr5:33018815-33027966	strC	strA20	OK	258.145	212.644	-0.279742	-1.34366	0.00085	0.0155232		Trio	chr15:27730648-28025848	strA20	strAD	OK	12.1684	14.0883	0.211355	1.28142	0.00105	0.0193102
												Ankrd17	chr5:90227165-90366185	strC	strA20	OK	22.2314	18.4251	-0.270926	-1.41714	0.00085	0.0155232		Rbck1	chr2:152316333-152332639	strA20	strAD	OK	66.3739	57.0892	-0.217398	-1.3201	0.00105	0.0193102
												Cdc42bpa	chr1:179961088-180196020	strC	strA20	OK	45.0698	37.048	-0.282764	-1.33913	0.0009	0.0162517		Ano3	chr2:110655200-110950244	strA20	strAD	OK	63.7997	54.4513	-0.228582	-1.33627	0.00105	0.0193102
												Kcnj16	chr11:110968032-111027967	strC	strA20	OK	3.75477	2.77663	-0.435391	-1.33735	0.0009	0.0162517		Carhsp1	chr16:8658586-8672153	strA20	strAD	OK	59.9357	51.5337	-0.217901	-1.3204	0.0011	0.0201533
												Myrf	chr19:10208270-10240748	strC	strA20	OK	22.2263	26.4216	0.249451	1.31015	0.0009	0.0162517		Alcam	chr16:52248995-52452997	strA20	strAD	OK	96.4626	82.6106	-0.223644	-1.30057	0.0011	0.0201533
												Hipk1	chr3:103739814-103791563	strC	strA20	OK	22.4641	18.8335	-0.25432	-1.34042	0.0009	0.0162517		Impg1	chr9:80313329-80465438	strA20	strAD	OK	2.08652	1.45905	-0.516067	-1.36629	0.0011	0.0201533
												C1galt1	chr6:7845223-7872042	strC	strA20	OK	1.1204	1.89479	0.758014	1.38338	0.0009	0.0162517		Gprin1	chr13:54736672-54749669	strA20	strAD	OK	7.12802	8.64237	0.277925	1.40731	0.00115	0.0209637
												Lrp6	chr6:134446477-134566913	strC	strA20	OK	10.0535	8.32921	-0.271443	-1.37211	0.0009	0.0162517		Syp	chrX:7638579-7653256	strA20	strAD	OK	180.206	212.695	0.239141	1.29752	0.00115	0.0209637
												Lrfn1	chr7:28451984-28482345	strC	strA20	OK	7.64371	5.57242	-0.455969	-1.21509	0.0009	0.0162517		Dgkb	chr12:37880704-38633410	strA20	strAD	OK	68.4837	58.5314	-0.22655	-1.33146	0.00115	0.0209637
												Arhgap32	chr9:32116135-32265511	strC	strA20	OK	41.1073	33.9175	-0.277362	-1.37474	0.0009	0.0162517		Plod3	chr5:136982200-136996646	strA20	strAD	OK	13.3733	10.3227	-0.37353	-1.37863	0.00115	0.0209637
												Tmem25	chr9:44793778-44799216	strC	strA20	OK	10.7305	8.38719	-0.355464	-1.33059	0.0009	0.0162517		Nhlrc2	chr19:56548260-56598846	strA20	strAD	OK	1.63653	2.30626	0.494915	1.33327	0.0012	0.0217119
												Dner	chr1:84369838-84696221	strC	strA20	OK	21.8258	18.0751	-0.272028	-1.32969	0.00095	0.0169849		Lhfp	chr3:53041546-53261679	strA20	strAD	OK	6.68029	8.75223	0.389739	1.38353	0.0012	0.0217119
												Bcl2	chr1:106538177-106714290	strC	strA20	OK	6.06661	4.84702	-0.323793	-1.37274	0.00095	0.0169849		Sox6	chr7:115470871-116038744	strA20	strAD	OK	1.98432	2.50477	0.336032	1.31726	0.0012	0.0217119
												Itga7	chr10:128933812-128960988	strC	strA20	OK	3.1378	2.34449	-0.420478	-1.31283	0.00095	0.0169849		Heatr1	chr13:12395374-12438893	strA20	strAD	OK	3.32535	4.13875	0.315688	1.33995	0.0012	0.0217119
												Naa30	chr14:49172226-49191031	strC	strA20	OK	12.126	14.8436	0.291738	1.35093	0.00095	0.0169849		Acta2	chr19:34240335-34255373	strA20	strAD	OK	6.20297	4.72164	-0.393671	-1.3653	0.0012	0.0217119
												Rbm15	chr3:107326109-107333289	strC	strA20	OK	1.29547	1.90646	0.557421	1.35023	0.00095	0.0169849		Plekhg4	chr8:105375380-105413502	strA20	strAD	OK	2.7169	2.03733	-0.415281	-1.32463	0.0012	0.0217119
												Focad	chr4:88094629-88411011	strC	strA20	OK	10.9006	9.02103	-0.27304	-1.33059	0.00095	0.0169849		Tmem132d	chr5:127783490-128433077	strA20	strAD	OK	1.39467	1.92459	0.46463	1.31157	0.00125	0.0224491
												Tgoln1	chr6:72608420-72617000	strC	strA20	OK	40.9531	34.4632	-0.248916	-1.313	0.00095	0.0169849		Kif21a	chr15:90933274-91049951	strA20	strAD	OK	35.332	41.3382	0.226501	1.34804	0.00125	0.0224491
												Rhog	chr7:102239122-102250118	strC	strA20	OK	34.8048	42.3802	0.284103	1.33024	0.00095	0.0169849		Gabra1	chr11:42130939-42182930	strA20	strAD	OK	34.4232	40.0959	0.220071	1.31898	0.00125	0.0224491
												Btbd11	chr10:85386813-85660292	strC	strA20	OK	2.70881	1.91814	-0.497953	-1.32944	0.001	0.0177909		Ptprv	chr1:135108497-135132575	strA20	strAD	OK	12.7862	10.9957	-0.217647	-1.25592	0.00125	0.0224491
												Kcnip3	chr2:127456497-127522094	strC	strA20	OK	34.0149	41.0173	0.270065	1.40986	0.001	0.0177909		Id4	chr13:48044230-48264036	strA20	strAD	OK	186.747	160.063	-0.222446	-1.32886	0.00125	0.0224491
												Brsk2	chr7:141949750-142004243	strC	strA20	OK	118.036	97.9563	-0.269017	-3.38061	0.001	0.0177909		Adora2a	chr10:75316876-75334792	strA20	strAD	OK	179.472	152.619	-0.233829	-1.30904	0.00125	0.0224491
												Ar	chrX:98149749-98317147	strC	strA20	OK	1.14109	0.702145	-0.700568	-1.37528	0.001	0.0177909		Sptssb	chr3:69819538-69859894	strA20	strAD	OK	0.715326	1.31344	0.87668	1.25734	0.0013	0.0231187
												Tmem63a	chr1:180942517-180975104	strC	strA20	OK	28.7145	34.4337	0.262045	1.34779	0.00105	0.018589		Igsf1	chrX:49782536-49797745	strA20	strAD	OK	0.674803	1.22388	0.858924	1.33551	0.0013	0.0231187
												Asic2	chr11:80880162-81968396	strC	strA20	OK	10.4522	8.31371	-0.330242	-1.35362	0.00105	0.018589		Dnajb14	chr3:137867674-137908931	strA20	strAD	OK	1.78794	2.79642	0.645278	1.37761	0.0013	0.0231187
												Pla2g4e	chr2:120166411-120245335	strC	strA20	OK	1.28559	0.872578	-0.559072	-1.29597	0.00105	0.018589		Cecr2	chr6:120666420-120771191	strA20	strAD	OK	0.545839	0.785479	0.525098	1.36803	0.0013	0.0231187
												Sgms2	chr3:131318985-131344923	strC	strA20	OK	1.81595	1.27712	-0.507833	-1.36681	0.00105	0.018589		Map2k6	chr11:110399121-110513637	strA20	strAD	OK	3.39895	4.73047	0.476896	1.30706	0.0013	0.0231187
												Sun2	chr15:79724067-79742536	strC	strA20	OK	32.2699	38.1465	0.241359	1.2711	0.0011	0.0193087		Aasdh	chr5:76875934-76905514	strA20	strAD	OK	4.22425	5.38385	0.349941	1.31715	0.0013	0.0231187
												unknown	chr19:4164323-4175479	strC	strA20	OK	9.3841	11.4717	0.289786	1.33606	0.0011	0.0193087		Kcnc1	chr7:46396467-46438704	strA20	strAD	OK	27.5668	33.0787	0.262972	1.34871	0.0013	0.0231187
												Mpdz	chr4:81278499-81442805	strC	strA20	OK	5.71223	4.66938	-0.290821	-1.32526	0.0011	0.0193087		Bmpr2	chr1:59764278-59878081	strA20	strAD	OK	12.2243	10.5182	-0.216857	-1.28915	0.0013	0.0231187
												Grid2ip	chr5:143357337-143391798	strC	strA20	OK	0.940506	0.572053	-0.717287	-1.37405	0.0011	0.0193087		Prkg2	chr5:98929772-99037079	strA20	strAD	OK	1.25262	1.76839	0.497486	1.32272	0.00135	0.0237179
												Fxyd6	chr9:45370184-45396159	strC	strA20	OK	20.6494	16.673	-0.308585	-1.31131	0.0011	0.0193087		Lama3	chr18:12334023-12583012	strA20	strAD	OK	0.624435	0.853197	0.450328	1.32184	0.00135	0.0237179
												Dopey1	chr9:86467153-86571842	strC	strA20	OK	4.29247	3.3509	-0.35726	-1.30988	0.0011	0.0193087		Pnma3	chrX:73064786-73068191	strA20	strAD	OK	2.04547	2.76935	0.437116	1.3234	0.00135	0.0237179
												Cep162	chr9:87191962-87255532	strC	strA20	OK	2.33815	1.71848	-0.444233	-1.39676	0.0011	0.0193087		Uggt1	chr1:36140027-36244302	strA20	strAD	OK	5.92034	6.97439	0.236387	1.30544	0.00135	0.0237179
												Mgat4a	chr1:37439339-37541016	strC	strA20	OK	7.64253	6.22295	-0.296453	-1.3666	0.00115	0.0200405		Bend6	chr1:33852051-33907621	strA20	strAD	OK	31.0409	36.4016	0.22983	1.30768	0.00135	0.0237179
												Ttc37	chr13:76098733-76187983	strC	strA20	OK	2.83577	2.11399	-0.423772	-1.31882	0.00115	0.0200405		Zfp65	chr13:67705305-67729173	strA20	strAD	OK	22.4234	26.2613	0.227934	1.33454	0.00135	0.0237179
												Fads3	chr19:10041547-10059671	strC	strA20	OK	4.92314	3.73427	-0.398752	-1.31353	0.00115	0.0200405		Adarb1	chr10:77290726-77418273	strA20	strAD	OK	26.8853	31.4696	0.227144	1.30269	0.00135	0.0237179
												Chgb	chr2:132781277-132795072	strC	strA20	OK	82.479	68.7787	-0.262066	-1.33122	0.00115	0.0200405		Actn2	chr13:12269426-12340732	strA20	strAD	OK	45.9382	39.4621	-0.219227	-1.31873	0.00135	0.0237179
												Klhl9	chr4:88718291-88722508	strC	strA20	OK	33.9813	40.4557	0.251602	1.31748	0.00115	0.0200405		Cnot6	chr11:49671496-49712722	strA20	strAD	OK	17.8315	15.1748	-0.232754	-1.31166	0.00135	0.0237179
												Dclk3	chr9:111439080-111489611	strC	strA20	OK	33.6318	39.9858	0.249661	1.31241	0.00115	0.0200405		Smarca1	chrX:47809369-47892552	strA20	strAD	OK	11.0281	9.17074	-0.266078	-1.30634	0.00135	0.0237179
												Als2	chr1:59120934-59237231	strC	strA20	OK	9.39458	7.59942	-0.30594	-1.30157	0.0012	0.0207122		Fan1	chr7:64346757-64374095	strA20	strAD	OK	3.23944	4.26492	0.396774	1.35499	0.0014	0.0244487
												Gpr6	chr10:41070492-41071584	strC	strA20	OK	59.8868	72.5957	0.277646	1.33822	0.0012	0.0207122		Dzip1	chr14:118875519-118923167	strA20	strAD	OK	13.8145	16.1486	0.225225	1.28397	0.0014	0.0244487
												Pcsk1	chr13:75089986-75132498	strC	strA20	OK	2.30984	1.53521	-0.589357	-1.33711	0.0012	0.0207122		Kcnb1	chr2:167095968-167188818	strA20	strAD	OK	28.8333	33.7035	0.225163	1.29055	0.0014	0.0244487
												Adcy6	chr15:98589985-98607633	strC	strA20	OK	6.6134	5.38557	-0.296295	-1.30483	0.0012	0.0207122		Lingo3	chr10:80832800-80844039	strA20	strAD	OK	53.1313	45.8072	-0.21399	-1.28723	0.0014	0.0244487
												Mib1	chr18:10725624-10812217	strC	strA20	OK	2.97924	2.14395	-0.474671	-1.37071	0.0012	0.0207122		Xiap	chrX:42067835-42109664	strA20	strAD	OK	19.0597	16.3292	-0.22307	-1.27961	0.0014	0.0244487
												Camk1	chr6:113326975-113343922	strC	strA20	OK	18.2545	14.3462	-0.347579	-1.3036	0.0012	0.0207122		Npr3	chr15:11839895-11907371	strA20	strAD	OK	0.146374	0.671918	2.19863	2.63174	0.00145	0.0251408
												Opcml	chr9:27791268-28925048	strC	strA20	OK	17.9284	15.0354	-0.253877	-1.29598	0.0012	0.0207122		Lrfn1	chr7:28451984-28482345	strA20	strAD	OK	5.5751	7.41534	0.411516	1.16523	0.00145	0.0251408
												Osbpl10	chr9:115067278-115232223	strC	strA20	OK	5.8548	4.33363	-0.434045	-1.32805	0.0012	0.0207122		Akap12	chr10:4266328-4359471	strA20	strAD	OK	3.53124	4.27412	0.275452	1.29023	0.00145	0.0251408
												Asb1	chr1:91540564-91559590	strC	strA20	OK	8.38374	6.77595	-0.30717	-1.35966	0.00125	0.0214218		Myrip	chr9:120304072-120474834	strA20	strAD	OK	6.50625	7.76601	0.255348	1.29727	0.00145	0.0251408
												Frmd6	chr12:70825513-70902234	strC	strA20	OK	6.78558	5.38431	-0.333711	-1.35161	0.00125	0.0214218		Necab1	chr4:14930640-15149131	strA20	strAD	OK	25.323	21.7493	-0.219477	-1.30034	0.00145	0.0251408
												Tef	chr15:81802672-81826863	strC	strA20	OK	110.061	132.904	0.272091	1.30339	0.00125	0.0214218		Necab2	chr8:119446718-119472635	strA20	strAD	OK	99.0474	85.0376	-0.220018	-1.32952	0.00145	0.0251408
												2810468N07Rik	chr17:25570810-25575043	strC	strA20	OK	40.6794	48.9854	0.268053	1.29967	0.00125	0.0214218		Limk1	chr5:134656038-134688590	strA20	strAD	OK	8.06149	9.68558	0.264793	1.27192	0.0015	0.0259459
												A830010M20Rik	chr5:107497744-107512556	strC	strA20	OK	15.7434	13.2362	-0.250259	-1.28738	0.00125	0.0214218		Ptpro	chr6:137252298-137464633	strA20	strAD	OK	6.48464	5.2879	-0.294332	-1.30762	0.0015	0.0259459
												C2cd3	chr7:100372232-100470159	strC	strA20	OK	5.56248	4.53892	-0.293377	-1.36709	0.00125	0.0214218		Mrvi1	chr7:110868257-110982461	strA20	strAD	OK	0.677752	0.965743	0.510881	1.27163	0.00155	0.0266838
												Dock10	chr1:80501067-80758553	strC	strA20	OK	11.1621	9.33821	-0.257386	-1.30395	0.0013	0.0221736		Klf6	chr13:5861488-5870393	strA20	strAD	OK	8.82664	10.6343	0.268787	1.32894	0.00155	0.0266838
												Diras2	chr13:52504374-52530836	strC	strA20	OK	75.5452	63.6149	-0.247976	-1.25388	0.0013	0.0221736		Cacna1h	chr17:25370552-25433783	strA20	strAD	OK	26.8201	23.2441	-0.206453	-1.23746	0.00155	0.0266838
												Rmrp	chr4:43492784-43493059	strC	strA20	OK	43.1015	25.9191	-0.733726	-1.35407	0.0013	0.0221736		2310022B05Rik	chr8:124635755-124663369	strA20	strAD	OK	28.0617	24.1786	-0.214874	-1.2549	0.00155	0.0266838
												Nptx2	chr5:144545886-144557478	strC	strA20	OK	12.0718	9.69	-0.317066	-1.31675	0.0013	0.0221736		Arhgap44	chr11:64979034-65162961	strA20	strAD	OK	18.2317	21.914	0.265404	1.28004	0.0016	0.0273826
												Bmpr2	chr1:59764278-59878081	strC	strA20	OK	10.2577	12.2117	0.251556	1.3067	0.00135	0.0228379		Kcnq1ot1	chr7:143107253-143427042	strA20	strAD	OK	9.50639	11.3857	0.26026	1.27725	0.0016	0.0273826
												Utrn	chr10:12382187-12861735	strC	strA20	OK	12.5036	10.5289	-0.247979	-1.31022	0.00135	0.0228379		Cpeb1	chr7:81347025-81454758	strA20	strAD	OK	14.7741	17.5825	0.251065	1.29972	0.0016	0.0273826
												Gpr116	chr17:43389465-43459557	strC	strA20	OK	8.4532	7.03748	-0.264439	-1.32984	0.00135	0.0228379		Dstyk	chr1:132417452-132466959	strA20	strAD	OK	15.1017	17.5508	0.216827	1.2818	0.0016	0.0273826
												Ube2l6	chr2:84798827-84810003	strC	strA20	OK	6.34525	4.43473	-0.516829	-1.31535	0.00135	0.0228379		Vrk1	chr12:106010262-106077410	strA20	strAD	OK	15.0339	12.6365	-0.250628	-1.29226	0.0016	0.0273826
												Tgfb1i1	chr7:128246811-128255699	strC	strA20	OK	1.76743	1.22825	-0.525049	-1.30571	0.00135	0.0228379		Kcng2	chr18:80294543-80364254	strA20	strAD	OK	0.376903	0.70665	0.906802	1.36294	0.00165	0.0279424
												Arhgef10	chr8:14911662-15001085	strC	strA20	OK	17.8118	21.1635	0.248744	1.30147	0.00135	0.0228379		Msx1os	chr5:37820490-37824585	strA20	strAD	OK	1.45209	2.34439	0.691078	1.33479	0.00165	0.0279424
												Ints10	chr8:68793928-68829410	strC	strA20	OK	13.3755	11.0793	-0.271728	-1.28814	0.00135	0.0228379		Palmd	chr3:116918261-116984406	strA20	strAD	OK	3.39124	4.48046	0.401836	1.28807	0.00165	0.0279424
												Rab40b	chr11:121356120-121388251	strC	strA20	OK	27.8668	33.7967	0.278335	1.32732	0.0014	0.0234914		Pms2	chr5:143910000-143931756	strA20	strAD	OK	3.72679	4.80878	0.367737	1.27298	0.00165	0.0279424
												Gpx6	chr13:21312202-21319624	strC	strA20	OK	6.82309	9.64975	0.500066	1.37898	0.0014	0.0234914		Csmd1	chr8:15892544-17535385	strA20	strAD	OK	3.64006	4.26101	0.227233	1.26497	0.00165	0.0279424
												Trim23	chr13:104179097-104202048	strC	strA20	OK	11.554	14.1181	0.289155	1.30246	0.0014	0.0234914		Zfp704	chr3:9427009-9610085	strA20	strAD	OK	4.64629	5.43358	0.225824	1.28388	0.00165	0.0279424
												Slc38a1	chr15:96571417-96642913	strC	strA20	OK	31.3174	26.2663	-0.253752	-1.32847	0.0014	0.0234914		Fyco1	chr9:123789499-123851899	strA20	strAD	OK	11.2076	13.0381	0.218258	1.30992	0.00165	0.0279424
												Lmo2	chr2:103957994-103981878	strC	strA20	OK	46.149	55.3714	0.26284	1.31631	0.0014	0.0234914		Lrrc10b	chr19:10455370-10457447	strA20	strAD	OK	236.031	202.2	-0.223199	-1.24868	0.00165	0.0279424
												Igf1r	chr7:67952256-68233667	strC	strA20	OK	14.073	11.8505	-0.247979	-1.30634	0.0014	0.0234914		Krt10	chr11:99385255-99389364	strA20	strAD	OK	16.0926	13.3998	-0.264186	-1.2695	0.00165	0.0279424
												Spg21	chr9:65460936-65488470	strC	strA20	OK	14.9753	18.2948	0.288842	1.30264	0.0014	0.0234914		A330074K22Rik	chr8:120204433-120228230	strA20	strAD	OK	0.741123	1.21384	0.711789	1.31514	0.0017	0.0284907
												Ngfr	chr11:95568820-95587698	strC	strA20	OK	0.92794	1.37992	0.572476	1.30244	0.00145	0.024218		Phka2	chrX:160502165-160598878	strA20	strAD	OK	4.92571	6.03341	0.292644	1.28837	0.0017	0.0284907
												Cacna1h	chr17:25370552-25433783	strC	strA20	OK	22.4908	26.8023	0.253024	1.3132	0.00145	0.024218		Farp1	chr14:121035573-121283726	strA20	strAD	OK	9.73145	11.4441	0.233874	1.29414	0.0017	0.0284907
												Gm11127	chr17:36042960-36058645	strC	strA20	OK	2.55211	1.59051	-0.682201	-1.31683	0.00145	0.024218		Trim44	chr2:102300118-102400900	strA20	strAD	OK	53.9814	62.9672	0.222136	1.31238	0.0017	0.0284907
												Slc12a6	chr2:112266313-112368027	strC	strA20	OK	25.1172	20.4067	-0.299631	-1.28961	0.00145	0.024218		Nfib	chr4:82290172-82505779	strA20	strAD	OK	12.7709	14.809	0.213606	1.26765	0.0017	0.0284907
												Rspo3	chr10:29453106-29535867	strC	strA20	OK	1.66987	1.04705	-0.673398	-1.27084	0.0015	0.0249666		Fbxo32	chr15:58175878-58214892	strA20	strAD	OK	18.6237	21.5112	0.207946	1.2484	0.0017	0.0284907
												Nuak1	chr10:84371318-84440471	strC	strA20	OK	10.4408	8.59895	-0.279993	-1.31581	0.0015	0.0249666		Rgs14	chr13:55369731-55384687	strA20	strAD	OK	28.2988	24.2374	-0.223506	-1.26959	0.0017	0.0284907
												Faim2	chr15:99497004-99528165	strC	strA20	OK	49.2807	41.0638	-0.263156	-1.32968	0.0015	0.0249666		Rap1gap	chr4:137664725-137729861	strA20	strAD	OK	197.566	165.872	-0.252269	-1.26302	0.0017	0.0284907
												Cobl	chr11:12236675-12464960	strC	strA20	OK	16.2504	13.5668	-0.260394	-1.34362	0.00155	0.0257101		Camk1g	chr1:193346345-193370282	strA20	strAD	OK	8.80135	7.12123	-0.305598	-1.26682	0.0017	0.0284907
												Dnajb14	chr3:137867674-137908931	strC	strA20	OK	2.76836	1.7866	-0.631817	-1.31509	0.00155	0.0257101		Npnt	chr3:132881744-132950291	strA20	strAD	OK	1.60736	2.18126	0.44047	1.27786	0.00175	0.0291941
												Padi2	chr4:140906359-140957902	strC	strA20	OK	12.7899	15.3249	0.26087	1.29962	0.00155	0.0257101		Lphn3	chr5:81021592-81795730	strA20	strAD	OK	8.51496	9.98633	0.229956	1.2693	0.00175	0.0291941
												Cflar	chr1:58711490-58759209	strC	strA20	OK	7.13357	5.27297	-0.436006	-1.2907	0.0016	0.0263881		Nrcam	chr12:44328884-44601846	strA20	strAD	OK	21.071	24.371	0.209903	1.26926	0.00175	0.0291941
												Igsf9	chr1:172482212-172498877	strC	strA20	OK	2.97125	3.88129	0.385465	1.34622	0.0016	0.0263881		Prkch	chr12:73585040-73778184	strA20	strAD	OK	19.1031	16.385	-0.221431	-1.22806	0.00175	0.0291941
												Fam135b	chr15:71445677-71727838	strC	strA20	OK	0.695147	0.432401	-0.684948	-1.30787	0.0016	0.0263881		Grp	chr18:65873478-65886596	strA20	strAD	OK	0.139155	0.870838	2.64572	1.69551	0.0018	0.0297891
												Btbd3	chr2:138256583-138287422	strC	strA20	OK	17.1737	14.2329	-0.270971	-1.31556	0.0016	0.0263881		Cdr1	chrX:61183245-61185558	strA20	strAD	OK	9.7006	11.9947	0.306256	1.33199	0.0018	0.0297891
												Reln	chr5:21884453-22344705	strC	strA20	OK	10.284	8.69936	-0.241415	-1.25546	0.0016	0.0263881		Itsn2	chr12:4593007-4738383	strA20	strAD	OK	8.44282	10.0498	0.251371	1.25824	0.0018	0.0297891
												Ankrd63	chr2:118699102-118703963	strC	strA20	OK	33.7675	39.8338	0.238358	1.25054	0.00165	0.0270279		Slc36a1	chr11:55204339-55236330	strA20	strAD	OK	8.41006	9.90872	0.236583	1.25922	0.0018	0.0297891
												Hrk	chr5:118169763-118189478	strC	strA20	OK	16.676	19.8284	0.249799	1.28476	0.00165	0.0270279		Osbpl1a	chr18:12755311-12941841	strA20	strAD	OK	51.7369	60.0781	0.215645	1.26625	0.0018	0.0297891
												Ntn5	chr7:45677685-45694556	strC	strA20	OK	0.861215	0.22659	-1.92629	-1.71675	0.00165	0.0270279		Sik3	chr9:46012819-46224194	strA20	strAD	OK	38.5461	33.3594	-0.208491	-1.24484	0.0018	0.0297891
												Dgat2	chr7:99153662-99182713	strC	strA20	OK	60.0286	70.698	0.236019	1.24148	0.00165	0.0270279		Foxo1	chr3:52268336-52350109	strA20	strAD	OK	39.5757	34.1546	-0.212535	-1.27829	0.0018	0.0297891
												Mt2	chr8:94172617-94173567	strC	strA20	OK	193.712	231.127	0.254771	1.26901	0.00165	0.0270279		Sstr2	chr11:113619480-113625895	strA20	strAD	OK	2.38786	3.61865	0.599734	1.27024	0.00185	0.030409
												Atp2b3	chrX:73503085-73573270	strC	strA20	OK	20.1668	16.9902	-0.247275	-1.2863	0.00165	0.0270279		Ppp1r26	chr2:28447940-28455508	strA20	strAD	OK	1.54553	2.01192	0.380474	1.26882	0.00185	0.030409
												Bend6	chr1:33852051-33907621	strC	strA20	OK	37.0605	31.012	-0.257055	-1.27245	0.0017	0.0276279		Tcea2	chr2:181680309-181688051	strA20	strAD	OK	8.52202	11.0799	0.378681	1.27541	0.00185	0.030409
												Rassf5	chr1:131176409-131245178	strC	strA20	OK	3.4617	2.5307	-0.451948	-1.32812	0.0017	0.0276279		Elfn1	chr5:139907942-139974724	strA20	strAD	OK	3.01278	3.8374	0.349035	1.30139	0.00185	0.030409
												Arhgap44	chr11:64979034-65162961	strC	strA20	OK	22.4154	18.219	-0.299044	-1.25871	0.0017	0.0276279		Ttc39b	chr4:83220300-83324189	strA20	strAD	OK	5.84154	6.92621	0.245717	1.28878	0.00185	0.030409
												Pla2g5	chr4:138799246-138863469	strC	strA20	OK	1.37085	0.813529	-0.75281	-1.33957	0.0017	0.0276279		Mbnl1	chr3:60472829-60629748	strA20	strAD	OK	31.5079	27.193	-0.212479	-1.24931	0.00185	0.030409
												Lphn3	chr5:81021592-81795730	strC	strA20	OK	10.2319	8.50781	-0.266216	-1.30097	0.0017	0.0276279		Slc38a9	chr13:112660765-112738752	strA20	strAD	OK	4.44872	5.29293	0.250675	1.2535	0.0019	0.0309858
												Pms2	chr5:143910000-143931756	strC	strA20	OK	4.87129	3.72343	-0.387672	-1.26354	0.0017	0.0276279		Ppfia2	chr10:106470309-106933468	strA20	strAD	OK	6.73593	7.96396	0.241608	1.28096	0.0019	0.0309858
												Dgki	chr6:36846021-37299976	strC	strA20	OK	6.54979	5.29355	-0.307213	-1.27764	0.0017	0.0276279		Ep400	chr5:110664372-110770717	strA20	strAD	OK	7.19943	8.36091	0.215778	1.27428	0.0019	0.0309858
												Cep170	chr1:176733652-176807124	strC	strA20	OK	9.70513	8.11167	-0.258748	-1.26721	0.00175	0.0283132		Rin1	chr19:5050807-5057071	strA20	strAD	OK	27.6759	23.9399	-0.209216	-1.25432	0.0019	0.0309858
												Ep300	chr15:81586213-81652077	strC	strA20	OK	10.2906	8.6908	-0.24377	-1.2638	0.00175	0.0283132		Lzts3	chr2:130632764-130642844	strA20	strAD	OK	147.289	124.223	-0.245715	-1.25987	0.0019	0.0309858
												Ccdc85b	chr19:5447697-5457563	strC	strA20	OK	24.565	28.941	0.236515	1.23869	0.00175	0.0283132		Trim23	chr13:104179097-104202048	strA20	strAD	OK	14.133	11.7959	-0.26079	-1.32256	0.0019	0.0309858
												Stk4	chr2:164074177-164155521	strC	strA20	OK	9.53086	7.89588	-0.271505	-1.25747	0.00175	0.0283132		2020-03-07	chr2:60209935-60248385	strA20	strAD	OK	12.2487	10.0325	-0.287945	-1.284	0.0019	0.0309858
												9430021M05Rik	chr2:162661162-162675204	strC	strA20	OK	2.60049	1.74225	-0.577837	-1.253	0.0018	0.0290247		Zbtb16	chr9:48654296-48835945	strA20	strAD	OK	2.82022	3.54476	0.329882	1.25651	0.00195	0.0316239
												Rerg	chr6:137054824-137170496	strC	strA20	OK	12.686	15.7775	0.314631	1.30545	0.0018	0.0290247		Esrrg	chr1:187609005-188214884	strA20	strAD	OK	4.83684	5.97702	0.305362	1.30117	0.00195	0.0316239
												Dlg2	chr7:91090785-92449246	strC	strA20	OK	96.7553	80.3478	-0.268083	-1.27169	0.0018	0.0290247		Rorb	chr19:18930608-19111196	strA20	strAD	OK	5.93074	6.98361	0.235759	1.26489	0.00195	0.0316239
												Gcnt4	chr13:96924688-96950914	strC	strA20	OK	2.09692	1.53333	-0.451604	-1.26696	0.00185	0.0295673		Slc4a4	chr5:88887259-89239656	strA20	strAD	OK	41.4082	47.9938	0.212931	1.25932	0.00195	0.0316239
												Srl	chr16:4480227-4523053	strC	strA20	OK	1.54945	1.10796	-0.483841	-1.27115	0.00185	0.0295673		Sp9	chr2:73271925-73275771	strA20	strAD	OK	16.509	13.9125	-0.24687	-1.29635	0.00195	0.0316239
												Smpdl3b	chr4:132732965-132757171	strC	strA20	OK	4.23526	5.77914	0.448405	1.33507	0.00185	0.0295673		Setbp1	chr18:78750377-79109391	strA20	strAD	OK	2.79617	3.35046	0.260908	1.27345	0.002	0.0323267
												Tmem88b	chr4:155781590-155785874	strC	strA20	OK	70.7873	83.8264	0.243914	1.26125	0.00185	0.0295673		Golga4	chr9:118506317-118582519	strA20	strAD	OK	30.2234	34.9366	0.209077	1.24558	0.002	0.0323267
												Npy	chr6:49822728-49829505	strC	strA20	OK	97.3973	79.8874	-0.285914	-1.27809	0.00185	0.0295673		Slmap	chr14:26413174-26533740	strA20	strAD	OK	50.7673	43.9139	-0.209221	-1.26645	0.002	0.0323267
												Myo6	chr9:80165033-80311729	strC	strA20	OK	27.7071	23.4682	-0.239549	-1.2624	0.00185	0.0295673		Itpr2	chr6:146108298-146502223	strA20	strAD	OK	2.29343	2.74954	0.261681	1.24484	0.00205	0.0329882
												Gramd1b	chr9:40297906-40455764	strC	strA20	OK	19.459	16.1915	-0.265202	-1.27722	0.00185	0.0295673		Pde4d	chr13:108654176-109955969	strA20	strAD	OK	7.01167	8.23594	0.232175	1.25315	0.00205	0.0329882
												Capn6	chrX:143802236-143827412	strC	strA20	OK	0.882776	0.541741	-0.704444	-1.28645	0.00185	0.0295673		Arhgap32	chr9:32116135-32265511	strA20	strAD	OK	33.9472	39.6026	0.222304	1.27021	0.00205	0.0329882
												Tmem263	chr10:85102626-85117747	strC	strA20	OK	18.6969	22.4494	0.263882	1.27332	0.0019	0.0302328		Atp2b3	chrX:73503085-73573270	strA20	strAD	OK	17.0043	19.6156	0.206107	1.22857	0.00205	0.0329882
												Flrt2	chr12:95692225-95785213	strC	strA20	OK	7.25974	5.9969	-0.2757	-1.25442	0.0019	0.0302328		Ywhag	chr5:135908378-135934641	strA20	strAD	OK	212.328	253.832	0.257579	1.2839	0.0021	0.033681
												Alcam	chr16:52248995-52452997	strC	strA20	OK	80.7362	96.3679	0.255337	1.27688	0.0019	0.0302328		Snx30	chr4:59805649-59904740	strA20	strAD	OK	7.28077	8.54259	0.230583	1.28114	0.0021	0.033681
												Wdr19	chr5:65199695-65260415	strC	strA20	OK	4.3594	3.39633	-0.360154	-1.2734	0.0019	0.0302328		Impad1	chr4:4764350-4793306	strA20	strAD	OK	15.1409	12.8503	-0.23665	-1.2471	0.0021	0.033681
												Stxbp6	chr12:44852485-45074483	strC	strA20	OK	10.6821	8.72223	-0.292429	-1.26691	0.00195	0.0308924		Tanc1	chr2:59612041-59846213	strA20	strAD	OK	3.31466	3.99881	0.27071	1.25699	0.00215	0.0342939
												Lrrc7	chr3:158082894-158562221	strC	strA20	OK	10.6323	8.94613	-0.249118	-1.25792	0.00195	0.0308924		Med1	chr11:98152154-98193293	strA20	strAD	OK	14.6832	17.5846	0.260149	1.27698	0.00215	0.0342939
												Cabp1	chr5:115168690-115186121	strC	strA20	OK	58.7649	49.1853	-0.256726	-1.24656	0.00195	0.0308924		Mau2	chr8:70016122-70042734	strA20	strAD	OK	17.2673	20.0081	0.212546	1.25751	0.00215	0.0342939
												Edem1	chr6:108828640-108859356	strC	strA20	OK	6.65013	5.36784	-0.309041	-1.28825	0.00195	0.0308924		Rfx3	chr19:27761720-28011166	strA20	strAD	OK	7.40758	6.29348	-0.235145	-1.26094	0.00215	0.0342939
												Gpr68	chr12:100876681-100908198	strC	strA20	OK	1.49389	0.987821	-0.596754	-1.27344	0.002	0.031512		Styx	chr14:45351185-45388796	strA20	strAD	OK	8.06191	6.35917	-0.342285	-1.24697	0.00215	0.0342939
												Larp4b	chr13:9093904-9173090	strC	strA20	OK	16.115	13.5291	-0.252335	-1.25044	0.002	0.031512		Vwc2l	chr1:70725714-70885397	strA20	strAD	OK	0.547402	0.871732	0.671285	1.29969	0.0022	0.0349382
												N28178	chr4:42917250-42941607	strC	strA20	OK	70.9439	60.2029	-0.236845	-1.22634	0.002	0.031512		Lpp	chr16:24392555-24992578	strA20	strAD	OK	0.964909	1.25009	0.373569	1.25353	0.0022	0.0349382
												Plag1	chr4:3901157-3938405	strC	strA20	OK	0.54229	0.864909	0.673482	1.26733	0.002	0.031512		Coro2a	chr4:46536936-46601929	strA20	strAD	OK	3.34494	4.2006	0.328616	1.2405	0.0022	0.0349382
												Sipa1l2	chr8:125418062-125492710	strC	strA20	OK	6.00892	4.96218	-0.276132	-1.25262	0.002	0.031512		Tgfb2	chr1:186623185-186705992	strA20	strAD	OK	3.84921	4.80138	0.318886	1.26473	0.0022	0.0349382
												Pak7	chr2:136081087-136387967	strC	strA20	OK	8.28398	6.75816	-0.293695	-1.2727	0.00205	0.0321248		Krt8	chr15:101996710-102004342	strA20	strAD	OK	0.39891	0.794184	0.993412	1.32151	0.00225	0.0356156
												Hapln2	chr3:88021749-88027511	strC	strA20	OK	30.8005	36.5944	0.24867	1.24471	0.00205	0.0321248		Kidins220	chr12:24974931-25059697	strA20	strAD	OK	43.4728	50.4001	0.213313	1.23427	0.00225	0.0356156
												Tppp3	chr8:105467491-105471422	strC	strA20	OK	39.4366	47.5441	0.269729	1.27483	0.00205	0.0321248		Oprk1	chr1:5588492-5606133	strA20	strAD	OK	7.58075	6.21149	-0.287401	-1.27188	0.00225	0.0356156
												Xrn1	chr9:95954759-96053029	strC	strA20	OK	1.29377	0.877248	-0.56053	-1.33395	0.00205	0.0321248		Slitrk6	chr14:110748577-110755149	strA20	strAD	OK	0.612003	0.971262	0.666323	1.26063	0.0023	0.0362886
												Mid1	chrX:169685198-169990797	strC	strA20	OK	12.3678	15.0845	0.286484	1.23124	0.00205	0.0321248		Slc2a13	chr15:91267690-91573261	strA20	strAD	OK	24.191	20.9861	-0.205035	-1.23176	0.0023	0.0362886
												Irs1	chr1:82233104-82291439	strC	strA20	OK	1.49916	1.12676	-0.411974	-1.29373	0.0021	0.0328017		Tcf7	chr11:52252603-52282571	strA20	strAD	OK	6.88346	5.45262	-0.336185	-1.23843	0.0023	0.0362886
												Tnks1bp1	chr2:85050459-85073048	strC	strA20	OK	8.08346	6.74003	-0.262217	-1.26289	0.0021	0.0328017		Ppargc1a	chr5:51454248-51553921	strA20	strAD	OK	8.75873	10.2444	0.226045	1.22818	0.00235	0.0370373
												Sbno1	chr5:124368701-124425914	strC	strA20	OK	27.0402	23.0693	-0.22913	-1.20165	0.0021	0.0328017		Prr36	chr8:4209542-4217312	strA20	strAD	OK	2.65392	3.38028	0.349015	1.2614	0.0024	0.0375811
												Soga3	chr10:29143995-29199628	strC	strA20	OK	20.2588	17.1439	-0.240857	-1.23532	0.00215	0.0333665		Cpne4	chr9:104569787-105034544	strA20	strAD	OK	5.99595	7.33199	0.290217	1.21754	0.0024	0.0375811
												Cygb	chr11:116645594-116654313	strC	strA20	OK	22.2873	26.4557	0.247353	1.23445	0.00215	0.0333665		4632415L05Rik	chr3:19894870-19898984	strA20	strAD	OK	8.70943	10.3954	0.255299	1.23757	0.0024	0.0375811
												Jdp2	chr12:85599104-85639878	strC	strA20	OK	12.5391	9.88311	-0.343392	-1.23568	0.00215	0.0333665		Cers4	chr8:4493404-4526079	strA20	strAD	OK	12.0069	14.095	0.231324	1.22154	0.0024	0.0375811
												Zdhhc20	chr14:57832701-57890262	strC	strA20	OK	18.5529	21.9768	0.244336	1.24351	0.00215	0.0333665		Tubb2a	chr13:34074279-34078008	strA20	strAD	OK	42.0772	48.7175	0.211402	1.21472	0.0024	0.0375811
												Rnd1	chr15:98669204-98677461	strC	strA20	OK	3.19572	2.27018	-0.493334	-1.2333	0.00215	0.0333665		Tspear	chr10:77686568-77886769	strA20	strAD	OK	3.01199	2.12385	-0.504032	-1.29142	0.0024	0.0375811
												Ppp1r14a	chr7:29289319-29293390	strC	strA20	OK	75.5282	92.6	0.293998	1.27218	0.00215	0.0333665		Gpc6	chr14:116925296-117979529	strA20	strAD	OK	2.69072	3.3554	0.318496	1.2249	0.00245	0.0382405
												Clic5	chr17:44188571-44280168	strC	strA20	OK	2.67119	2.03806	-0.390287	-1.25582	0.0022	0.0339603		Stau2	chr1:16228809-16519302	strA20	strAD	OK	34.4825	39.9483	0.212268	1.24827	0.00245	0.0382405
												Kif3b	chr2:153291415-153333389	strC	strA20	OK	12.8993	10.8893	-0.244381	-1.22932	0.0022	0.0339603		Mpp3	chr11:101999652-102026955	strA20	strAD	OK	17.0913	14.5169	-0.235527	-1.25283	0.00245	0.0382405
												Zyg11b	chr4:108227754-108301090	strC	strA20	OK	16.8682	14.3962	-0.228615	-1.20561	0.0022	0.0339603		Pvrl3	chr16:46394857-46496967	strA20	strAD	OK	1.98648	2.89438	0.543039	1.2511	0.0025	0.0387713
												Braf	chr6:39603236-39725463	strC	strA20	OK	19.1316	16.2457	-0.2359	-1.244	0.0022	0.0339603		Cdh12	chr15:21111451-21589533	strA20	strAD	OK	0.842195	1.21676	0.530822	1.25978	0.0025	0.0387713
												Ireb2	chr9:54863754-54912534	strC	strA20	OK	10.2238	12.2217	0.257517	1.22837	0.0022	0.0339603		Tbkbp1	chr11:97136170-97149712	strA20	strAD	OK	12.6246	14.7232	0.221852	1.1985	0.0025	0.0387713
												Prex2	chr1:10993464-11303682	strC	strA20	OK	8.20533	9.97103	0.281181	1.24937	0.00225	0.0346213		Lpin2	chr17:71183977-71249818	strA20	strAD	OK	8.31531	9.69678	0.221737	1.21603	0.0025	0.0387713
												Il6st	chr13:112464069-112506860	strC	strA20	OK	18.263	15.5175	-0.235031	-1.21918	0.00225	0.0346213		Rapgefl1	chr11:98836784-98853005	strA20	strAD	OK	16.662	19.2782	0.210412	1.21292	0.0025	0.0387713
												Lpp	chr16:24392555-24992578	strC	strA20	OK	1.27342	0.964004	-0.4016	-1.23639	0.00225	0.0346213		Ccm2	chr11:6546886-6596761	strA20	strAD	OK	57.1448	49.5528	-0.205656	-1.21578	0.0025	0.0387713
												Lpgat1	chr1:191718023-191784257	strC	strA20	OK	31.0857	26.4202	-0.234606	-1.22599	0.0023	0.0351662		Spag5	chr11:78301590-78322454	strA20	strAD	OK	0.785304	1.14881	0.548814	1.23196	0.00255	0.0393788
												Trpv2	chr11:62574485-62600305	strC	strA20	OK	4.09759	3.06575	-0.418533	-1.23539	0.0023	0.0351662		Mgst3	chr1:167372383-167393797	strA20	strAD	OK	51.3262	62.0069	0.272733	1.20027	0.00255	0.0393788
												Sowaha	chr11:53476577-53480195	strC	strA20	OK	60.5378	71.203	0.234102	1.21475	0.0023	0.0351662		Chd5	chr4:152338650-152390194	strA20	strAD	OK	20.3754	23.6074	0.212406	1.26419	0.00255	0.0393788
												Thrb	chr14:17660959-18038088	strC	strA20	OK	11.3463	9.52266	-0.25279	-1.2344	0.0023	0.0351662		Fbxw7	chr3:84815576-84979198	strA20	strAD	OK	35.5134	40.8946	0.203549	1.21751	0.00255	0.0393788
												Ankhd1	chr18:36560602-36658908	strC	strA20	OK	9.82527	8.30887	-0.241846	-1.22676	0.0023	0.0351662		A230065H16Rik	chr12:111406808-111412077	strA20	strAD	OK	0.148339	1.43408	3.27315	2.02507	0.0026	0.0400235
												Ndst3	chr3:123526165-123690852	strC	strA20	OK	1.52223	1.06814	-0.511096	-1.22184	0.0023	0.0351662		Relt	chr7:100845847-100863413	strA20	strAD	OK	3.12234	4.07789	0.385194	1.23462	0.0026	0.0400235
												Zfp281	chr1:136624900-136630391	strC	strA20	OK	9.8348	11.8086	0.263867	1.24879	0.00235	0.0357794		Nvl	chr1:181093422-181144157	strA20	strAD	OK	11.2484	13.3916	0.251609	1.24941	0.0026	0.0400235
												Fgd6	chr10:94036000-94145339	strC	strA20	OK	3.35394	2.70313	-0.311227	-1.24388	0.00235	0.0357794		Htr7	chr19:35958728-36057360	strA20	strAD	OK	0.83852	1.31178	0.64561	1.25456	0.00265	0.0406641
												1110008P14Rik	chr2:32379100-32381915	strC	strA20	OK	47.3221	37.5581	-0.33339	-1.28515	0.00235	0.0357794		Spint2	chr7:29256329-29281977	strA20	strAD	OK	19.3444	23.6929	0.292534	1.2235	0.00265	0.0406641
												Ptchd2	chr4:148236856-148287965	strC	strA20	OK	2.83486	2.2792	-0.314753	-1.24098	0.00235	0.0357794		Creg2	chr1:39618405-39651182	strA20	strAD	OK	11.1149	12.8552	0.209856	1.19542	0.00265	0.0406641
												Gpr150	chr13:76054850-76056996	strC	strA20	OK	1.2769	0.75001	-0.767659	-1.2489	0.00245	0.0370678		Btbd7	chr12:102784647-102878406	strA20	strAD	OK	1.29313	1.78609	0.465938	1.24311	0.0027	0.0412572
												Cadps	chr14:12372562-12823079	strC	strA20	OK	22.6506	19.1425	-0.242775	-1.23894	0.00245	0.0370678		Plekha8	chr6:54595110-54645822	strA20	strAD	OK	3.27614	4.01553	0.293592	1.23143	0.0027	0.0412572
												Tmem106b	chr6:13069758-13089269	strC	strA20	OK	27.1999	31.9008	0.229994	1.21307	0.00245	0.0370678		Rph3a	chr5:120940499-121010092	strA20	strAD	OK	57.4159	66.4655	0.211153	1.23337	0.0027	0.0412572
												Usp31	chr7:121642020-121707253	strC	strA20	OK	12.7258	10.7948	-0.237431	-1.2354	0.00245	0.0370678		Homer1	chr13:93304494-93405129	strA20	strAD	OK	42.9097	37.3137	-0.201599	-1.20818	0.0027	0.0412572
												Neto2	chr8:85636587-85691009	strC	strA20	OK	27.188	32.0509	0.237396	1.24596	0.00245	0.0370678		Fhod3	chr18:24708622-25168877	strA20	strAD	OK	1.21502	2.15411	0.826109	1.32388	0.0028	0.0425173
												Ccsap	chr8:123840843-123860209	strC	strA20	OK	21.8562	25.9652	0.248536	1.22955	0.00245	0.0370678		Alpk1	chr3:127670309-127780527	strA20	strAD	OK	0.734695	1.06863	0.540548	1.24442	0.0028	0.0425173
												B3gat1	chr9:26751561-26761338	strC	strA20	OK	44.6488	38.0875	-0.229301	-1.20007	0.0025	0.0377453		Pgm5	chr19:24674007-24861842	strA20	strAD	OK	0.702782	0.979105	0.478386	1.25923	0.0028	0.0425173
												Stard8	chrX:99042580-99074728	strC	strA20	OK	3.80446	2.99259	-0.346298	-1.23659	0.0025	0.0377453		Osbpl3	chr6:50293326-50456170	strA20	strAD	OK	4.88913	5.8252	0.25273	1.20849	0.0028	0.0425173
												Trim9	chr12:70244534-70669399	strC	strA20	OK	61.9401	51.5215	-0.265699	-1.25711	0.00255	0.0381419		Senp5	chr16:31959669-32003287	strA20	strAD	OK	9.47449	11.0324	0.219621	1.20864	0.0028	0.0425173
												Btbd7	chr12:102784647-102878406	strC	strA20	OK	1.824	1.29223	-0.497238	-1.27978	0.00255	0.0381419		Hspa12a	chr19:58795750-58860984	strA20	strAD	OK	20.6189	23.7128	0.201696	1.21483	0.0028	0.0425173
												Tnnc1	chr14:31208311-31211711	strC	strA20	OK	2.59359	1.35096	-0.940963	-1.28774	0.00255	0.0381419		Col11a1	chr3:114030539-114220326	strA20	strAD	OK	1.37696	1.76387	0.357256	1.198	0.0029	0.0438983
												Dcbld2	chr16:58408534-58469745	strC	strA20	OK	4.72141	3.79592	-0.314769	-1.25808	0.00255	0.0381419		Iqsec3	chr6:121372927-121473678	strA20	strAD	OK	13.1717	15.1636	0.203165	1.19894	0.0029	0.0438983
												Il33	chr19:29925113-29960715	strC	strA20	OK	49.1558	57.7321	0.232011	1.21619	0.00255	0.0381419		Abcb7	chrX:104280564-104413846	strA20	strAD	OK	9.05448	7.59698	-0.253206	-1.23871	0.0029	0.0438983
												Ermn	chr2:58045114-58052752	strC	strA20	OK	47.4504	55.8138	0.234204	1.22973	0.00255	0.0381419		Etnk2	chr1:133363571-133380319	strA20	strAD	OK	0.562988	0.951746	0.757474	1.24617	0.00295	0.0444701
												Hpcal4	chr4:123183503-123194699	strC	strA20	OK	193.126	159.276	-0.278012	-1.23658	0.00255	0.0381419		Tgfbi	chr13:56609602-56639339	strA20	strAD	OK	2.05745	2.82607	0.457941	1.23825	0.00295	0.0444701
												Agfg2	chr5:137650480-137684753	strC	strA20	OK	22.9956	27.2104	0.242796	1.23499	0.00255	0.0381419		Cdk17	chr10:93160875-93241342	strA20	strAD	OK	100.501	87.298	-0.203192	-1.20908	0.00295	0.0444701
												Cd27	chr6:125224211-125239934	strC	strA20	OK	0.147513	1.84379	3.64376	0.686244	0.00255	0.0381419		Stk32a	chr18:43207696-43317481	strA20	strAD	OK	11.1832	9.47733	-0.23878	-1.19947	0.00295	0.0444701
												Tmem196	chr12:119945961-120021245	strC	strA20	OK	3.3236	2.41467	-0.460919	-1.22436	0.0026	0.0387296		Pla2g5	chr4:138799246-138863469	strA20	strAD	OK	0.814134	1.32799	0.705911	1.2582	0.003	0.0450837
												Speer7-ps1	chr5:15680709-15714596	strC	strA20	OK	0.707183	0.167991	-2.0737	-1.63045	0.0026	0.0387296		Acvrl1	chr15:101128521-101145336	strA20	strAD	OK	17.4771	15.0657	-0.214199	-1.19867	0.003	0.0450837
												Golga3	chr5:110176700-110223155	strC	strA20	OK	6.58908	5.43774	-0.27707	-1.21804	0.0026	0.0387296		Cacnb1	chr11:98001507-98022627	strA20	strAD	OK	54.2851	46.7407	-0.215879	-1.24508	0.003	0.0450837
												Slc7a2	chr8:40862366-40922070	strC	strA20	OK	7.15689	5.93819	-0.269309	-1.23539	0.0026	0.0387296		Stxbp4	chr11:90476492-90638108	strA20	strAD	OK	3.57057	4.33094	0.278528	1.20514	0.00305	0.0455995
												Amph	chr13:18948350-19150919	strC	strA20	OK	31.8407	26.9708	-0.239471	-1.21802	0.00265	0.0393528		Cask	chrX:13517080-13858633	strA20	strAD	OK	8.98945	10.5146	0.226092	1.18206	0.00305	0.0455995
												Zhx3	chr2:160731309-160872990	strC	strA20	OK	7.65467	5.20521	-0.556384	-1.29772	0.00265	0.0393528		Ankrd17	chr5:90227165-90366185	strA20	strAD	OK	18.4424	21.1386	0.196851	1.18722	0.00305	0.0455995
												Gm10220	chr5:26114763-26121425	strC	strA20	OK	1.69178	2.4384	0.527392	1.25307	0.00265	0.0393528		Vgf	chr5:137030294-137033351	strA20	strAD	OK	90.6053	78.9149	-0.199299	-1.19968	0.00305	0.0455995
												Efcab6	chr15:83866711-84065349	strC	strA20	OK	0.695022	0.384558	-0.853858	-1.28855	0.0027	0.0399722		Cacng3	chr7:122671743-122769394	strA20	strAD	OK	58.5887	50.5469	-0.213001	-1.22438	0.00305	0.0455995
												Runx2	chr17:44495986-45119284	strC	strA20	OK	2.02482	1.3563	-0.578114	-1.20337	0.0027	0.0399722		4930431F12Rik	chr5:44966200-44978805	strA20	strAD	OK	1.98292	2.82533	0.510791	1.22267	0.0031	0.046063
												Bend4	chr5:67392146-67427799	strC	strA20	OK	1.56455	1.15763	-0.434572	-1.25239	0.0027	0.0399722		Itga4	chr2:79255425-79428988	strA20	strAD	OK	1.57467	1.98896	0.336964	1.21871	0.0031	0.046063
												Lrrk2	chr15:91673223-91816124	strC	strA20	OK	13.1206	11.1796	-0.230957	-1.19367	0.00275	0.0405878		Syne1	chr10:5336948-5550692	strA20	strAD	OK	18.9641	16.5557	-0.195944	-1.17832	0.0031	0.046063
												Gpat2	chr2:127425198-127436092	strC	strA20	OK	0.569091	0.954731	0.746436	1.24658	0.00275	0.0405878		Pdzd2	chr15:12357053-12592556	strA20	strAD	OK	12.0361	10.4849	-0.199055	-1.20169	0.0031	0.046063
												Tspan33	chr6:29694213-29718558	strC	strA20	OK	6.05591	4.52927	-0.419065	-1.23121	0.00275	0.0405878		Klhl13	chrX:23219270-23365082	strA20	strAD	OK	52.5735	45.7328	-0.201107	-1.20065	0.0031	0.046063
												Prelp	chr1:133910303-133921401	strC	strA20	OK	7.34133	5.95827	-0.301148	-1.2447	0.0028	0.0410326		2010300C02Rik	chr1:37611675-37719811	strA20	strAD	OK	88.4504	76.2112	-0.214867	-1.19246	0.0031	0.046063
												R3hdm2	chr10:127390310-127499384	strC	strA20	OK	52.6461	44.4434	-0.244358	-1.26095	0.0028	0.0410326		E130012A19Rik	chr11:97627386-97629716	strA20	strAD	OK	10.8788	13.0208	0.259293	1.20813	0.00315	0.0467106
												Mkl2	chr16:13256480-13417529	strC	strA20	OK	41.1723	34.7583	-0.244318	-1.03699	0.0028	0.0410326		Rgs8	chr1:153653036-153697665	strA20	strAD	OK	43.1344	37.593	-0.198375	-1.1912	0.00315	0.0467106
												Ltbp1	chr17:75005528-75392967	strC	strA20	OK	1.22252	0.878281	-0.477108	-1.2592	0.0028	0.0410326		Cdh24	chr14:54631991-54641364	strA20	strAD	OK	1.88007	2.57135	0.451744	1.21132	0.0032	0.0472593
												Vgf	chr5:137030294-137033351	strC	strA20	OK	106.336	90.5702	-0.231527	-1.18743	0.0028	0.0410326		Ino80	chr2:119373041-119477629	strA20	strAD	OK	7.01389	8.21038	0.227234	1.21683	0.0032	0.0472593
												Lcorl	chr5:45669924-45857540	strC	strA20	OK	3.78799	4.88392	0.366606	1.22901	0.0028	0.0410326		Cpne5	chr17:29156520-29237790	strA20	strAD	OK	64.0625	55.7959	-0.199323	-1.16771	0.0032	0.0472593
												Prr36	chr8:4209542-4217312	strC	strA20	OK	3.38762	2.65245	-0.352947	-1.19405	0.0028	0.0410326		Ebf1	chr11:44618099-45008096	strA20	strAD	OK	8.44949	7.15447	-0.24002	-1.20349	0.0032	0.0472593
												1700001L19Rik	chr13:68597438-68614231	strC	strA20	OK	1.86431	1.18443	-0.654451	-1.23071	0.00285	0.0415968		Plekhm3	chr1:64789120-64956824	strA20	strAD	OK	5.81502	6.786	0.222777	1.20961	0.00325	0.0477553
												Usp46	chr5:74000037-74068411	strC	strA20	OK	26.8562	22.7167	-0.241501	-1.20356	0.00285	0.0415968		Rnf150	chr8:82863355-83091271	strA20	strAD	OK	12.4068	14.2684	0.201696	1.21073	0.00325	0.0477553
												Nmnat3	chr9:98296582-98411428	strC	strA20	OK	3.47037	4.68216	0.432085	1.21281	0.00285	0.0415968		Ccnd2	chr6:127125708-127212419	strA20	strAD	OK	30.5743	35.1516	0.201271	1.20426	0.00325	0.0477553
												S1pr5	chr9:21242916-21248443	strC	strA20	OK	19.064	22.8479	0.261209	1.21328	0.00285	0.0415968		Drd1	chr13:54051182-54055658	strA20	strAD	OK	115.693	100.204	-0.207364	-1.2012	0.00325	0.0477553
												Foxo3	chr10:42185785-42276742	strC	strA20	OK	10.6712	8.82069	-0.274761	-1.20132	0.0029	0.0421988		Trpc1	chr9:95706628-95750358	strA20	strAD	OK	11.9369	9.96252	-0.260845	-1.19774	0.00325	0.0477553
												Aqr	chr2:114101160-114175339	strC	strA20	OK	10.7195	8.9913	-0.253634	-1.20754	0.0029	0.0421988		D830005E20Rik	chr10:33083482-33476709	strA20	strAD	OK	1.43944	2.13262	0.567123	1.21884	0.0033	0.0482463
												Kcne1l	chrX:142304752-142306198	strC	strA20	OK	3.97726	5.56782	0.485338	1.23095	0.0029	0.0421988		Tmem194	chr10:127677064-127701047	strA20	strAD	OK	1.76447	2.4408	0.468112	1.23709	0.0033	0.0482463
												Tmed8	chr12:87166241-87200229	strC	strA20	OK	8.14541	6.79779	-0.260921	-1.2151	0.00295	0.0427972		Dnajc21	chr15:10446762-10470516	strA20	strAD	OK	10.4506	12.713	0.282722	1.21513	0.0033	0.0482463
												Fam208a	chr14:27428846-27508460	strC	strA20	OK	8.63752	10.6421	0.301097	1.23182	0.00295	0.0427972		Podxl2	chr6:88842557-88874044	strA20	strAD	OK	18.4197	21.9135	0.250572	1.2111	0.0033	0.0482463
												Fam46a	chr9:85320438-85327150	strC	strA20	OK	1.61638	1.15361	-0.486615	-1.22932	0.00295	0.0427972		Jak2	chr19:29251802-29313080	strA20	strAD	OK	15.8484	13.6782	-0.212458	-1.20102	0.0033	0.0482463
												Zfp770	chr2:114193460-114201432	strC	strA20	OK	5.96795	7.44679	0.319383	1.23741	0.003	0.0434354		Arhgap20	chr9:51765351-51875885	strA20	strAD	OK	13.2734	15.2699	0.202147	1.17973	0.00335	0.0487812
												Rapgef2	chr3:79062528-79145875	strC	strA20	OK	25.7763	22.0247	-0.226919	-1.19774	0.003	0.0434354		Tmem106b	chr6:13069758-13089269	strA20	strAD	OK	31.9341	28.0501	-0.18709	-1.1337	0.00335	0.0487812
												Manea	chr4:26324505-26346652	strC	strA20	OK	8.40296	10.2198	0.282394	1.22359	0.00305	0.0439833		Zswim6	chr13:107724616-107890064	strA20	strAD	OK	29.6539	25.8817	-0.196288	-1.18292	0.00335	0.0487812
												Pik3c2a	chr7:116337275-116443458	strC	strA20	OK	3.80225	4.66497	0.295017	1.21787	0.00305	0.0439833		Tomm70a	chr16:57121713-57154530	strA20	strAD	OK	119.297	103.8	-0.200743	-1.17521	0.00335	0.0487812
												Spock3	chr8:62951231-63357096	strC	strA20	OK	144.488	170.949	0.242612	1.2086	0.00305	0.0439833		Kcng4	chr8:119623853-119635680	strA20	strAD	OK	0.867569	1.29264	0.575266	1.22519	0.0034	0.0492137
												Lpl	chr8:68880554-68906932	strC	strA20	OK	20.1848	23.7666	0.235661	1.19945	0.00305	0.0439833		Asxl3	chr18:22345088-22530227	strA20	strAD	OK	0.538141	0.723151	0.426312	1.20399	0.0034	0.0492137
												Gpc6	chr14:116925296-117979529	strC	strA20	OK	3.39697	2.68839	-0.33751	-1.20629	0.0031	0.044571		Magi3	chr3:104013264-104220406	strA20	strAD	OK	4.85643	5.73253	0.239275	1.17975	0.0034	0.0492137
												Grk5	chr19:60889748-61092555	strC	strA20	OK	5.42431	4.27939	-0.342033	-1.18709	0.0031	0.044571		Unc79	chr12:102948858-103183997	strA20	strAD	OK	9.98503	11.4548	0.198115	1.17675	0.0034	0.0492137
												Sema3a	chr5:13396783-13603485	strC	strA20	OK	3.94455	4.90013	0.31296	1.22607	0.0031	0.044571		Ccp110	chr7:118712610-118737018	strA20	strAD	OK	23.902	27.3851	0.196258	1.18188	0.0034	0.0492137
												Tmem163	chr1:127490341-127678021	strC	strA20	OK	6.63372	5.10262	-0.37858	-1.20833	0.00315	0.0450213		Elmod1	chr9:53911459-53975301	strA20	strAD	OK	200.224	173.059	-0.210354	-1.18169	0.0034	0.0492137
												Myh10	chr11:68691914-68816624	strC	strA20	OK	60.1989	50.8142	-0.244506	-1.17374	0.00315	0.0450213		Zfp551	chr7:12415148-12422491	strA20	strAD	OK	0.782653	1.21916	0.63944	1.17084	0.00345	0.0497395
												Plce1	chr19:38524196-38785100	strC	strA20	OK	1.96707	1.55053	-0.343288	-1.23081	0.00315	0.0450213		Gm19757	chr6:105481265-105492668	strA20	strAD	OK	7.57104	9.31269	0.298705	1.20387	0.00345	0.0497395
												Usp13	chr3:32817625-32935257	strC	strA20	OK	3.87891	3.04676	-0.348377	-1.21125	0.00315	0.0450213		Uvssa	chr5:33378695-33419754	strA20	strAD	OK	3.04238	3.64502	0.260727	1.18066	0.00345	0.0497395
												6430548M08Rik	chr8:120114151-120165307	strC	strA20	OK	28.6667	24.3417	-0.235944	-1.20914	0.00315	0.0450213		Plxnd1	chr6:115954810-115995005	strA20	strAD	OK	29.693	25.8796	-0.198306	-1.19337	0.00345	0.0497395
												Dmxl2	chr9:54365157-54501626	strC	strA20	OK	12.4434	10.6479	-0.224807	-1.17684	0.00315	0.0450213									494.663	1634.62
												Nrg3	chr14:38368950-39473088	strC	strA20	OK	3.42617	2.62365	-0.385018	-1.17034	0.0032	0.0455559
												Ank2	chr3:126921606-126998452	strC	strA20	OK	89.93	75.5694	-0.251001	-1.1976	0.0032	0.0455559
												Gpr63	chr4:24973418-25009233	strC	strA20	OK	3.78703	2.65095	-0.514559	-1.25315	0.0032	0.0455559
												2021-09-11	chr5:93093456-93174958	strC	strA20	OK	34.7866	29.7913	-0.223642	-1.18082	0.0032	0.0455559
												Plekha7	chr7:116124117-116189841	strC	strA20	OK	2.18864	1.65665	-0.401767	-1.22337	0.00325	0.0462222
												Fabp7	chr10:57784922-57788450	strC	strA20	OK	18.4068	13.777	-0.417983	-1.21095	0.0033	0.0467953
												L3mbtl3	chr10:26275451-26375185	strC	strA20	OK	4.90262	3.80287	-0.366463	-1.27041	0.0033	0.0467953
												Acvrl1	chr15:101128521-101145336	strC	strA20	OK	14.8035	17.4634	0.238394	1.1821	0.0033	0.0467953
												Kcnc3	chr7:44590885-44604751	strC	strA20	OK	20.6615	17.5961	-0.23169	-1.18083	0.00335	0.0474113
												Kcna5	chr6:126532550-126535555	strC	strA20	OK	7.09815	8.73074	0.298661	1.20036	0.00335	0.0474114
												Tbc1d1	chr5:64160259-64351486	strC	strA20	OK	2.82664	2.18633	-0.370579	-1.16869	0.0034	0.0480719
												Fer	chr17:63863980-64139496	strC	strA20	OK	5.68128	4.43456	-0.357424	-1.20069	0.00345	0.0485416
												Hspa5	chr2:34772089-34776529	strC	strA20	OK	99.7331	85.0228	-0.230224	-1.19387	0.00345	0.0485416
												Cnr1	chr4:33924631-33948831	strC	strA20	OK	61.9009	72.8669	0.235302	1.18538	0.00345	0.0485416
												Zfp866	chr8:69761323-69774911	strC	strA20	OK	6.16218	5.0876	-0.276455	-1.17907	0.00345	0.0485416
												Dennd4a	chr9:64811010-64919667	strC	strA20	OK	8.17517	6.91093	-0.242368	-1.1838	0.00345	0.0485416
												Mettl16	chr11:74770862-74818692	strC	strA20	OK	10.2896	8.33331	-0.304222	-1.18668	0.0035	0.0491018
												Plekhh2	chr17:84511894-84622142	strC	strA20	OK	2.5962	2.07037	-0.326511	-1.17196	0.0035	0.0491018
												Fabp5	chr3:10012584-10016610	strC	strA20	OK	79.1467	93.8492	0.245816	1.21488	0.0035	0.0491018
												Senp5	chr16:31959669-32003287	strC	strA20	OK	11.214	9.46567	-0.244527	-1.18994	0.00355	0.049755
																			-429.08	-1248.58
																			-0.492827
