# Supplementary material for: Dorsal Striatum Transcriptome Profile Profound Shift in Repeated Aggression Mouse Model Converged to Networks of 12 Transcription Factors after Fighting Deprivation
Source: Genes (Basel). 2021 Dec 22;13(1):21. doi: 10.3390/genes13010021 (PMC8774333; doi:10.3390/genes13010021)
Supplement: Supplementary file 1 [file genes-13-00021-s001.zip › Table S3.xlsx]

## Sheet: Process
Supplementary Table 3. AD_A20 DEGS GO annotation. 'Process' Category. The concerned categories gene numbers are attached as bar lables and bold-typed
#term ID	observed gene count	term description	-log(FDR)	background gene count	strength	false discovery rate	matching proteins in your network (IDs)	matching proteins in your network (labels)
GO:0050432	4	catecholamine secretion	2.00436	5	1.25	0.0099	10090.ENSMUSP00000019906,10090.ENSMUSP00000033770,10090.ENSMUSP00000056703,10090.ENSMUSP00000064706	Vip,Mecp2,Ly6e,Cadps
GO:0099553	3	trans-synaptic signaling by endocannabinoid, modulating synaptic transmission	1.31785	4	1.23	0.0481	10090.ENSMUSP00000033040,10090.ENSMUSP00000055797,10090.ENSMUSP00000129181	Pak1,Cnr1,Grm5
GO:0060059	4	embryonic retina morphogenesis in camera-type eye	1.67572	7	1.11	0.0211	10090.ENSMUSP00000029438,10090.ENSMUSP00000032322,10090.ENSMUSP00000124133,10090.ENSMUSP00000135703	Hipk1,Lrp6,Hipk2,Prox1
GO:0090273	4	regulation of somatostatin secretion	1.67572	7	1.11	0.0211	10090.ENSMUSP00000033189,10090.ENSMUSP00000063795,10090.ENSMUSP00000067057,10090.ENSMUSP00000140937	Cckbr,Irs1,Adcyap1,Cacna1e
GO:0099542	4	trans-synaptic signaling by endocannabinoid	1.67572	7	1.11	0.0211	10090.ENSMUSP00000033040,10090.ENSMUSP00000055797,10090.ENSMUSP00000129181,10090.ENSMUSP00000134402	Pak1,Cnr1,Grm5,Nrxn1
GO:0048846	5	axon extension involved in axon guidance	2.20761	9	1.1	0.0062	10090.ENSMUSP00000023312,10090.ENSMUSP00000025993,10090.ENSMUSP00000030714,10090.ENSMUSP00000066857,10090.ENSMUSP00000109794	Alcam,Slit1,Sema3a,Slit3,Nrp2
GO:0099550	7	trans-synaptic signaling, modulating synaptic transmission	3.13077	14	1.05	0.00074	10090.ENSMUSP00000029635,10090.ENSMUSP00000033040,10090.ENSMUSP00000048918,10090.ENSMUSP00000055797,10090.ENSMUSP00000057989,10090.ENSMUSP00000101472,10090.ENSMUSP00000129181	Gucy1b3,Pak1,Gucy1a3,Cnr1,Bdnf,Ephb2,Grm5
GO:0071871	5	response to epinephrine	2.0655	10	1.05	0.0086	10090.ENSMUSP00000021750,10090.ENSMUSP00000066822,10090.ENSMUSP00000112991,10090.ENSMUSP00000117040,10090.ENSMUSP00000119242	Ryr2,Penk,Pde4d,Ppargc1a,Atp2b4
GO:0097151	4	positive regulation of inhibitory postsynaptic potential	1.54516	8	1.05	0.0285	10090.ENSMUSP00000029084,10090.ENSMUSP00000095420,10090.ENSMUSP00000103586,10090.ENSMUSP00000117017	Ntsr1,Rims1,Unc13b,Igsf9b
GO:1900454	4	positive regulation of long-term synaptic depression	1.54516	8	1.05	0.0285	10090.ENSMUSP00000023007,10090.ENSMUSP00000034076,10090.ENSMUSP00000057981,10090.ENSMUSP00000124505	Adcy8,Cbln1,Kcnb1,Stau2
GO:1990504	4	dense core granule exocytosis	1.54516	8	1.05	0.0285	10090.ENSMUSP00000018122,10090.ENSMUSP00000064706,10090.ENSMUSP00000088196,10090.ENSMUSP00000103586	Cadps2,Cadps,Syt6,Unc13b
GO:2000987	4	positive regulation of behavioral fear response	1.54516	8	1.05	0.0285	10090.ENSMUSP00000033189,10090.ENSMUSP00000035120,10090.ENSMUSP00000066822,10090.ENSMUSP00000132547	Cckbr,Cck,Penk,Mef2c
GO:1902285	6	semaphorin-plexin signaling pathway involved in neuron projection guidance	2.48149	13	1.02	0.0033	10090.ENSMUSP00000002079,10090.ENSMUSP00000015511,10090.ENSMUSP00000030714,10090.ENSMUSP00000109794,10090.ENSMUSP00000110748,10090.ENSMUSP00000131840	Plxnb3,Plxnd1,Sema3a,Nrp2,Plxna4,Plxna1
GO:0098814	5	spontaneous synaptic transmission	1.9431	11	1.01	0.0114	10090.ENSMUSP00000021209,10090.ENSMUSP00000078198,10090.ENSMUSP00000095420,10090.ENSMUSP00000103586,10090.ENSMUSP00000113695	Doc2b,Rph3a,Rims1,Unc13b,Cbln2
GO:0046877	4	regulation of saliva secretion	1.42481	9	1	0.0376	10090.ENSMUSP00000004774,10090.ENSMUSP00000022246,10090.ENSMUSP00000027038,10090.ENSMUSP00000139347	Aqp1,Fgf10,Oprk1,Tac1
GO:0061669	4	spontaneous neurotransmitter secretion	1.42481	9	1	0.0376	10090.ENSMUSP00000021209,10090.ENSMUSP00000078198,10090.ENSMUSP00000095420,10090.ENSMUSP00000103586	Doc2b,Rph3a,Rims1,Unc13b
GO:0099505	5	regulation of presynaptic membrane potential	1.82974	12	0.97	0.0148	10090.ENSMUSP00000009617,10090.ENSMUSP00000028377,10090.ENSMUSP00000089814,10090.ENSMUSP00000111501,10090.ENSMUSP00000124938	Kcnc4,Scn2a1,Kcnc2,Grin2a,Kcnc1
GO:1902287	5	semaphorin-plexin signaling pathway involved in axon guidance	1.82974	12	0.97	0.0148	10090.ENSMUSP00000002079,10090.ENSMUSP00000015511,10090.ENSMUSP00000030714,10090.ENSMUSP00000110748,10090.ENSMUSP00000131840	Plxnb3,Plxnd1,Sema3a,Plxna4,Plxna1
GO:1902170	8	cellular response to reactive nitrogen species	3.18046	20	0.95	0.00066	10090.ENSMUSP00000004774,10090.ENSMUSP00000029635,10090.ENSMUSP00000055308,10090.ENSMUSP00000089814,10090.ENSMUSP00000093485,10090.ENSMUSP00000097442,10090.ENSMUSP00000109952,10090.ENSMUSP00000117040	Aqp1,Gucy1b3,Foxo1,Kcnc2,Map3k5,Mtr,Cflar,Ppargc1a
GO:0010881	4	regulation of cardiac muscle contraction by regulation of the release of sequestered calcium ion	1.32239	10	0.95	0.0476	10090.ENSMUSP00000020964,10090.ENSMUSP00000021750,10090.ENSMUSP00000043765,10090.ENSMUSP00000083725	Fkbp1b,Ryr2,Ank2,Slc8a1
GO:0014047	4	glutamate secretion	1.32239	10	0.95	0.0476	10090.ENSMUSP00000023959,10090.ENSMUSP00000033040,10090.ENSMUSP00000036181,10090.ENSMUSP00000057989	Grm2,Pak1,Myo6,Bdnf
GO:0060297	4	regulation of sarcomere organization	1.32239	10	0.95	0.0476	10090.ENSMUSP00000066789,10090.ENSMUSP00000117686,10090.ENSMUSP00000132547,10090.ENSMUSP00000135703	Ep300,Akap13,Mef2c,Prox1
GO:0061626	4	pharyngeal arch artery morphogenesis	1.32239	10	0.95	0.0476	10090.ENSMUSP00000043849,10090.ENSMUSP00000084701,10090.ENSMUSP00000102598,10090.ENSMUSP00000109229	Tgfb2,Bmpr2,Folr1,Gpr116
GO:0090091	4	positive regulation of extracellular matrix disassembly	1.32239	10	0.95	0.0476	10090.ENSMUSP00000043849,10090.ENSMUSP00000069024,10090.ENSMUSP00000129624,10090.ENSMUSP00000140019	Tgfb2,Sema5a,Ddr2,Clasp1
GO:0031223	5	auditory behavior	1.72125	13	0.94	0.019	10090.ENSMUSP00000027888,10090.ENSMUSP00000075170,10090.ENSMUSP00000077492,10090.ENSMUSP00000078945,10090.ENSMUSP00000134402	Abl2,Drd2,Slitrk6,Htt,Nrxn1
GO:0007638	6	mechanosensory behavior	2.13668	16	0.93	0.0073	10090.ENSMUSP00000027888,10090.ENSMUSP00000028279,10090.ENSMUSP00000075170,10090.ENSMUSP00000077492,10090.ENSMUSP00000078945,10090.ENSMUSP00000134402	Abl2,Strbp,Drd2,Slitrk6,Htt,Nrxn1
GO:0035864	6	response to potassium ion	2.13668	16	0.93	0.0073	10090.ENSMUSP00000026670,10090.ENSMUSP00000033770,10090.ENSMUSP00000042578,10090.ENSMUSP00000110337,10090.ENSMUSP00000117040,10090.ENSMUSP00000124938	Nptx1,Mecp2,Crhbp,Kmt2a,Ppargc1a,Kcnc1
GO:0051937	6	catecholamine transport	2.13668	16	0.93	0.0073	10090.ENSMUSP00000019906,10090.ENSMUSP00000021932,10090.ENSMUSP00000033770,10090.ENSMUSP00000056703,10090.ENSMUSP00000059896,10090.ENSMUSP00000064706	Vip,Drd1a,Mecp2,Ly6e,Slc29a4,Cadps
GO:0071880	7	adenylate cyclase-activating adrenergic receptor signaling pathway	2.55284	19	0.92	0.0028	10090.ENSMUSP00000021932,10090.ENSMUSP00000036203,10090.ENSMUSP00000053703,10090.ENSMUSP00000070200,10090.ENSMUSP00000075170,10090.ENSMUSP00000079341,10090.ENSMUSP00000117686	Drd1a,Adra2a,Adra1a,Adra1b,Drd2,Gnas,Akap13
GO:0071732	6	cellular response to nitric oxide	2.03621	17	0.9	0.0092	10090.ENSMUSP00000004774,10090.ENSMUSP00000029635,10090.ENSMUSP00000055308,10090.ENSMUSP00000089814,10090.ENSMUSP00000097442,10090.ENSMUSP00000109952	Aqp1,Gucy1b3,Foxo1,Kcnc2,Mtr,Cflar
GO:0032252	5	secretory granule localization	1.62342	14	0.9	0.0238	10090.ENSMUSP00000029404,10090.ENSMUSP00000061472,10090.ENSMUSP00000092075,10090.ENSMUSP00000107283,10090.ENSMUSP00000116028	Ppfia2,Kif1b,Kif1c,Tcf7l2,Myo5a
GO:0042984	5	regulation of amyloid precursor protein biosynthetic process	1.62342	14	0.9	0.0238	10090.ENSMUSP00000000895,10090.ENSMUSP00000038165,10090.ENSMUSP00000042207,10090.ENSMUSP00000095966,10090.ENSMUSP00000140721	Necab3,Necab1,Ago2,Necab2,Soat1
GO:0046886	5	positive regulation of hormone biosynthetic process	1.62342	14	0.9	0.0238	10090.ENSMUSP00000005671,10090.ENSMUSP00000069616,10090.ENSMUSP00000079689,10090.ENSMUSP00000101556,10090.ENSMUSP00000117040	Igf1r,Egr1,Dab2,Igf2,Ppargc1a
GO:0097623	5	potassium ion export across plasma membrane	1.62342	14	0.9	0.0238	10090.ENSMUSP00000041702,10090.ENSMUSP00000048849,10090.ENSMUSP00000055673,10090.ENSMUSP00000057981,10090.ENSMUSP00000096357	Kcna2,Kcne2,Kcna5,Kcnb1,Kcnd3
GO:0001964	11	startle response	4.11805	32	0.89	7.62e-05	10090.ENSMUSP00000002848,10090.ENSMUSP00000033770,10090.ENSMUSP00000066822,10090.ENSMUSP00000073803,10090.ENSMUSP00000075170,10090.ENSMUSP00000077492,10090.ENSMUSP00000080751,10090.ENSMUSP00000087184,10090.ENSMUSP00000101060,10090.ENSMUSP00000111501,10090.ENSMUSP00000134402	Grin2d,Mecp2,Penk,Otof,Drd2,Slitrk6,Csmd1,Chd8,Adora2a,Grin2a,Nrxn1
GO:0048812	76	neuron projection morphogenesis	16.1314	479	0.55	7.39e-17	10090.ENSMUSP00000002079,10090.ENSMUSP00000005671,10090.ENSMUSP00000015511,10090.ENSMUSP00000020706,10090.ENSMUSP00000020939,10090.ENSMUSP00000021921,10090.ENSMUSP00000022213,10090.ENSMUSP00000022242,10090.ENSMUSP00000023312,10090.ENSMUSP00000025993,10090.ENSMUSP00000026120,10090.ENSMUSP00000026635,10090.ENSMUSP00000026670,10090.ENSMUSP00000027056,10090.ENSMUSP00000027888,10090.ENSMUSP00000028102…	Plxnb3,Igf1r,Plxnd1,Adcy1,Nrcam,Ptch1,Thbs4,Emb,Alcam,Slit1,Bhlhe22,Farp1,Nptx1,Prex2,Abl2,Kif5c,Nr4a2,Sh3gl2,Dock7,Sema3a,Tmem106b,Pak1,Cck,Ntng2,Nrn1,Dicer1,Tgfb2,Emx1,Epha10,D3Bwg0562e,Nfib,Dscam,Bdnf,Prkca,Rtn4r,Slit3,Map1b,Sema5a,Zeb2,Ntng1,Btbd3,Drd2,Arhgap35,Zic2,Ptpro,Slitrk6,Enah,Apc,Atp8a2,Trio,Dst,Adarb1,Slitrk1,Sema6d,Sema3b,Fmn1,Itga4,Zswim6,Adora2a,Ephb2,Elavl4,Lrp8,Shank1,Gli3,Prdm…
GO:0050770	32	regulation of axonogenesis	6.21112	203	0.55	6.15e-07	10090.ENSMUSP00000002079,10090.ENSMUSP00000006893,10090.ENSMUSP00000015137,10090.ENSMUSP00000015511,10090.ENSMUSP00000022262,10090.ENSMUSP00000025993,10090.ENSMUSP00000028177,10090.ENSMUSP00000029422,10090.ENSMUSP00000030714,10090.ENSMUSP00000033040,10090.ENSMUSP00000046787,10090.ENSMUSP00000056040,10090.ENSMUSP00000057989,10090.ENSMUSP00000062924,10090.ENSMUSP00000066789,10090.ENSMUSP00000068374…	Plxnb3,Kiaa0319,Limk1,Plxnd1,Fezf2,Slit1,Olfm1,Shox2,Sema3a,Pak1,Tbr1,Dscam,Bdnf,Rtn4r,Ep300,Map1b,Sema5a,Zeb2,Arhgap35,Golga4,Cdkl5,Bmpr2,Slitrk1,Sema6d,Sema3b,Zswim6,Ephb2,Tnr,Plxna4,Skil,Plxna1,Brsk2
GO:0031644	28	regulation of nervous system process	5.28819	179	0.55	5.15e-06	10090.ENSMUSP00000002100,10090.ENSMUSP00000002848,10090.ENSMUSP00000005509,10090.ENSMUSP00000009617,10090.ENSMUSP00000019906,10090.ENSMUSP00000026670,10090.ENSMUSP00000027038,10090.ENSMUSP00000029084,10090.ENSMUSP00000033189,10090.ENSMUSP00000034076,10090.ENSMUSP00000035120,10090.ENSMUSP00000039440,10090.ENSMUSP00000043676,10090.ENSMUSP00000047888,10090.ENSMUSP00000054389,10090.ENSMUSP00000066338…	Tmem25,Grin2d,Stx1a,Kcnc4,Vip,Nptx1,Oprk1,Ntsr1,Cckbr,Cbln1,Cck,Syne1,Dicer1,Cacng5,Nov,Chrna4,Shisa6,Homer1,Rims1,Shank1,Unc13b,Tnr,Cux2,Grin2a,Igsf9b,Nrxn1,Tac1,Tmem108
GO:0007612	27	learning	5.05257	173	0.55	8.86e-06	10090.ENSMUSP00000021932,10090.ENSMUSP00000025818,10090.ENSMUSP00000027038,10090.ENSMUSP00000027888,10090.ENSMUSP00000029084,10090.ENSMUSP00000033040,10090.ENSMUSP00000033770,10090.ENSMUSP00000035120,10090.ENSMUSP00000036003,10090.ENSMUSP00000041373,10090.ENSMUSP00000046787,10090.ENSMUSP00000057989,10090.ENSMUSP00000068731,10090.ENSMUSP00000070200,10090.ENSMUSP00000075170,10090.ENSMUSP00000078945…	Drd1a,Rin1,Oprk1,Abl2,Ntsr1,Pak1,Mecp2,Cck,Tanc1,Neurod2,Tbr1,Bdnf,Rgs14,Adra1b,Drd2,Htt,Gpr88,Ephb2,Elavl4,Shank1,Tnr,Kmt2a,Grin2a,Grm5,Nrxn1,Tac1,Cacna1e
GO:0019933	23	cAMP-mediated signaling	4.32514	145	0.55	4.73e-05	10090.ENSMUSP00000019906,10090.ENSMUSP00000020706,10090.ENSMUSP00000021932,10090.ENSMUSP00000022013,10090.ENSMUSP00000023007,10090.ENSMUSP00000030691,10090.ENSMUSP00000036203,10090.ENSMUSP00000041664,10090.ENSMUSP00000047518,10090.ENSMUSP00000053703,10090.ENSMUSP00000055797,10090.ENSMUSP00000057323,10090.ENSMUSP00000060307,10090.ENSMUSP00000067057,10090.ENSMUSP00000070200,10090.ENSMUSP00000075170…	Vip,Adcy1,Drd1a,Adcy2,Adcy8,Pclo,Adra2a,Gpr26,Ramp3,Adra1a,Cnr1,Gpr6,Gpr133,Adcyap1,Adra1b,Drd2,Rxfp1,Gnas,Adcy6,Adora2a,Lphn3,Akap13,Htr7
GO:0009755	21	hormone-mediated signaling pathway	3.88606	133	0.55	0.00013	10090.ENSMUSP00000003568,10090.ENSMUSP00000015987,10090.ENSMUSP00000027906,10090.ENSMUSP00000028166,10090.ENSMUSP00000032768,10090.ENSMUSP00000038361,10090.ENSMUSP00000042578,10090.ENSMUSP00000047597,10090.ENSMUSP00000055535,10090.ENSMUSP00000058040,10090.ENSMUSP00000064394,10090.ENSMUSP00000067694,10090.ENSMUSP00000077611,10090.ENSMUSP00000088031,10090.ENSMUSP00000089036,10090.ENSMUSP00000103169…	Crhr2,Rxrg,Esrrg,Nr4a2,Nr2f2,Abhd2,Crhbp,Rorb,Ddx17,Sstr3,Jak2,Rarb,Rxfp1,Nr1d2,Nr2f1,Med1,Ubr5,Sstr1,Nr2c2,Prlr,Sstr2
GO:0010715	5	regulation of extracellular matrix disassembly	1.451	16	0.85	0.0354	10090.ENSMUSP00000043849,10090.ENSMUSP00000069024,10090.ENSMUSP00000099793,10090.ENSMUSP00000129624,10090.ENSMUSP00000140019	Tgfb2,Sema5a,Fap,Ddr2,Clasp1
GO:2000310	8	regulation of NMDA receptor activity	2.58503	26	0.84	0.0026	10090.ENSMUSP00000042578,10090.ENSMUSP00000078198,10090.ENSMUSP00000096930,10090.ENSMUSP00000101472,10090.ENSMUSP00000111501,10090.ENSMUSP00000117040,10090.ENSMUSP00000132547,10090.ENSMUSP00000134402	Crhbp,Rph3a,Rasgrf2,Ephb2,Grin2a,Ppargc1a,Mef2c,Nrxn1
GO:1900449	16	regulation of glutamate receptor signaling pathway	5.6038	54	0.82	2.49e-06	10090.ENSMUSP00000042578,10090.ENSMUSP00000047888,10090.ENSMUSP00000052507,10090.ENSMUSP00000071025,10090.ENSMUSP00000078198,10090.ENSMUSP00000081664,10090.ENSMUSP00000095966,10090.ENSMUSP00000096930,10090.ENSMUSP00000101472,10090.ENSMUSP00000103571,10090.ENSMUSP00000105308,10090.ENSMUSP00000111501,10090.ENSMUSP00000117040,10090.ENSMUSP00000124611,10090.ENSMUSP00000132547,10090.ENSMUSP00000134402	Crhbp,Cacng5,Frrs1l,Shisa6,Rph3a,Cacng3,Necab2,Rasgrf2,Ephb2,Shank1,Neto2,Grin2a,Ppargc1a,Cnih3,Mef2c,Nrxn1
GO:0021952	8	central nervous system projection neuron axonogenesis	2.50864	27	0.82	0.0031	10090.ENSMUSP00000026120,10090.ENSMUSP00000028166,10090.ENSMUSP00000052863,10090.ENSMUSP00000069685,10090.ENSMUSP00000095976,10090.ENSMUSP00000101472,10090.ENSMUSP00000108583,10090.ENSMUSP00000110748	Bhlhe22,Nr4a2,Nfib,Zeb2,Adarb1,Ephb2,Prdm8,Plxna4
GO:1900273	8	positive regulation of long-term synaptic potentiation		27	0.82	0.0031	10090.ENSMUSP00000020706,10090.ENSMUSP00000021932,10090.ENSMUSP00000023007,10090.ENSMUSP00000029400,10090.ENSMUSP00000075170,10090.ENSMUSP00000093270,10090.ENSMUSP00000101060,10090.ENSMUSP00000101472	Adcy1,Drd1a,Adcy8,Mme,Drd2,Akap5,Adora2a,Ephb2
GO:0098962	5	regulation of postsynaptic neurotransmitter receptor activity		17	0.82	0.042	10090.ENSMUSP00000026670,10090.ENSMUSP00000047888,10090.ENSMUSP00000066338,10090.ENSMUSP00000071025,10090.ENSMUSP00000078093	Nptx1,Cacng5,Chrna4,Shisa6,Homer1
GO:0010996	8	response to auditory stimulus		28	0.81	0.0037	10090.ENSMUSP00000006893,10090.ENSMUSP00000027888,10090.ENSMUSP00000075170,10090.ENSMUSP00000077492,10090.ENSMUSP00000078945,10090.ENSMUSP00000079238,10090.ENSMUSP00000124938,10090.ENSMUSP00000134402	Kiaa0319,Abl2,Drd2,Slitrk6,Htt,Atp8a2,Kcnc1,Nrxn1
GO:0048557	6	embryonic digestive tract morphogenesis		21	0.81	0.0203	10090.ENSMUSP00000022246,10090.ENSMUSP00000029422,10090.ENSMUSP00000084055,10090.ENSMUSP00000106137,10090.ENSMUSP00000107283,10090.ENSMUSP00000127173	Fgf10,Shox2,Tcf7,Gli3,Tcf7l2,Pdgfra
GO:0021542	5	dentate gyrus development		18	0.8	0.049	10090.ENSMUSP00000021932,10090.ENSMUSP00000022262,10090.ENSMUSP00000047016,10090.ENSMUSP00000135703,10090.ENSMUSP00000140027	Drd1a,Fezf2,Neurod6,Prox1,Tmem108
GO:0042754	5	negative regulation of circadian rhythm		18	0.8	0.049	10090.ENSMUSP00000020227,10090.ENSMUSP00000021932,10090.ENSMUSP00000066620,10090.ENSMUSP00000075170,10090.ENSMUSP00000126847	Cry1,Drd1a,Per2,Drd2,Htr7
GO:0045956	5	positive regulation of calcium ion-dependent exocytosis		18	0.8	0.049	10090.ENSMUSP00000005509,10090.ENSMUSP00000021209,10090.ENSMUSP00000057981,10090.ENSMUSP00000064706,10090.ENSMUSP00000125541	Stx1a,Doc2b,Kcnb1,Cadps,Cacna1h
GO:0010880	6	regulation of release of sequestered calcium ion into cytosol by sarcoplasmic reticulum		22	0.79	0.0239	10090.ENSMUSP00000020964,10090.ENSMUSP00000021750,10090.ENSMUSP00000043765,10090.ENSMUSP00000083725,10090.ENSMUSP00000102009,10090.ENSMUSP00000112991	Fkbp1b,Ryr2,Ank2,Slc8a1,Camk2d,Pde4d
GO:0031000	6	response to caffeine		22	0.79	0.0239	10090.ENSMUSP00000021750,10090.ENSMUSP00000063795,10090.ENSMUSP00000083725,10090.ENSMUSP00000089426,10090.ENSMUSP00000101060,10090.ENSMUSP00000117040	Ryr2,Irs1,Slc8a1,Ryr3,Adora2a,Ppargc1a
GO:0007616	11	long-term memory		41	0.78	0.00044	10090.ENSMUSP00000000188,10090.ENSMUSP00000020706,10090.ENSMUSP00000023007,10090.ENSMUSP00000033770,10090.ENSMUSP00000068731,10090.ENSMUSP00000069616,10090.ENSMUSP00000075170,10090.ENSMUSP00000082489,10090.ENSMUSP00000087184,10090.ENSMUSP00000103571,10090.ENSMUSP00000139347	Ccnd2,Adcy1,Adcy8,Mecp2,Rgs14,Egr1,Drd2,Slc17a7,Chd8,Shank1,Tac1
GO:2000311	7	regulation of AMPA receptor activity		26	0.78	0.0113	10090.ENSMUSP00000047888,10090.ENSMUSP00000071025,10090.ENSMUSP00000081664,10090.ENSMUSP00000103571,10090.ENSMUSP00000124611,10090.ENSMUSP00000132547,10090.ENSMUSP00000134402	Cacng5,Shisa6,Cacng3,Shank1,Cnih3,Mef2c,Nrxn1
GO:0048791	6	calcium ion-regulated exocytosis of neurotransmitter		23	0.77	0.0281	10090.ENSMUSP00000021209,10090.ENSMUSP00000064706,10090.ENSMUSP00000068178,10090.ENSMUSP00000088196,10090.ENSMUSP00000095420,10090.ENSMUSP00000103586	Doc2b,Cadps,Rims3,Syt6,Rims1,Unc13b
GO:0052652	6	cyclic purine nucleotide metabolic process		23	0.77	0.0281	10090.ENSMUSP00000020706,10090.ENSMUSP00000022013,10090.ENSMUSP00000023007,10090.ENSMUSP00000029635,10090.ENSMUSP00000048918,10090.ENSMUSP00000093939	Adcy1,Adcy2,Adcy8,Gucy1b3,Gucy1a3,Adcy6
GO:0021955	10	central nervous system neuron axonogenesis		40	0.75	0.0016	10090.ENSMUSP00000026120,10090.ENSMUSP00000028166,10090.ENSMUSP00000052863,10090.ENSMUSP00000062392,10090.ENSMUSP00000069685,10090.ENSMUSP00000075242,10090.ENSMUSP00000095976,10090.ENSMUSP00000101472,10090.ENSMUSP00000108583,10090.ENSMUSP00000110748	Bhlhe22,Nr4a2,Nfib,Prkca,Zeb2,Arhgap35,Adarb1,Ephb2,Prdm8,Plxna4
GO:0031112	9	positive regulation of microtubule polymerization or depolymerization		36	0.75	0.0033	10090.ENSMUSP00000022235,10090.ENSMUSP00000029002,10090.ENSMUSP00000032719,10090.ENSMUSP00000033040,10090.ENSMUSP00000033770,10090.ENSMUSP00000068374,10090.ENSMUSP00000071859,10090.ENSMUSP00000078337,10090.ENSMUSP00000119891	Htr1a,Stmn2,Nav3,Pak1,Mecp2,Map1b,Trpv4,Apc,Cdk5rap2
GO:0051968	8	positive regulation of synaptic transmission, glutamatergic		32	0.75	0.0073	10090.ENSMUSP00000021641,10090.ENSMUSP00000021932,10090.ENSMUSP00000033189,10090.ENSMUSP00000067057,10090.ENSMUSP00000101060,10090.ENSMUSP00000103571,10090.ENSMUSP00000107298,10090.ENSMUSP00000134402	Tshz3,Drd1a,Cckbr,Adcyap1,Adora2a,Shank1,Tnr,Nrxn1
GO:0060384	7	innervation		28	0.75	0.0154	10090.ENSMUSP00000026670,10090.ENSMUSP00000030714,10090.ENSMUSP00000077492,10090.ENSMUSP00000095976,10090.ENSMUSP00000099718,10090.ENSMUSP00000103586,10090.ENSMUSP00000137523	Nptx1,Sema3a,Slitrk6,Adarb1,Itga4,Unc13b,Sulf1
GO:0035024	6	negative regulation of Rho protein signal transduction		24	0.75	0.0325	10090.ENSMUSP00000027888,10090.ENSMUSP00000033923,10090.ENSMUSP00000053703,10090.ENSMUSP00000070200,10090.ENSMUSP00000075242,10090.ENSMUSP00000119790	Abl2,Dlc1,Adra1a,Adra1b,Arhgap35,Heg1
GO:0048169	9	regulation of long-term neuronal synaptic plasticity		37	0.74	0.0039	10090.ENSMUSP00000021932,10090.ENSMUSP00000057989,10090.ENSMUSP00000069429,10090.ENSMUSP00000069616,10090.ENSMUSP00000075170,10090.ENSMUSP00000095420,10090.ENSMUSP00000101472,10090.ENSMUSP00000111501,10090.ENSMUSP00000129181	Drd1a,Bdnf,Syp,Egr1,Drd2,Rims1,Ephb2,Grin2a,Grm5
GO:0014072	8	response to isoquinoline alkaloid		33	0.74	0.0085	10090.ENSMUSP00000023007,10090.ENSMUSP00000027038,10090.ENSMUSP00000033770,10090.ENSMUSP00000055797,10090.ENSMUSP00000066822,10090.ENSMUSP00000070200,10090.ENSMUSP00000075170,10090.ENSMUSP00000139347	Adcy8,Oprk1,Mecp2,Cnr1,Penk,Adra1b,Drd2,Tac1
GO:0048841	8	regulation of axon extension involved in axon guidance		33	0.74	0.0085	10090.ENSMUSP00000025993,10090.ENSMUSP00000030714,10090.ENSMUSP00000056040,10090.ENSMUSP00000069024,10090.ENSMUSP00000084701,10090.ENSMUSP00000099529,10090.ENSMUSP00000099591,10090.ENSMUSP00000110748	Slit1,Sema3a,Dscam,Sema5a,Bmpr2,Sema6d,Sema3b,Plxna4
GO:1902667	11	regulation of axon guidance		46	0.73	0.001	10090.ENSMUSP00000022262,10090.ENSMUSP00000025993,10090.ENSMUSP00000030714,10090.ENSMUSP00000046787,10090.ENSMUSP00000056040,10090.ENSMUSP00000069024,10090.ENSMUSP00000084701,10090.ENSMUSP00000099529,10090.ENSMUSP00000099591,10090.ENSMUSP00000100724,10090.ENSMUSP00000110748	Fezf2,Slit1,Sema3a,Tbr1,Dscam,Sema5a,Bmpr2,Sema6d,Sema3b,Zswim6,Plxna4
GO:0001945	6	lymph vessel development		25	0.73	0.0378	10090.ENSMUSP00000000542,10090.ENSMUSP00000032768,10090.ENSMUSP00000084701,10090.ENSMUSP00000119790,10090.ENSMUSP00000126108,10090.ENSMUSP00000135703	Acvrl1,Nr2f2,Bmpr2,Heg1,Acvr2b,Prox1
GO:0007205	6	protein kinase C-activating G protein-coupled receptor signaling pathway		25	0.73	0.0378	10090.ENSMUSP00000003568,10090.ENSMUSP00000035120,10090.ENSMUSP00000037900,10090.ENSMUSP00000101060,10090.ENSMUSP00000106934,10090.ENSMUSP00000129181	Crhr2,Cck,Dgkb,Adora2a,Dgkz,Grm5
GO:0002209	10	behavioral defense response		43	0.72	0.0025	10090.ENSMUSP00000021932,10090.ENSMUSP00000022235,10090.ENSMUSP00000033189,10090.ENSMUSP00000033770,10090.ENSMUSP00000041373,10090.ENSMUSP00000057989,10090.ENSMUSP00000066789,10090.ENSMUSP00000066822,10090.ENSMUSP00000067057,10090.ENSMUSP00000140937	Drd1a,Htr1a,Cckbr,Mecp2,Neurod2,Bdnf,Ep300,Penk,Adcyap1,Cacna1e
GO:0021602	7	cranial nerve morphogenesis		30	0.72	0.021	10090.ENSMUSP00000030714,10090.ENSMUSP00000041702,10090.ENSMUSP00000095976,10090.ENSMUSP00000101472,10090.ENSMUSP00000106137,10090.ENSMUSP00000109794,10090.ENSMUSP00000110748	Sema3a,Kcna2,Adarb1,Ephb2,Gli3,Nrp2,Plxna4
GO:0099558	7	maintenance of synapse structure		30	0.72	0.021	10090.ENSMUSP00000030691,10090.ENSMUSP00000034076,10090.ENSMUSP00000095420,10090.ENSMUSP00000103571,10090.ENSMUSP00000106934,10090.ENSMUSP00000113695,10090.ENSMUSP00000122896	Pclo,Cbln1,Rims1,Shank1,Dgkz,Cbln2,Dlgap1
GO:1990138	15	neuron projection extension		66	0.71	8.38e-05	10090.ENSMUSP00000023312,10090.ENSMUSP00000025993,10090.ENSMUSP00000030212,10090.ENSMUSP00000030714,10090.ENSMUSP00000040900,10090.ENSMUSP00000046026,10090.ENSMUSP00000057989,10090.ENSMUSP00000066857,10090.ENSMUSP00000068374,10090.ENSMUSP00000069024,10090.ENSMUSP00000099718,10090.ENSMUSP00000109794,10090.ENSMUSP00000128278,10090.ENSMUSP00000131840,10090.ENSMUSP00000140027	Alcam,Slit1,Sh3gl2,Sema3a,Nrn1,Emx1,Bdnf,Slit3,Map1b,Sema5a,Itga4,Nrp2,Iqgap1,Plxna1,Tmem108
GO:0060291	13	long-term synaptic potentiation		57	0.71	0.00034	10090.ENSMUSP00000002848,10090.ENSMUSP00000003568,10090.ENSMUSP00000021641,10090.ENSMUSP00000021932,10090.ENSMUSP00000033770,10090.ENSMUSP00000064691,10090.ENSMUSP00000068731,10090.ENSMUSP00000095420,10090.ENSMUSP00000096930,10090.ENSMUSP00000103571,10090.ENSMUSP00000107298,10090.ENSMUSP00000111501,10090.ENSMUSP00000126847	Grin2d,Crhr2,Tshz3,Drd1a,Mecp2,Gfap,Rgs14,Rims1,Rasgrf2,Shank1,Tnr,Grin2a,Htr7
GO:0006939	12	smooth muscle contraction		52	0.71	0.00062	10090.ENSMUSP00000020964,10090.ENSMUSP00000021641,10090.ENSMUSP00000021932,10090.ENSMUSP00000048218,10090.ENSMUSP00000075170,10090.ENSMUSP00000083725,10090.ENSMUSP00000112991,10090.ENSMUSP00000119242,10090.ENSMUSP00000126847,10090.ENSMUSP00000137523,10090.ENSMUSP00000138101,10090.ENSMUSP00000140131	Fkbp1b,Tshz3,Drd1a,Acta2,Drd2,Slc8a1,Pde4d,Atp2b4,Htr7,Sulf1,Sstr2,Chrm3
GO:0071526	9	semaphorin-plexin signaling pathway		39	0.71	0.0052	10090.ENSMUSP00000002079,10090.ENSMUSP00000015511,10090.ENSMUSP00000030714,10090.ENSMUSP00000069024,10090.ENSMUSP00000099529,10090.ENSMUSP00000099591,10090.ENSMUSP00000109794,10090.ENSMUSP00000110748,10090.ENSMUSP00000131840	Plxnb3,Plxnd1,Sema3a,Sema5a,Sema6d,Sema3b,Nrp2,Plxna4,Plxna1
GO:0043243	8	positive regulation of protein-containing complex disassembly		35	0.71	0.0113	10090.ENSMUSP00000005671,10090.ENSMUSP00000022235,10090.ENSMUSP00000029002,10090.ENSMUSP00000067708,10090.ENSMUSP00000069024,10090.ENSMUSP00000071859,10090.ENSMUSP00000081764,10090.ENSMUSP00000104407	Igf1r,Htr1a,Stmn2,Actn2,Sema5a,Trpv4,Fyco1,Jmjd4
GO:0048675	8	axon extension		35	0.71	0.0113	10090.ENSMUSP00000023312,10090.ENSMUSP00000025993,10090.ENSMUSP00000030714,10090.ENSMUSP00000057989,10090.ENSMUSP00000066857,10090.ENSMUSP00000068374,10090.ENSMUSP00000069024,10090.ENSMUSP00000109794	Alcam,Slit1,Sema3a,Bdnf,Slit3,Map1b,Sema5a,Nrp2
GO:0002026	7	regulation of the force of heart contraction		31	0.71	0.0239	10090.ENSMUSP00000018800,10090.ENSMUSP00000021750,10090.ENSMUSP00000053703,10090.ENSMUSP00000062392,10090.ENSMUSP00000070200,10090.ENSMUSP00000083725,10090.ENSMUSP00000119242	Myl4,Ryr2,Adra1a,Prkca,Adra1b,Slc8a1,Atp2b4
GO:0035640	7	exploration behavior		31	0.71	0.0239	10090.ENSMUSP00000022235,10090.ENSMUSP00000027888,10090.ENSMUSP00000066338,10090.ENSMUSP00000066822,10090.ENSMUSP00000077913,10090.ENSMUSP00000107298,10090.ENSMUSP00000110337	Htr1a,Abl2,Chrna4,Penk,Lsamp,Tnr,Kmt2a
GO:0007413	6	axonal fasciculation		26	0.71	0.0432	10090.ENSMUSP00000022262,10090.ENSMUSP00000030714,10090.ENSMUSP00000055797,10090.ENSMUSP00000069024,10090.ENSMUSP00000075242,10090.ENSMUSP00000101472	Fezf2,Sema3a,Cnr1,Sema5a,Arhgap35,Ephb2
GO:0099560	6	synaptic membrane adhesion		26	0.71	0.0432	10090.ENSMUSP00000035468,10090.ENSMUSP00000072397,10090.ENSMUSP00000097897,10090.ENSMUSP00000117017,10090.ENSMUSP00000120362,10090.ENSMUSP00000134402	Ntng2,Ntng1,Slitrk1,Igsf9b,Gpc6,Nrxn1
GO:1904752	6	regulation of vascular associated smooth muscle cell migration		26	0.71	0.0432	10090.ENSMUSP00000030286,10090.ENSMUSP00000033040,10090.ENSMUSP00000036674,10090.ENSMUSP00000116028,10090.ENSMUSP00000128278,10090.ENSMUSP00000132547	Dock7,Pak1,Dock5,Myo5a,Iqgap1,Mef2c
GO:2000300	24	regulation of synaptic vesicle exocytosis		108	0.7	1.65e-07	10090.ENSMUSP00000005509,10090.ENSMUSP00000020706,10090.ENSMUSP00000021932,10090.ENSMUSP00000022235,10090.ENSMUSP00000023776,10090.ENSMUSP00000028926,10090.ENSMUSP00000029404,10090.ENSMUSP00000032487,10090.ENSMUSP00000032732,10090.ENSMUSP00000033321,10090.ENSMUSP00000036181,10090.ENSMUSP00000036203,10090.ENSMUSP00000040900,10090.ENSMUSP00000053703,10090.ENSMUSP00000055797,10090.ENSMUSP00000062392…	Stx1a,Adcy1,Drd1a,Htr1a,Slc4a8,Napb,Ppfia2,Vamp1,Apba2,Cask,Myo6,Adra2a,Nrn1,Adra1a,Cnr1,Prkca,Chrna4,Rims3,Syp,Drd2,Rims1,Adora2a,Unc13b,Htr7
GO:0099601	18	regulation of neurotransmitter receptor activity		80	0.7	1.1e-05	10090.ENSMUSP00000026670,10090.ENSMUSP00000042578,10090.ENSMUSP00000047888,10090.ENSMUSP00000056703,10090.ENSMUSP00000066338,10090.ENSMUSP00000071025,10090.ENSMUSP00000078093,10090.ENSMUSP00000078198,10090.ENSMUSP00000081664,10090.ENSMUSP00000096930,10090.ENSMUSP00000101472,10090.ENSMUSP00000103571,10090.ENSMUSP00000105308,10090.ENSMUSP00000111501,10090.ENSMUSP00000117040,10090.ENSMUSP00000124611…	Nptx1,Crhbp,Cacng5,Ly6e,Chrna4,Shisa6,Homer1,Rph3a,Cacng3,Rasgrf2,Ephb2,Shank1,Neto2,Grin2a,Ppargc1a,Cnih3,Mef2c,Nrxn1
GO:0030072	15	peptide hormone secretion		68	0.7	0.00011	10090.ENSMUSP00000004774,10090.ENSMUSP00000005509,10090.ENSMUSP00000019906,10090.ENSMUSP00000020964,10090.ENSMUSP00000027217,10090.ENSMUSP00000030691,10090.ENSMUSP00000067057,10090.ENSMUSP00000071859,10090.ENSMUSP00000078945,10090.ENSMUSP00000081013,10090.ENSMUSP00000107047,10090.ENSMUSP00000113457,10090.ENSMUSP00000116028,10090.ENSMUSP00000126108,10090.ENSMUSP00000140815	Aqp1,Stx1a,Vip,Fkbp1b,Ecrg4,Pclo,Adcyap1,Trpv4,Htt,Dio2,Ildr2,Ccdc186,Myo5a,Acvr2b,Vgf
GO:0034331	11	cell junction maintenance		49	0.7	0.0015	10090.ENSMUSP00000023154,10090.ENSMUSP00000030691,10090.ENSMUSP00000034076,10090.ENSMUSP00000081557,10090.ENSMUSP00000081714,10090.ENSMUSP00000095420,10090.ENSMUSP00000099652,10090.ENSMUSP00000103571,10090.ENSMUSP00000106934,10090.ENSMUSP00000113695,10090.ENSMUSP00000122896	Cldn1,Pclo,Cbln1,Whrn,Plekha7,Rims1,Tjp1,Shank1,Dgkz,Cbln2,Dlgap1
GO:0017156	10	calcium-ion regulated exocytosis		45	0.7	0.0033	10090.ENSMUSP00000005509,10090.ENSMUSP00000018122,10090.ENSMUSP00000021209,10090.ENSMUSP00000028648,10090.ENSMUSP00000064706,10090.ENSMUSP00000068178,10090.ENSMUSP00000080284,10090.ENSMUSP00000088196,10090.ENSMUSP00000095420,10090.ENSMUSP00000103586	Stx1a,Cadps2,Doc2b,Syt13,Cadps,Rims3,Syt17,Syt6,Rims1,Unc13b
GO:0030073	10	insulin secretion		45	0.7	0.0033	10090.ENSMUSP00000005509,10090.ENSMUSP00000020964,10090.ENSMUSP00000030691,10090.ENSMUSP00000067057,10090.ENSMUSP00000078945,10090.ENSMUSP00000107047,10090.ENSMUSP00000113457,10090.ENSMUSP00000116028,10090.ENSMUSP00000126108,10090.ENSMUSP00000140815	Stx1a,Fkbp1b,Pclo,Adcyap1,Htt,Ildr2,Ccdc186,Myo5a,Acvr2b,Vgf
GO:0048566	8	embryonic digestive tract development		36	0.7	0.013	10090.ENSMUSP00000022246,10090.ENSMUSP00000029422,10090.ENSMUSP00000043849,10090.ENSMUSP00000067694,10090.ENSMUSP00000084055,10090.ENSMUSP00000106137,10090.ENSMUSP00000107283,10090.ENSMUSP00000127173	Fgf10,Shox2,Tgfb2,Rarb,Tcf7,Gli3,Tcf7l2,Pdgfra
GO:0021544	6	subpallium development		27	0.7	0.0489	10090.ENSMUSP00000021932,10090.ENSMUSP00000067694,10090.ENSMUSP00000075170,10090.ENSMUSP00000078945,10090.ENSMUSP00000100724,10090.ENSMUSP00000106137	Drd1a,Rarb,Drd2,Htt,Zswim6,Gli3
GO:0021871	6	forebrain regionalization		27	0.7	0.0489	10090.ENSMUSP00000022262,10090.ENSMUSP00000026120,10090.ENSMUSP00000046026,10090.ENSMUSP00000089036,10090.ENSMUSP00000106137,10090.ENSMUSP00000112532	Fezf2,Bhlhe22,Emx1,Nr2f1,Gli3,Otx2
GO:0021895	6	cerebral cortex neuron differentiation		27	0.7	0.0489	10090.ENSMUSP00000021810,10090.ENSMUSP00000021932,10090.ENSMUSP00000022262,10090.ENSMUSP00000030775,10090.ENSMUSP00000046026,10090.ENSMUSP00000075170	Id4,Drd1a,Fezf2,Chd5,Emx1,Drd2
GO:0045822	6	negative regulation of heart contraction		27	0.7	0.0489	10090.ENSMUSP00000020964,10090.ENSMUSP00000053703,10090.ENSMUSP00000062392,10090.ENSMUSP00000064394,10090.ENSMUSP00000112991,10090.ENSMUSP00000139347	Fkbp1b,Adra1a,Prkca,Jak2,Pde4d,Tac1
GO:1903861	6	positive regulation of dendrite extension		27	0.7	0.0489	10090.ENSMUSP00000024805,10090.ENSMUSP00000033770,10090.ENSMUSP00000044416,10090.ENSMUSP00000052758,10090.ENSMUSP00000080284,10090.ENSMUSP00000095420	Cpne5,Mecp2,Cpne9,Itsn2,Syt17,Rims1
GO:0008038	11	neuron recognition		51	0.69	0.0021	10090.ENSMUSP00000020939,10090.ENSMUSP00000022242,10090.ENSMUSP00000022262,10090.ENSMUSP00000030714,10090.ENSMUSP00000055797,10090.ENSMUSP00000056040,10090.ENSMUSP00000057989,10090.ENSMUSP00000069024,10090.ENSMUSP00000075242,10090.ENSMUSP00000101472,10090.ENSMUSP00000110690	Nrcam,Emb,Fezf2,Sema3a,Cnr1,Dscam,Bdnf,Sema5a,Arhgap35,Ephb2,Robo3
GO:0035249	10	synaptic transmission, glutamatergic		46	0.69	0.0037	10090.ENSMUSP00000002848,10090.ENSMUSP00000021898,10090.ENSMUSP00000028926,10090.ENSMUSP00000032710,10090.ENSMUSP00000033040,10090.ENSMUSP00000082489,10090.ENSMUSP00000101060,10090.ENSMUSP00000103586,10090.ENSMUSP00000111501,10090.ENSMUSP00000124611	Grin2d,Shc3,Napb,Slc17a6,Pak1,Slc17a7,Adora2a,Unc13b,Grin2a,Cnih3
GO:1905606	8	regulation of presynapse assembly		37	0.69	0.0147	10090.ENSMUSP00000026635,10090.ENSMUSP00000034076,10090.ENSMUSP00000035468,10090.ENSMUSP00000077492,10090.ENSMUSP00000097897,10090.ENSMUSP00000113695,10090.ENSMUSP00000120362,10090.ENSMUSP00000134402	Farp1,Cbln1,Ntng2,Slitrk6,Slitrk1,Cbln2,Gpc6,Nrxn1
GO:0019228	7	neuronal action potential		32	0.69	0.0272	10090.ENSMUSP00000021932,10090.ENSMUSP00000028377,10090.ENSMUSP00000041702,10090.ENSMUSP00000076697,10090.ENSMUSP00000080842,10090.ENSMUSP00000087959,10090.ENSMUSP00000125541	Drd1a,Scn2a1,Kcna2,Scn1a,Scn8a,Gpr88,Cacna1h
GO:0031102	7	neuron projection regeneration		32	0.69	0.0272	10090.ENSMUSP00000064394,10090.ENSMUSP00000064691,10090.ENSMUSP00000068374,10090.ENSMUSP00000097442,10090.ENSMUSP00000102598,10090.ENSMUSP00000118362,10090.ENSMUSP00000128202	Jak2,Gfap,Map1b,Mtr,Folr1,Rtn4rl2,Matn2
GO:0043278	7	response to morphine		32	0.69	0.0272	10090.ENSMUSP00000023007,10090.ENSMUSP00000027038,10090.ENSMUSP00000055797,10090.ENSMUSP00000066822,10090.ENSMUSP00000070200,10090.ENSMUSP00000075170,10090.ENSMUSP00000139347	Adcy8,Oprk1,Cnr1,Penk,Adra1b,Drd2,Tac1
GO:0051966	15	regulation of synaptic transmission, glutamatergic		71	0.68	0.00017	10090.ENSMUSP00000021641,10090.ENSMUSP00000021932,10090.ENSMUSP00000023959,10090.ENSMUSP00000033189,10090.ENSMUSP00000055797,10090.ENSMUSP00000067057,10090.ENSMUSP00000075170,10090.ENSMUSP00000078093,10090.ENSMUSP00000101060,10090.ENSMUSP00000103571,10090.ENSMUSP00000106934,10090.ENSMUSP00000107298,10090.ENSMUSP00000129181,10090.ENSMUSP00000132547,10090.ENSMUSP00000134402	Tshz3,Drd1a,Grm2,Cckbr,Cnr1,Adcyap1,Drd2,Homer1,Adora2a,Shank1,Dgkz,Tnr,Grm5,Mef2c,Nrxn1
GO:0015800	9	acidic amino acid transport		42	0.68	0.008	10090.ENSMUSP00000023959,10090.ENSMUSP00000029084,10090.ENSMUSP00000032710,10090.ENSMUSP00000033040,10090.ENSMUSP00000036181,10090.ENSMUSP00000057989,10090.ENSMUSP00000082489,10090.ENSMUSP00000108302,10090.ENSMUSP00000136166	Grm2,Ntsr1,Slc17a6,Pak1,Myo6,Bdnf,Slc17a7,Slc25a18,Phlpp2
GO:0042310	7	vasoconstriction		33	0.68	0.0306	10090.ENSMUSP00000001963,10090.ENSMUSP00000022235,10090.ENSMUSP00000048218,10090.ENSMUSP00000053703,10090.ENSMUSP00000070200,10090.ENSMUSP00000083725,10090.ENSMUSP00000126847	Ace,Htr1a,Acta2,Adra1a,Adra1b,Slc8a1,Htr7
GO:0001508	18	action potential		86	0.67	2.49e-05	10090.ENSMUSP00000020939,10090.ENSMUSP00000020964,10090.ENSMUSP00000021750,10090.ENSMUSP00000021932,10090.ENSMUSP00000028377,10090.ENSMUSP00000041702,10090.ENSMUSP00000043765,10090.ENSMUSP00000048849,10090.ENSMUSP00000055673,10090.ENSMUSP00000057981,10090.ENSMUSP00000066338,10090.ENSMUSP00000076697,10090.ENSMUSP00000080842,10090.ENSMUSP00000087959,10090.ENSMUSP00000089814,10090.ENSMUSP00000096357…	Nrcam,Fkbp1b,Ryr2,Drd1a,Scn2a1,Kcna2,Ank2,Kcne2,Kcna5,Kcnb1,Chrna4,Scn1a,Scn8a,Gpr88,Kcnc2,Kcnd3,Grin2a,Cacna1h
GO:0071277	18	cellular response to calcium ion		86	0.67	2.49e-05	10090.ENSMUSP00000020706,10090.ENSMUSP00000023007,10090.ENSMUSP00000024805,10090.ENSMUSP00000028648,10090.ENSMUSP00000041373,10090.ENSMUSP00000042159,10090.ENSMUSP00000042578,10090.ENSMUSP00000044416,10090.ENSMUSP00000049663,10090.ENSMUSP00000063001,10090.ENSMUSP00000080284,10090.ENSMUSP00000088196,10090.ENSMUSP00000089426,10090.ENSMUSP00000099420,10090.ENSMUSP00000109104,10090.ENSMUSP00000128278…	Adcy1,Adcy8,Cpne5,Syt13,Neurod2,Cpne7,Crhbp,Cpne9,Cpne4,Wnk1,Syt17,Syt6,Ryr3,Krt10,Rasgrp2,Iqgap1,Mef2c,Nrxn1
GO:0007416	17	synapse assembly		81	0.67	4.66e-05	10090.ENSMUSP00000015511,10090.ENSMUSP00000020707,10090.ENSMUSP00000026635,10090.ENSMUSP00000030691,10090.ENSMUSP00000033770,10090.ENSMUSP00000035468,10090.ENSMUSP00000036181,10090.ENSMUSP00000056040,10090.ENSMUSP00000057989,10090.ENSMUSP00000068374,10090.ENSMUSP00000075170,10090.ENSMUSP00000077492,10090.ENSMUSP00000097897,10090.ENSMUSP00000101472,10090.ENSMUSP00000103571,10090.ENSMUSP00000113482…	Plxnd1,Gabra1,Farp1,Pclo,Mecp2,Ntng2,Myo6,Dscam,Bdnf,Map1b,Drd2,Slitrk6,Slitrk1,Ephb2,Shank1,Lphn3,Nrxn1
GO:2001257	34	regulation of cation channel activity		169	0.66	1.12e-09	10090.ENSMUSP00000006991,10090.ENSMUSP00000017544,10090.ENSMUSP00000017552,10090.ENSMUSP00000020964,10090.ENSMUSP00000021045,10090.ENSMUSP00000029084,10090.ENSMUSP00000042578,10090.ENSMUSP00000043765,10090.ENSMUSP00000047888,10090.ENSMUSP00000048849,10090.ENSMUSP00000066338,10090.ENSMUSP00000067708,10090.ENSMUSP00000071025,10090.ENSMUSP00000075170,10090.ENSMUSP00000076155,10090.ENSMUSP00000078093…	Hcn1,Stac2,Cacnb1,Fkbp1b,Asic2,Ntsr1,Crhbp,Ank2,Cacng5,Kcne2,Chrna4,Actn2,Shisa6,Drd2,Gnb5,Homer1,Rph3a,Htt,Cacng3,Kcnc2,Rasgrf2,Ephb2,Shank1,Neto2,Grin2a,Pde4d,Myo5a,Ppargc1a,Slmap,Cnih3,Kcnc1,Nos1ap,Mef2c,Nrxn1
GO:0046928	28	regulation of neurotransmitter secretion		138	0.66	4.98e-08	10090.ENSMUSP00000005509,10090.ENSMUSP00000009617,10090.ENSMUSP00000020706,10090.ENSMUSP00000021932,10090.ENSMUSP00000022235,10090.ENSMUSP00000023776,10090.ENSMUSP00000028926,10090.ENSMUSP00000029404,10090.ENSMUSP00000032487,10090.ENSMUSP00000032732,10090.ENSMUSP00000033321,10090.ENSMUSP00000036181,10090.ENSMUSP00000036203,10090.ENSMUSP00000040900,10090.ENSMUSP00000053703,10090.ENSMUSP00000055797…	Stx1a,Kcnc4,Adcy1,Drd1a,Htr1a,Slc4a8,Napb,Ppfia2,Vamp1,Apba2,Cask,Myo6,Adra2a,Nrn1,Adra1a,Cnr1,Prkca,Chrna4,Rims3,Syp,Drd2,Rims1,Adora2a,Kcnc3,Unc13b,Mctp1,Htr7,Mef2c
GO:0016049	21	cell growth		103	0.66	4.78e-06	10090.ENSMUSP00000023312,10090.ENSMUSP00000025993,10090.ENSMUSP00000030212,10090.ENSMUSP00000030714,10090.ENSMUSP00000040900,10090.ENSMUSP00000046026,10090.ENSMUSP00000053703,10090.ENSMUSP00000057989,10090.ENSMUSP00000066857,10090.ENSMUSP00000068374,10090.ENSMUSP00000069024,10090.ENSMUSP00000069685,10090.ENSMUSP00000070200,10090.ENSMUSP00000099718,10090.ENSMUSP00000102009,10090.ENSMUSP00000109794…	Alcam,Slit1,Sh3gl2,Sema3a,Nrn1,Emx1,Adra1a,Bdnf,Slit3,Map1b,Sema5a,Zeb2,Adra1b,Itga4,Camk2d,Nrp2,Akap13,Iqgap1,Epb4.1l5,Plxna1,Tmem108
GO:0048588	20	developmental cell growth		99	0.66	1.06e-05	10090.ENSMUSP00000023312,10090.ENSMUSP00000025993,10090.ENSMUSP00000030212,10090.ENSMUSP00000030714,10090.ENSMUSP00000040900,10090.ENSMUSP00000046026,10090.ENSMUSP00000053703,10090.ENSMUSP00000057989,10090.ENSMUSP00000066857,10090.ENSMUSP00000068374,10090.ENSMUSP00000069024,10090.ENSMUSP00000069685,10090.ENSMUSP00000070200,10090.ENSMUSP00000099718,10090.ENSMUSP00000102009,10090.ENSMUSP00000109794…	Alcam,Slit1,Sh3gl2,Sema3a,Nrn1,Emx1,Adra1a,Bdnf,Slit3,Map1b,Sema5a,Zeb2,Adra1b,Itga4,Camk2d,Nrp2,Akap13,Iqgap1,Plxna1,Tmem108
GO:0043954	14	cellular component maintenance		69	0.66	0.00046	10090.ENSMUSP00000005671,10090.ENSMUSP00000023154,10090.ENSMUSP00000027888,10090.ENSMUSP00000030691,10090.ENSMUSP00000034076,10090.ENSMUSP00000036003,10090.ENSMUSP00000081557,10090.ENSMUSP00000081714,10090.ENSMUSP00000095420,10090.ENSMUSP00000099652,10090.ENSMUSP00000103571,10090.ENSMUSP00000106934,10090.ENSMUSP00000113695,10090.ENSMUSP00000122896	Igf1r,Cldn1,Abl2,Pclo,Cbln1,Tanc1,Whrn,Plekha7,Rims1,Tjp1,Shank1,Dgkz,Cbln2,Dlgap1
GO:0098900	12	regulation of action potential		59	0.66	0.0016	10090.ENSMUSP00000006991,10090.ENSMUSP00000009617,10090.ENSMUSP00000021750,10090.ENSMUSP00000029084,10090.ENSMUSP00000043765,10090.ENSMUSP00000053703,10090.ENSMUSP00000055797,10090.ENSMUSP00000057981,10090.ENSMUSP00000075063,10090.ENSMUSP00000102009,10090.ENSMUSP00000117816,10090.ENSMUSP00000139347	Hcn1,Kcnc4,Ryr2,Ntsr1,Ank2,Adra1a,Cnr1,Kcnb1,Ptpn3,Camk2d,Slmap,Tac1
GO:0098815	11	modulation of excitatory postsynaptic potential		54	0.66	0.003	10090.ENSMUSP00000002100,10090.ENSMUSP00000005509,10090.ENSMUSP00000034076,10090.ENSMUSP00000039440,10090.ENSMUSP00000066338,10090.ENSMUSP00000095420,10090.ENSMUSP00000103571,10090.ENSMUSP00000107381,10090.ENSMUSP00000111501,10090.ENSMUSP00000134402,10090.ENSMUSP00000140027	Tmem25,Stx1a,Cbln1,Syne1,Chrna4,Rims1,Shank1,Cux2,Grin2a,Nrxn1,Tmem108
GO:0017158	9	regulation of calcium ion-dependent exocytosis		44	0.66	0.0103	10090.ENSMUSP00000005509,10090.ENSMUSP00000021209,10090.ENSMUSP00000028648,10090.ENSMUSP00000036203,10090.ENSMUSP00000057981,10090.ENSMUSP00000064706,10090.ENSMUSP00000080284,10090.ENSMUSP00000088196,10090.ENSMUSP00000125541	Stx1a,Doc2b,Syt13,Adra2a,Kcnb1,Cadps,Syt17,Syt6,Cacna1h
GO:0035418	15	protein localization to synapse		75	0.65	0.00028	10090.ENSMUSP00000021045,10090.ENSMUSP00000026670,10090.ENSMUSP00000028102,10090.ENSMUSP00000030691,10090.ENSMUSP00000039139,10090.ENSMUSP00000071025,10090.ENSMUSP00000078093,10090.ENSMUSP00000081664,10090.ENSMUSP00000103571,10090.ENSMUSP00000108468,10090.ENSMUSP00000111501,10090.ENSMUSP00000122896,10090.ENSMUSP00000124505,10090.ENSMUSP00000124611,10090.ENSMUSP00000134402	Asic2,Nptx1,Kif5c,Pclo,Arhgap44,Shisa6,Homer1,Cacng3,Shank1,Mapk10,Grin2a,Dlgap1,Stau2,Cnih3,Nrxn1
GO:0048168	14	regulation of neuronal synaptic plasticity		70	0.65	0.00053	10090.ENSMUSP00000021932,10090.ENSMUSP00000057989,10090.ENSMUSP00000069429,10090.ENSMUSP00000069616,10090.ENSMUSP00000071025,10090.ENSMUSP00000075170,10090.ENSMUSP00000095420,10090.ENSMUSP00000095936,10090.ENSMUSP00000101472,10090.ENSMUSP00000103586,10090.ENSMUSP00000110337,10090.ENSMUSP00000111501,10090.ENSMUSP00000129181,10090.ENSMUSP00000140815	Drd1a,Bdnf,Syp,Egr1,Shisa6,Drd2,Rims1,Cpeb1,Ephb2,Unc13b,Kmt2a,Grin2a,Grm5,Vgf
GO:0050433	13	regulation of catecholamine secretion		66	0.65	0.0011	10090.ENSMUSP00000003568,10090.ENSMUSP00000005509,10090.ENSMUSP00000019906,10090.ENSMUSP00000027038,10090.ENSMUSP00000028648,10090.ENSMUSP00000041702,10090.ENSMUSP00000055797,10090.ENSMUSP00000057981,10090.ENSMUSP00000066338,10090.ENSMUSP00000075170,10090.ENSMUSP00000080284,10090.ENSMUSP00000088196,10090.ENSMUSP00000101060	Crhr2,Stx1a,Vip,Oprk1,Syt13,Kcna2,Cnr1,Kcnb1,Chrna4,Drd2,Syt17,Syt6,Adora2a
GO:0051058	12	negative regulation of small GTPase mediated signal transduction		60	0.65	0.0018	10090.ENSMUSP00000027888,10090.ENSMUSP00000033923,10090.ENSMUSP00000039139,10090.ENSMUSP00000043849,10090.ENSMUSP00000053703,10090.ENSMUSP00000070200,10090.ENSMUSP00000072672,10090.ENSMUSP00000075242,10090.ENSMUSP00000101472,10090.ENSMUSP00000106934,10090.ENSMUSP00000109267,10090.ENSMUSP00000119790	Abl2,Dlc1,Arhgap44,Tgfb2,Adra1a,Adra1b,Cgnl1,Arhgap35,Ephb2,Dgkz,Arhgap25,Heg1
GO:0019226	12	transmission of nerve impulse		61	0.65	0.0021	10090.ENSMUSP00000020939,10090.ENSMUSP00000020964,10090.ENSMUSP00000021932,10090.ENSMUSP00000028377,10090.ENSMUSP00000033040,10090.ENSMUSP00000041702,10090.ENSMUSP00000076697,10090.ENSMUSP00000080842,10090.ENSMUSP00000081664,10090.ENSMUSP00000087959,10090.ENSMUSP00000125541,10090.ENSMUSP00000140937	Nrcam,Fkbp1b,Drd1a,Scn2a1,Pak1,Kcna2,Scn1a,Scn8a,Cacng3,Gpr88,Cacna1h,Cacna1e
GO:0042220	11	response to cocaine		55	0.65	0.0033	10090.ENSMUSP00000021932,10090.ENSMUSP00000026922,10090.ENSMUSP00000027038,10090.ENSMUSP00000033770,10090.ENSMUSP00000042578,10090.ENSMUSP00000055797,10090.ENSMUSP00000070200,10090.ENSMUSP00000075170,10090.ENSMUSP00000078093,10090.ENSMUSP00000102207,10090.ENSMUSP00000113482	Drd1a,Homer2,Oprk1,Mecp2,Crhbp,Cnr1,Adra1b,Drd2,Homer1,Elavl4,Lphn3
GO:0009187	8	cyclic nucleotide metabolic process		40	0.65	0.0215	10090.ENSMUSP00000020706,10090.ENSMUSP00000022013,10090.ENSMUSP00000023007,10090.ENSMUSP00000029635,10090.ENSMUSP00000048918,10090.ENSMUSP00000093939,10090.ENSMUSP00000099711,10090.ENSMUSP00000112991	Adcy1,Adcy2,Adcy8,Gucy1b3,Gucy1a3,Adcy6,Pde1a,Pde4d
GO:0014059	8	regulation of dopamine secretion		40	0.65	0.0215	10090.ENSMUSP00000027038,10090.ENSMUSP00000028648,10090.ENSMUSP00000041702,10090.ENSMUSP00000055797,10090.ENSMUSP00000066338,10090.ENSMUSP00000075170,10090.ENSMUSP00000080284,10090.ENSMUSP00000088196	Oprk1,Syt13,Kcna2,Cnr1,Chrna4,Drd2,Syt17,Syt6
GO:0048520	8	positive regulation of behavior		40	0.65	0.0215	10090.ENSMUSP00000021932,10090.ENSMUSP00000027038,10090.ENSMUSP00000033189,10090.ENSMUSP00000035120,10090.ENSMUSP00000066822,10090.ENSMUSP00000101060,10090.ENSMUSP00000109087,10090.ENSMUSP00000132547	Drd1a,Oprk1,Cckbr,Cck,Penk,Adora2a,Nr2c2,Mef2c
GO:0060259	8	regulation of feeding behavior		40	0.65	0.0215	10090.ENSMUSP00000003568,10090.ENSMUSP00000021932,10090.ENSMUSP00000022235,10090.ENSMUSP00000027038,10090.ENSMUSP00000035120,10090.ENSMUSP00000055797,10090.ENSMUSP00000108449,10090.ENSMUSP00000126191	Crhr2,Drd1a,Htr1a,Oprk1,Cck,Cnr1,Ankrd26,Mchr1
GO:0060325	8	face morphogenesis		40	0.65	0.0215	10090.ENSMUSP00000020106,10090.ENSMUSP00000023165,10090.ENSMUSP00000032322,10090.ENSMUSP00000038181,10090.ENSMUSP00000043849,10090.ENSMUSP00000066789,10090.ENSMUSP00000107283,10090.ENSMUSP00000127173	Arid5b,Crebbp,Lrp6,Kat6a,Tgfb2,Ep300,Tcf7l2,Pdgfra
GO:0071312	7	cellular response to alkaloid		35	0.65	0.0394	10090.ENSMUSP00000021750,10090.ENSMUSP00000023007,10090.ENSMUSP00000033770,10090.ENSMUSP00000042578,10090.ENSMUSP00000083725,10090.ENSMUSP00000089426,10090.ENSMUSP00000117040	Ryr2,Adcy8,Mecp2,Crhbp,Slc8a1,Ryr3,Ppargc1a
GO:0086003	7	cardiac muscle cell contraction		35	0.65	0.0394	10090.ENSMUSP00000021750,10090.ENSMUSP00000043765,10090.ENSMUSP00000048849,10090.ENSMUSP00000055673,10090.ENSMUSP00000076697,10090.ENSMUSP00000096357,10090.ENSMUSP00000102009	Ryr2,Ank2,Kcne2,Kcna5,Scn1a,Kcnd3,Camk2d
GO:0097061	7	dendritic spine organization		35	0.65	0.0394	10090.ENSMUSP00000005671,10090.ENSMUSP00000027888,10090.ENSMUSP00000036003,10090.ENSMUSP00000078198,10090.ENSMUSP00000101472,10090.ENSMUSP00000103571,10090.ENSMUSP00000111501	Igf1r,Abl2,Tanc1,Rph3a,Ephb2,Shank1,Grin2a
GO:0048167	43	regulation of synaptic plasticity		221	0.64	6.55e-12	10090.ENSMUSP00000002848,10090.ENSMUSP00000003568,10090.ENSMUSP00000003754,10090.ENSMUSP00000020706,10090.ENSMUSP00000021641,10090.ENSMUSP00000021932,10090.ENSMUSP00000023007,10090.ENSMUSP00000025818,10090.ENSMUSP00000029400,10090.ENSMUSP00000033040,10090.ENSMUSP00000033770,10090.ENSMUSP00000034076,10090.ENSMUSP00000036181,10090.ENSMUSP00000041373,10090.ENSMUSP00000051223,10090.ENSMUSP00000057981…	Grin2d,Crhr2,Calb2,Adcy1,Tshz3,Drd1a,Adcy8,Rin1,Mme,Pak1,Mecp2,Cbln1,Myo6,Neurod2,Ywhag,Kcnb1,Bdnf,Gfap,Rims3,Map1b,Rgs14,Syp,Egr1,Shisa6,Drd2,Htt,Akap5,Rims1,Cpeb1,Rasgrf2,Adora2a,Ephb2,Shank1,Unc13b,Grid2ip,Tnr,Kmt2a,Grin2a,Stau2,Htr7,Grm5,Mef2c,Vgf
GO:0051588	30	regulation of neurotransmitter transport		155	0.64	3.3e-08	10090.ENSMUSP00000005509,10090.ENSMUSP00000009617,10090.ENSMUSP00000020706,10090.ENSMUSP00000021932,10090.ENSMUSP00000022235,10090.ENSMUSP00000023776,10090.ENSMUSP00000028926,10090.ENSMUSP00000029404,10090.ENSMUSP00000032487,10090.ENSMUSP00000032732,10090.ENSMUSP00000033321,10090.ENSMUSP00000036181,10090.ENSMUSP00000036203,10090.ENSMUSP00000040900,10090.ENSMUSP00000053703,10090.ENSMUSP00000055797…	Stx1a,Kcnc4,Adcy1,Drd1a,Htr1a,Slc4a8,Napb,Ppfia2,Vamp1,Apba2,Cask,Myo6,Adra2a,Nrn1,Adra1a,Cnr1,Prkca,Gfap,Chrna4,Per2,Rims3,Syp,Drd2,Rims1,Adora2a,Kcnc3,Unc13b,Mctp1,Htr7,Mef2c
GO:0009791	24	post-embryonic development		124	0.64	1.51e-06	10090.ENSMUSP00000020106,10090.ENSMUSP00000027888,10090.ENSMUSP00000028166,10090.ENSMUSP00000028633,10090.ENSMUSP00000032192,10090.ENSMUSP00000033770,10090.ENSMUSP00000034843,10090.ENSMUSP00000039041,10090.ENSMUSP00000042207,10090.ENSMUSP00000043676,10090.ENSMUSP00000046026,10090.ENSMUSP00000056040,10090.ENSMUSP00000064394,10090.ENSMUSP00000072583,10090.ENSMUSP00000079341,10090.ENSMUSP00000082013…	Arid5b,Abl2,Nr4a2,Fbn1,Itpr1,Mecp2,Ireb2,Flt3,Ago2,Dicer1,Emx1,Dscam,Jak2,Sox6,Gnas,Impad1,Slc8a1,Tcf7l2,Atrx,Kmt2a,Etnk2,Heg1,Acvr2b,Ash1l
GO:1900271	10	regulation of long-term synaptic potentiation		52	0.64	0.008	10090.ENSMUSP00000003754,10090.ENSMUSP00000020706,10090.ENSMUSP00000021932,10090.ENSMUSP00000023007,10090.ENSMUSP00000029400,10090.ENSMUSP00000033040,10090.ENSMUSP00000075170,10090.ENSMUSP00000093270,10090.ENSMUSP00000101060,10090.ENSMUSP00000101472	Calb2,Adcy1,Drd1a,Adcy8,Mme,Pak1,Drd2,Akap5,Adora2a,Ephb2
GO:0042596	9	fear response		46	0.64	0.0132	10090.ENSMUSP00000021932,10090.ENSMUSP00000022235,10090.ENSMUSP00000033770,10090.ENSMUSP00000036203,10090.ENSMUSP00000041373,10090.ENSMUSP00000057989,10090.ENSMUSP00000066822,10090.ENSMUSP00000067057,10090.ENSMUSP00000140937	Drd1a,Htr1a,Mecp2,Adra2a,Neurod2,Bdnf,Penk,Adcyap1,Cacna1e
GO:0001662	8	behavioral fear response		41	0.64	0.0241	10090.ENSMUSP00000021932,10090.ENSMUSP00000022235,10090.ENSMUSP00000033770,10090.ENSMUSP00000041373,10090.ENSMUSP00000057989,10090.ENSMUSP00000066822,10090.ENSMUSP00000067057,10090.ENSMUSP00000140937	Drd1a,Htr1a,Mecp2,Neurod2,Bdnf,Penk,Adcyap1,Cacna1e
GO:1903523	8	negative regulation of blood circulation		41	0.64	0.0241	10090.ENSMUSP00000020964,10090.ENSMUSP00000036674,10090.ENSMUSP00000053703,10090.ENSMUSP00000062392,10090.ENSMUSP00000064394,10090.ENSMUSP00000084701,10090.ENSMUSP00000112991,10090.ENSMUSP00000139347	Fkbp1b,Dock5,Adra1a,Prkca,Jak2,Bmpr2,Pde4d,Tac1
GO:0008306	20	associative learning		106	0.63	2.46e-05	10090.ENSMUSP00000021932,10090.ENSMUSP00000025818,10090.ENSMUSP00000027038,10090.ENSMUSP00000027888,10090.ENSMUSP00000033770,10090.ENSMUSP00000035120,10090.ENSMUSP00000036003,10090.ENSMUSP00000041373,10090.ENSMUSP00000046787,10090.ENSMUSP00000068731,10090.ENSMUSP00000070200,10090.ENSMUSP00000075170,10090.ENSMUSP00000078945,10090.ENSMUSP00000102207,10090.ENSMUSP00000103571,10090.ENSMUSP00000107298…	Drd1a,Rin1,Oprk1,Abl2,Mecp2,Cck,Tanc1,Neurod2,Tbr1,Rgs14,Adra1b,Drd2,Htt,Elavl4,Shank1,Tnr,Kmt2a,Grin2a,Tac1,Cacna1e
GO:0046580	10	negative regulation of Ras protein signal transduction		53	0.63	0.009	10090.ENSMUSP00000027888,10090.ENSMUSP00000033923,10090.ENSMUSP00000039139,10090.ENSMUSP00000043849,10090.ENSMUSP00000053703,10090.ENSMUSP00000070200,10090.ENSMUSP00000075242,10090.ENSMUSP00000101472,10090.ENSMUSP00000106934,10090.ENSMUSP00000119790	Abl2,Dlc1,Arhgap44,Tgfb2,Adra1a,Adra1b,Arhgap35,Ephb2,Dgkz,Heg1
GO:0007215	9	glutamate receptor signaling pathway		47	0.63	0.0147	10090.ENSMUSP00000002848,10090.ENSMUSP00000023959,10090.ENSMUSP00000026922,10090.ENSMUSP00000057981,10090.ENSMUSP00000078093,10090.ENSMUSP00000106299,10090.ENSMUSP00000106361,10090.ENSMUSP00000111501,10090.ENSMUSP00000129181	Grin2d,Grm2,Homer2,Kcnb1,Homer1,Sstr1,Grid2ip,Grin2a,Grm5
GO:0007044	7	cell-substrate junction assembly		37	0.63	0.0485	10090.ENSMUSP00000028499,10090.ENSMUSP00000033923,10090.ENSMUSP00000067708,10090.ENSMUSP00000089703,10090.ENSMUSP00000095392,10090.ENSMUSP00000109901,10090.ENSMUSP00000126279	Itgav,Dlc1,Actn2,Lama3,Dst,Peak1,Ptprk
GO:1902414	18	protein localization to cell junction		97	0.62	9.82e-05	10090.ENSMUSP00000021045,10090.ENSMUSP00000023334,10090.ENSMUSP00000026670,10090.ENSMUSP00000028102,10090.ENSMUSP00000030691,10090.ENSMUSP00000039139,10090.ENSMUSP00000071025,10090.ENSMUSP00000078093,10090.ENSMUSP00000081664,10090.ENSMUSP00000099652,10090.ENSMUSP00000103571,10090.ENSMUSP00000108468,10090.ENSMUSP00000111501,10090.ENSMUSP00000119790,10090.ENSMUSP00000122896,10090.ENSMUSP00000124505…	Asic2,Pvrl3,Nptx1,Kif5c,Pclo,Arhgap44,Shisa6,Homer1,Cacng3,Tjp1,Shank1,Mapk10,Grin2a,Heg1,Dlgap1,Stau2,Cnih3,Nrxn1
GO:0006835	12	dicarboxylic acid transport		65	0.62	0.0032	10090.ENSMUSP00000023959,10090.ENSMUSP00000029084,10090.ENSMUSP00000032710,10090.ENSMUSP00000033040,10090.ENSMUSP00000036181,10090.ENSMUSP00000057989,10090.ENSMUSP00000082489,10090.ENSMUSP00000102598,10090.ENSMUSP00000107830,10090.ENSMUSP00000108302,10090.ENSMUSP00000119447,10090.ENSMUSP00000136166	Grm2,Ntsr1,Slc17a6,Pak1,Myo6,Bdnf,Slc17a7,Folr1,Prkcd,Slc25a18,Slc26a2,Phlpp2
GO:0050919	9	negative chemotaxis		48	0.62	0.0165	10090.ENSMUSP00000025993,10090.ENSMUSP00000028499,10090.ENSMUSP00000030714,10090.ENSMUSP00000062924,10090.ENSMUSP00000066857,10090.ENSMUSP00000099529,10090.ENSMUSP00000099591,10090.ENSMUSP00000109794,10090.ENSMUSP00000110748	Slit1,Itgav,Sema3a,Rtn4r,Slit3,Sema6d,Sema3b,Nrp2,Plxna4
GO:0062237	9	protein localization to postsynapse		48	0.62	0.0165	10090.ENSMUSP00000026670,10090.ENSMUSP00000028102,10090.ENSMUSP00000039139,10090.ENSMUSP00000071025,10090.ENSMUSP00000081664,10090.ENSMUSP00000108468,10090.ENSMUSP00000111501,10090.ENSMUSP00000124505,10090.ENSMUSP00000124611	Nptx1,Kif5c,Arhgap44,Shisa6,Cacng3,Mapk10,Grin2a,Stau2,Cnih3
GO:0006584	8	catecholamine metabolic process		43	0.62	0.03	10090.ENSMUSP00000003568,10090.ENSMUSP00000028166,10090.ENSMUSP00000043074,10090.ENSMUSP00000043849,10090.ENSMUSP00000056703,10090.ENSMUSP00000075170,10090.ENSMUSP00000077899,10090.ENSMUSP00000111501	Crhr2,Nr4a2,Sncb,Tgfb2,Ly6e,Drd2,Kl,Grin2a
GO:0035137	8	hindlimb morphogenesis		43	0.62	0.03	10090.ENSMUSP00000021921,10090.ENSMUSP00000032322,10090.ENSMUSP00000043676,10090.ENSMUSP00000067325,10090.ENSMUSP00000067694,10090.ENSMUSP00000079341,10090.ENSMUSP00000099606,10090.ENSMUSP00000103169	Ptch1,Lrp6,Dicer1,Rspo2,Rarb,Gnas,Fmn1,Med1
GO:0050806	34	positive regulation of synaptic transmission		189	0.61	1.32e-08	10090.ENSMUSP00000002848,10090.ENSMUSP00000003568,10090.ENSMUSP00000005509,10090.ENSMUSP00000020706,10090.ENSMUSP00000021641,10090.ENSMUSP00000021932,10090.ENSMUSP00000023007,10090.ENSMUSP00000023776,10090.ENSMUSP00000029084,10090.ENSMUSP00000029400,10090.ENSMUSP00000033189,10090.ENSMUSP00000033770,10090.ENSMUSP00000035027,10090.ENSMUSP00000053703,10090.ENSMUSP00000055797,10090.ENSMUSP00000064691…	Grin2d,Crhr2,Stx1a,Adcy1,Tshz3,Drd1a,Adcy8,Slc4a8,Ntsr1,Mme,Cckbr,Mecp2,Clstn2,Adra1a,Cnr1,Gfap,Adcyap1,Rims3,Rgs14,Drd2,Akap5,Rims1,Rasgrf2,Adora2a,Ephb2,Shank1,Unc13b,Tnr,Cux2,Grin2a,Igsf9b,Htr7,Nrxn1,Tac1
GO:0019233	19	sensory perception of pain		105	0.61	7.46e-05	10090.ENSMUSP00000001963,10090.ENSMUSP00000003568,10090.ENSMUSP00000004774,10090.ENSMUSP00000025908,10090.ENSMUSP00000027038,10090.ENSMUSP00000029084,10090.ENSMUSP00000029400,10090.ENSMUSP00000033770,10090.ENSMUSP00000041702,10090.ENSMUSP00000055797,10090.ENSMUSP00000066338,10090.ENSMUSP00000066822,10090.ENSMUSP00000067057,10090.ENSMUSP00000076697,10090.ENSMUSP00000111501,10090.ENSMUSP00000125541…	Ace,Crhr2,Aqp1,Kcnk4,Oprk1,Ntsr1,Mme,Mecp2,Kcna2,Cnr1,Chrna4,Penk,Adcyap1,Scn1a,Grin2a,Cacna1h,Htr7,Tac1,Cacna1e
GO:0021954	17	central nervous system neuron development		94	0.61	0.00023	10090.ENSMUSP00000021932,10090.ENSMUSP00000022040,10090.ENSMUSP00000022262,10090.ENSMUSP00000026120,10090.ENSMUSP00000028166,10090.ENSMUSP00000030714,10090.ENSMUSP00000052863,10090.ENSMUSP00000059050,10090.ENSMUSP00000062392,10090.ENSMUSP00000069685,10090.ENSMUSP00000075170,10090.ENSMUSP00000075242,10090.ENSMUSP00000095976,10090.ENSMUSP00000101472,10090.ENSMUSP00000108583,10090.ENSMUSP00000109794…	Drd1a,Agtpbp1,Fezf2,Bhlhe22,Nr4a2,Sema3a,Nfib,Lingo1,Prkca,Zeb2,Drd2,Arhgap35,Adarb1,Ephb2,Prdm8,Nrp2,Plxna4
GO:0046879	16	hormone secretion		88	0.61	0.00039	10090.ENSMUSP00000004774,10090.ENSMUSP00000005509,10090.ENSMUSP00000019906,10090.ENSMUSP00000020964,10090.ENSMUSP00000027217,10090.ENSMUSP00000030691,10090.ENSMUSP00000049852,10090.ENSMUSP00000067057,10090.ENSMUSP00000071859,10090.ENSMUSP00000078945,10090.ENSMUSP00000081013,10090.ENSMUSP00000107047,10090.ENSMUSP00000113457,10090.ENSMUSP00000116028,10090.ENSMUSP00000126108,10090.ENSMUSP00000140815	Aqp1,Stx1a,Vip,Fkbp1b,Ecrg4,Pclo,Fzd4,Adcyap1,Trpv4,Htt,Dio2,Ildr2,Ccdc186,Myo5a,Acvr2b,Vgf
GO:0007193	13	adenylate cyclase-inhibiting G protein-coupled receptor signaling pathway		72	0.61	0.0022	10090.ENSMUSP00000020706,10090.ENSMUSP00000022235,10090.ENSMUSP00000023007,10090.ENSMUSP00000023959,10090.ENSMUSP00000027038,10090.ENSMUSP00000035829,10090.ENSMUSP00000036203,10090.ENSMUSP00000066737,10090.ENSMUSP00000075170,10090.ENSMUSP00000093270,10090.ENSMUSP00000093939,10090.ENSMUSP00000138101,10090.ENSMUSP00000140131	Adcy1,Htr1a,Adcy8,Grm2,Oprk1,Akap12,Adra2a,Npr3,Drd2,Akap5,Adcy6,Sstr2,Chrm3
GO:0016079	11	synaptic vesicle exocytosis		60	0.61	0.006	10090.ENSMUSP00000005509,10090.ENSMUSP00000018122,10090.ENSMUSP00000021209,10090.ENSMUSP00000030691,10090.ENSMUSP00000032487,10090.ENSMUSP00000064706,10090.ENSMUSP00000068178,10090.ENSMUSP00000073803,10090.ENSMUSP00000088196,10090.ENSMUSP00000095420,10090.ENSMUSP00000103586	Stx1a,Cadps2,Doc2b,Pclo,Vamp1,Cadps,Rims3,Otof,Syt6,Rims1,Unc13b
GO:0001974	8	blood vessel remodeling		44	0.61	0.0334	10090.ENSMUSP00000000542,10090.ENSMUSP00000022246,10090.ENSMUSP00000043849,10090.ENSMUSP00000070200,10090.ENSMUSP00000084701,10090.ENSMUSP00000099718,10090.ENSMUSP00000126108,10090.ENSMUSP00000132547	Acvrl1,Fgf10,Tgfb2,Adra1b,Bmpr2,Itga4,Acvr2b,Mef2c
GO:0007628	8	adult walking behavior		44	0.61	0.0334	10090.ENSMUSP00000021932,10090.ENSMUSP00000022040,10090.ENSMUSP00000027888,10090.ENSMUSP00000034927,10090.ENSMUSP00000075170,10090.ENSMUSP00000076697,10090.ENSMUSP00000080842,10090.ENSMUSP00000124133	Drd1a,Agtpbp1,Abl2,Zic1,Drd2,Scn1a,Scn8a,Hipk2
GO:0048066	8	developmental pigmentation		44	0.61	0.0334	10090.ENSMUSP00000041878,10090.ENSMUSP00000069685,10090.ENSMUSP00000070445,10090.ENSMUSP00000075283,10090.ENSMUSP00000090844,10090.ENSMUSP00000106137,10090.ENSMUSP00000116028,10090.ENSMUSP00000132547	Mreg,Zeb2,Adrbk2,Zic2,Ap1g1,Gli3,Myo5a,Mef2c
GO:0099537	62	trans-synaptic signaling		352	0.6	1.63e-15	10090.ENSMUSP00000002848,10090.ENSMUSP00000005509,10090.ENSMUSP00000017552,10090.ENSMUSP00000018122,10090.ENSMUSP00000020707,10090.ENSMUSP00000021209,10090.ENSMUSP00000021898,10090.ENSMUSP00000021932,10090.ENSMUSP00000022235,10090.ENSMUSP00000023959,10090.ENSMUSP00000026635,10090.ENSMUSP00000028549,10090.ENSMUSP00000028883,10090.ENSMUSP00000028926,10090.ENSMUSP00000029635,10090.ENSMUSP00000030691…	Grin2d,Stx1a,Cacnb1,Cadps2,Gabra1,Doc2b,Shc3,Drd1a,Htr1a,Grm2,Farp1,Slc12a6,Pdyn,Napb,Gucy1b3,Pclo,Lrp6,Vamp1,Slc17a6,Apba2,Pak1,Mecp2,Myo6,Crhbp,Sncb,Gucy1a3,Pnoc,Cnr1,Bdnf,Kif1b,Gabra3,Cadps,Chrna4,Penk,Rims3,Syp,Shisa6,Otof,Drd2,Rph3a,Slc17a7,Syt6,Rims1,Adarb1,Adora2a,Ephb2,Lrp8,Unc13b,Grin2a,Cbln2,Myo5a,Dlgap1,Sv2c,Cnih3,Htr7,Sv2b,Grm5,Mef2c,Nrxn1,Tac1,Chrm3,Cacna1e
GO:0007626	42	locomotory behavior		239	0.6	2.32e-10	10090.ENSMUSP00000000188,10090.ENSMUSP00000002848,10090.ENSMUSP00000021932,10090.ENSMUSP00000022040,10090.ENSMUSP00000022262,10090.ENSMUSP00000023007,10090.ENSMUSP00000027038,10090.ENSMUSP00000027056,10090.ENSMUSP00000027888,10090.ENSMUSP00000028166,10090.ENSMUSP00000029084,10090.ENSMUSP00000032732,10090.ENSMUSP00000033770,10090.ENSMUSP00000034692,10090.ENSMUSP00000034927,10090.ENSMUSP00000036181…	Ccnd2,Grin2d,Drd1a,Agtpbp1,Fezf2,Adcy8,Oprk1,Prex2,Abl2,Nr4a2,Ntsr1,Apba2,Mecp2,Olfm2,Zic1,Myo6,Astn1,Sobp,Fzd4,Dscam,Chrna4,Penk,Egr1,Adra1b,Drd2,Scn1a,Slitrk6,Lsamp,Sez6l,Htt,Scn8a,Gpr88,Adora2a,Elavl4,Tnr,Mapk10,Grin2a,Lphn3,Myo5a,Hipk2,Grm5,Cacna1e
GO:0002027	17	regulation of heart rate		95	0.6	0.00026	10090.ENSMUSP00000003568,10090.ENSMUSP00000020964,10090.ENSMUSP00000021750,10090.ENSMUSP00000030714,10090.ENSMUSP00000043765,10090.ENSMUSP00000048849,10090.ENSMUSP00000053703,10090.ENSMUSP00000055673,10090.ENSMUSP00000068661,10090.ENSMUSP00000070200,10090.ENSMUSP00000075170,10090.ENSMUSP00000083725,10090.ENSMUSP00000096357,10090.ENSMUSP00000112991,10090.ENSMUSP00000125251,10090.ENSMUSP00000139347…	Crhr2,Fkbp1b,Ryr2,Sema3a,Ank2,Kcne2,Adra1a,Kcna5,Mdm4,Adra1b,Drd2,Slc8a1,Kcnd3,Pde4d,Nos1ap,Tac1,Cacna1e
GO:0009914	17	hormone transport		96	0.6	0.00029	10090.ENSMUSP00000004774,10090.ENSMUSP00000005509,10090.ENSMUSP00000019906,10090.ENSMUSP00000020964,10090.ENSMUSP00000027217,10090.ENSMUSP00000030691,10090.ENSMUSP00000049852,10090.ENSMUSP00000067057,10090.ENSMUSP00000071859,10090.ENSMUSP00000074783,10090.ENSMUSP00000078945,10090.ENSMUSP00000081013,10090.ENSMUSP00000107047,10090.ENSMUSP00000113457,10090.ENSMUSP00000116028,10090.ENSMUSP00000126108…	Aqp1,Stx1a,Vip,Fkbp1b,Ecrg4,Pclo,Fzd4,Adcyap1,Trpv4,Ttr,Htt,Dio2,Ildr2,Ccdc186,Myo5a,Acvr2b,Vgf
GO:0008542	12	visual learning		67	0.6	0.004	10090.ENSMUSP00000021932,10090.ENSMUSP00000027888,10090.ENSMUSP00000033770,10090.ENSMUSP00000035120,10090.ENSMUSP00000036003,10090.ENSMUSP00000068731,10090.ENSMUSP00000070200,10090.ENSMUSP00000075170,10090.ENSMUSP00000078945,10090.ENSMUSP00000110337,10090.ENSMUSP00000111501,10090.ENSMUSP00000140937	Drd1a,Abl2,Mecp2,Cck,Tanc1,Rgs14,Adra1b,Drd2,Htt,Kmt2a,Grin2a,Cacna1e
GO:1990089	10	response to nerve growth factor		57	0.6	0.0137	10090.ENSMUSP00000029002,10090.ENSMUSP00000030212,10090.ENSMUSP00000041902,10090.ENSMUSP00000050683,10090.ENSMUSP00000057989,10090.ENSMUSP00000061472,10090.ENSMUSP00000102207,10090.ENSMUSP00000124938,10090.ENSMUSP00000139347,10090.ENSMUSP00000140027	Stmn2,Sh3gl2,Cbl,Foxo3,Bdnf,Kif1b,Elavl4,Kcnc1,Tac1,Tmem108
GO:0099536	68	synaptic signaling		390	0.59	7.84e-17	10090.ENSMUSP00000002848,10090.ENSMUSP00000005509,10090.ENSMUSP00000017552,10090.ENSMUSP00000018122,10090.ENSMUSP00000020707,10090.ENSMUSP00000021209,10090.ENSMUSP00000021898,10090.ENSMUSP00000021932,10090.ENSMUSP00000022235,10090.ENSMUSP00000023959,10090.ENSMUSP00000026635,10090.ENSMUSP00000028549,10090.ENSMUSP00000028883,10090.ENSMUSP00000028926,10090.ENSMUSP00000029635,10090.ENSMUSP00000030691…	Grin2d,Stx1a,Cacnb1,Cadps2,Gabra1,Doc2b,Shc3,Drd1a,Htr1a,Grm2,Farp1,Slc12a6,Pdyn,Napb,Gucy1b3,Pclo,Lrp6,Vamp1,Slc17a6,Apba2,Pak1,Mecp2,Myo6,Crhbp,Sncb,Rgs8,Gucy1a3,Pnoc,Cnr1,Ly6e,Bdnf,Kif1b,Gabra3,Jak2,Cadps,Chrna4,Penk,Rims3,Syp,Shisa6,Otof,Drd2,Rph3a,Htt,Slc17a7,Syt6,Rims1,Adarb1,Adora2a,Ephb2,Lrp8,Unc13b,Dtna,Grin2a,Cbln2,Drp2,Myo5a,Dlgap1,Sv2c,Cnih3,Htr7,Sv2b,Grm5,Mef2c,Nrxn1,Tac1,Chrm3,Cacna…
GO:0007268	58	chemical synaptic transmission		335	0.59	3.04e-14	10090.ENSMUSP00000002848,10090.ENSMUSP00000005509,10090.ENSMUSP00000017552,10090.ENSMUSP00000018122,10090.ENSMUSP00000020707,10090.ENSMUSP00000021209,10090.ENSMUSP00000021898,10090.ENSMUSP00000021932,10090.ENSMUSP00000022235,10090.ENSMUSP00000023959,10090.ENSMUSP00000028549,10090.ENSMUSP00000028883,10090.ENSMUSP00000028926,10090.ENSMUSP00000030691,10090.ENSMUSP00000032322,10090.ENSMUSP00000032487…	Grin2d,Stx1a,Cacnb1,Cadps2,Gabra1,Doc2b,Shc3,Drd1a,Htr1a,Grm2,Slc12a6,Pdyn,Napb,Pclo,Lrp6,Vamp1,Slc17a6,Apba2,Pak1,Mecp2,Myo6,Crhbp,Sncb,Pnoc,Cnr1,Bdnf,Kif1b,Gabra3,Cadps,Chrna4,Penk,Rims3,Syp,Shisa6,Otof,Drd2,Rph3a,Slc17a7,Syt6,Rims1,Adarb1,Adora2a,Lrp8,Unc13b,Grin2a,Cbln2,Myo5a,Dlgap1,Sv2c,Cnih3,Htr7,Sv2b,Grm5,Mef2c,Nrxn1,Tac1,Chrm3,Cacna1e
GO:0001505	44	regulation of neurotransmitter levels		255	0.59	1.22e-10	10090.ENSMUSP00000005509,10090.ENSMUSP00000009617,10090.ENSMUSP00000018122,10090.ENSMUSP00000020706,10090.ENSMUSP00000021209,10090.ENSMUSP00000021932,10090.ENSMUSP00000022040,10090.ENSMUSP00000022235,10090.ENSMUSP00000023776,10090.ENSMUSP00000028926,10090.ENSMUSP00000029404,10090.ENSMUSP00000030691,10090.ENSMUSP00000032451,10090.ENSMUSP00000032487,10090.ENSMUSP00000032710,10090.ENSMUSP00000032732…	Stx1a,Kcnc4,Cadps2,Adcy1,Doc2b,Drd1a,Agtpbp1,Htr1a,Slc4a8,Napb,Ppfia2,Pclo,Slc6a11,Vamp1,Slc17a6,Apba2,Pak1,Cask,Myo6,Adra2a,Nrn1,Adra1a,Cnr1,Slc29a4,Prkca,Gfap,Cadps,Chrna4,Per2,Rims3,Syp,Otof,Drd2,Rph3a,Slc17a7,Syt6,Rims1,Adora2a,Kcnc3,Unc13b,Mctp1,Htr7,Mef2c,Nrxn1
GO:0098693	26	regulation of synaptic vesicle cycle		150	0.59	2.65e-06	10090.ENSMUSP00000005509,10090.ENSMUSP00000020706,10090.ENSMUSP00000021932,10090.ENSMUSP00000022235,10090.ENSMUSP00000023776,10090.ENSMUSP00000028926,10090.ENSMUSP00000029404,10090.ENSMUSP00000032487,10090.ENSMUSP00000032732,10090.ENSMUSP00000033321,10090.ENSMUSP00000036181,10090.ENSMUSP00000036203,10090.ENSMUSP00000040900,10090.ENSMUSP00000053703,10090.ENSMUSP00000055797,10090.ENSMUSP00000062392…	Stx1a,Adcy1,Drd1a,Htr1a,Slc4a8,Napb,Ppfia2,Vamp1,Apba2,Cask,Myo6,Adra2a,Nrn1,Adra1a,Cnr1,Prkca,Chrna4,Rims3,Syp,Drd2,Slc17a7,Rims1,Adora2a,Unc13b,Htr7,Nrxn1
GO:0007189	22	adenylate cyclase-activating G protein-coupled receptor signaling pathway		128	0.59	2.61e-05	10090.ENSMUSP00000019906,10090.ENSMUSP00000020706,10090.ENSMUSP00000021932,10090.ENSMUSP00000022013,10090.ENSMUSP00000023007,10090.ENSMUSP00000036203,10090.ENSMUSP00000041664,10090.ENSMUSP00000047518,10090.ENSMUSP00000053703,10090.ENSMUSP00000055797,10090.ENSMUSP00000057323,10090.ENSMUSP00000060307,10090.ENSMUSP00000067057,10090.ENSMUSP00000070200,10090.ENSMUSP00000075170,10090.ENSMUSP00000077611…	Vip,Adcy1,Drd1a,Adcy2,Adcy8,Adra2a,Gpr26,Ramp3,Adra1a,Cnr1,Gpr6,Gpr133,Adcyap1,Adra1b,Drd2,Rxfp1,Gnas,Adcy6,Adora2a,Lphn3,Akap13,Htr7
GO:0035264	19	multicellular organism growth		109	0.59	0.00011	10090.ENSMUSP00000000388,10090.ENSMUSP00000020106,10090.ENSMUSP00000027888,10090.ENSMUSP00000032732,10090.ENSMUSP00000043676,10090.ENSMUSP00000043874,10090.ENSMUSP00000066789,10090.ENSMUSP00000067694,10090.ENSMUSP00000077492,10090.ENSMUSP00000079341,10090.ENSMUSP00000095976,10090.ENSMUSP00000097897,10090.ENSMUSP00000107283,10090.ENSMUSP00000109203,10090.ENSMUSP00000112991,10090.ENSMUSP00000114272…	Ccm2,Arid5b,Abl2,Apba2,Dicer1,Kmt2c,Ep300,Rarb,Slitrk6,Gnas,Adarb1,Slitrk1,Tcf7l2,Atrx,Pde4d,Etnk2,Heg1,Sik3,Unc79
GO:0050772	18	positive regulation of axonogenesis		104	0.59	0.00021	10090.ENSMUSP00000002079,10090.ENSMUSP00000015137,10090.ENSMUSP00000015511,10090.ENSMUSP00000029422,10090.ENSMUSP00000033040,10090.ENSMUSP00000056040,10090.ENSMUSP00000057989,10090.ENSMUSP00000066789,10090.ENSMUSP00000068374,10090.ENSMUSP00000069024,10090.ENSMUSP00000069685,10090.ENSMUSP00000081880,10090.ENSMUSP00000084342,10090.ENSMUSP00000084701,10090.ENSMUSP00000097897,10090.ENSMUSP00000110748…	Plxnb3,Limk1,Plxnd1,Shox2,Pak1,Dscam,Bdnf,Ep300,Map1b,Sema5a,Zeb2,Golga4,Cdkl5,Bmpr2,Slitrk1,Plxna4,Skil,Plxna1
GO:0035637	18	multicellular organismal signaling		105	0.59	0.00024	10090.ENSMUSP00000020939,10090.ENSMUSP00000020964,10090.ENSMUSP00000021750,10090.ENSMUSP00000021932,10090.ENSMUSP00000028377,10090.ENSMUSP00000033040,10090.ENSMUSP00000041702,10090.ENSMUSP00000043765,10090.ENSMUSP00000048849,10090.ENSMUSP00000055673,10090.ENSMUSP00000076697,10090.ENSMUSP00000080842,10090.ENSMUSP00000081664,10090.ENSMUSP00000083725,10090.ENSMUSP00000087959,10090.ENSMUSP00000096357…	Nrcam,Fkbp1b,Ryr2,Drd1a,Scn2a1,Pak1,Kcna2,Ank2,Kcne2,Kcna5,Scn1a,Scn8a,Cacng3,Slc8a1,Gpr88,Kcnd3,Cacna1h,Cacna1e
GO:0071869	14	response to catecholamine		81	0.59	0.0018	10090.ENSMUSP00000021750,10090.ENSMUSP00000021932,10090.ENSMUSP00000022235,10090.ENSMUSP00000066822,10090.ENSMUSP00000075170,10090.ENSMUSP00000076155,10090.ENSMUSP00000078945,10090.ENSMUSP00000079341,10090.ENSMUSP00000093939,10090.ENSMUSP00000112991,10090.ENSMUSP00000117040,10090.ENSMUSP00000119242,10090.ENSMUSP00000126847,10090.ENSMUSP00000140131	Ryr2,Drd1a,Htr1a,Penk,Drd2,Gnb5,Htt,Gnas,Adcy6,Pde4d,Ppargc1a,Atp2b4,Htr7,Chrm3
GO:0010559	8	regulation of glycoprotein biosynthetic process		46	0.59	0.0409	10090.ENSMUSP00000000895,10090.ENSMUSP00000038165,10090.ENSMUSP00000042207,10090.ENSMUSP00000066789,10090.ENSMUSP00000095966,10090.ENSMUSP00000107283,10090.ENSMUSP00000114699,10090.ENSMUSP00000140721	Necab3,Necab1,Ago2,Ep300,Necab2,Tcf7l2,Fktn,Soat1
GO:0032412	43	regulation of ion transmembrane transporter activity		254	0.58	3.54e-10	10090.ENSMUSP00000006991,10090.ENSMUSP00000017544,10090.ENSMUSP00000017552,10090.ENSMUSP00000020964,10090.ENSMUSP00000021045,10090.ENSMUSP00000021750,10090.ENSMUSP00000029084,10090.ENSMUSP00000042578,10090.ENSMUSP00000043765,10090.ENSMUSP00000047888,10090.ENSMUSP00000048849,10090.ENSMUSP00000062392,10090.ENSMUSP00000063001,10090.ENSMUSP00000066338,10090.ENSMUSP00000067708,10090.ENSMUSP00000071025…	Hcn1,Stac2,Cacnb1,Fkbp1b,Asic2,Ryr2,Ntsr1,Crhbp,Ank2,Cacng5,Kcne2,Prkca,Wnk1,Chrna4,Actn2,Shisa6,Fxyd7,Ptpn3,Drd2,Gnb5,Homer1,Rph3a,Htt,Cacng3,Kcnc2,Rasgrf2,Stk39,Ephb2,Camk2d,Shank1,Neto2,Grin2a,Pde4d,Myo5a,Ppargc1a,Slmap,Cnih3,Kcnc1,Nos1ap,Grm5,Mef2c,Nrxn1,Chrm3
GO:0006836	21	neurotransmitter transport		123	0.58	4.94e-05	10090.ENSMUSP00000005509,10090.ENSMUSP00000018122,10090.ENSMUSP00000021209,10090.ENSMUSP00000025520,10090.ENSMUSP00000030691,10090.ENSMUSP00000032451,10090.ENSMUSP00000032487,10090.ENSMUSP00000032710,10090.ENSMUSP00000033040,10090.ENSMUSP00000059896,10090.ENSMUSP00000064706,10090.ENSMUSP00000068178,10090.ENSMUSP00000073803,10090.ENSMUSP00000078198,10090.ENSMUSP00000082489,10090.ENSMUSP00000088196…	Stx1a,Cadps2,Doc2b,Slc6a7,Pclo,Slc6a11,Vamp1,Slc17a6,Pak1,Slc29a4,Cadps,Rims3,Otof,Rph3a,Slc17a7,Syt6,Rims1,Unc13b,Sv2c,Sv2b,Nrxn1
GO:0043279	20	response to alkaloid		117	0.58	8.45e-05	10090.ENSMUSP00000021750,10090.ENSMUSP00000021932,10090.ENSMUSP00000023007,10090.ENSMUSP00000026922,10090.ENSMUSP00000027038,10090.ENSMUSP00000033770,10090.ENSMUSP00000042578,10090.ENSMUSP00000055797,10090.ENSMUSP00000063795,10090.ENSMUSP00000066822,10090.ENSMUSP00000070200,10090.ENSMUSP00000075170,10090.ENSMUSP00000078093,10090.ENSMUSP00000083725,10090.ENSMUSP00000089426,10090.ENSMUSP00000101060…	Ryr2,Drd1a,Adcy8,Homer2,Oprk1,Mecp2,Crhbp,Cnr1,Irs1,Penk,Adra1b,Drd2,Homer1,Slc8a1,Ryr3,Adora2a,Elavl4,Lphn3,Ppargc1a,Tac1
GO:0030516	19	regulation of axon extension		112	0.58	0.00016	10090.ENSMUSP00000006893,10090.ENSMUSP00000015137,10090.ENSMUSP00000025993,10090.ENSMUSP00000028177,10090.ENSMUSP00000030714,10090.ENSMUSP00000033040,10090.ENSMUSP00000056040,10090.ENSMUSP00000057989,10090.ENSMUSP00000062924,10090.ENSMUSP00000066789,10090.ENSMUSP00000068374,10090.ENSMUSP00000069024,10090.ENSMUSP00000081880,10090.ENSMUSP00000084342,10090.ENSMUSP00000084701,10090.ENSMUSP00000099529…	Kiaa0319,Limk1,Slit1,Olfm1,Sema3a,Pak1,Dscam,Bdnf,Rtn4r,Ep300,Map1b,Sema5a,Golga4,Cdkl5,Bmpr2,Sema6d,Sema3b,Tnr,Plxna4
GO:0050795	17	regulation of behavior		100	0.58	0.00044	10090.ENSMUSP00000003568,10090.ENSMUSP00000021932,10090.ENSMUSP00000022235,10090.ENSMUSP00000027038,10090.ENSMUSP00000033189,10090.ENSMUSP00000035120,10090.ENSMUSP00000041702,10090.ENSMUSP00000055797,10090.ENSMUSP00000066822,10090.ENSMUSP00000075170,10090.ENSMUSP00000101060,10090.ENSMUSP00000108449,10090.ENSMUSP00000109087,10090.ENSMUSP00000126191,10090.ENSMUSP00000126847,10090.ENSMUSP00000132547…	Crhr2,Drd1a,Htr1a,Oprk1,Cckbr,Cck,Kcna2,Cnr1,Penk,Drd2,Adora2a,Ankrd26,Nr2c2,Mchr1,Htr7,Mef2c,Nrxn1
GO:0021675	14	nerve development		83	0.58	0.0022	10090.ENSMUSP00000026670,10090.ENSMUSP00000030714,10090.ENSMUSP00000041702,10090.ENSMUSP00000043676,10090.ENSMUSP00000057989,10090.ENSMUSP00000077492,10090.ENSMUSP00000095976,10090.ENSMUSP00000099718,10090.ENSMUSP00000101472,10090.ENSMUSP00000103586,10090.ENSMUSP00000106137,10090.ENSMUSP00000109794,10090.ENSMUSP00000110748,10090.ENSMUSP00000137523	Nptx1,Sema3a,Kcna2,Dicer1,Bdnf,Slitrk6,Adarb1,Itga4,Ephb2,Unc13b,Gli3,Nrp2,Plxna4,Sulf1
GO:0030517	8	negative regulation of axon extension		47	0.58	0.0449	10090.ENSMUSP00000006893,10090.ENSMUSP00000025993,10090.ENSMUSP00000030714,10090.ENSMUSP00000062924,10090.ENSMUSP00000069024,10090.ENSMUSP00000099529,10090.ENSMUSP00000099591,10090.ENSMUSP00000107298	Kiaa0319,Slit1,Sema3a,Rtn4r,Sema5a,Sema6d,Sema3b,Tnr
GO:0061005	8	cell differentiation involved in kidney development		47	0.58	0.0449	10090.ENSMUSP00000021641,10090.ENSMUSP00000021921,10090.ENSMUSP00000048218,10090.ENSMUSP00000053943,10090.ENSMUSP00000076364,10090.ENSMUSP00000106137,10090.ENSMUSP00000128278,10090.ENSMUSP00000132547	Tshz3,Ptch1,Acta2,Basp1,Ptpro,Gli3,Iqgap1,Mef2c
GO:0050808	50	synapse organization		303	0.57	1.5e-11	10090.ENSMUSP00000005671,10090.ENSMUSP00000015511,10090.ENSMUSP00000017552,10090.ENSMUSP00000020707,10090.ENSMUSP00000021932,10090.ENSMUSP00000022235,10090.ENSMUSP00000026635,10090.ENSMUSP00000027888,10090.ENSMUSP00000029404,10090.ENSMUSP00000030691,10090.ENSMUSP00000031519,10090.ENSMUSP00000033040,10090.ENSMUSP00000033770,10090.ENSMUSP00000034076,10090.ENSMUSP00000035468,10090.ENSMUSP00000036003…	Igf1r,Plxnd1,Cacnb1,Gabra1,Drd1a,Htr1a,Farp1,Abl2,Ppfia2,Pclo,Cabp1,Pak1,Mecp2,Cbln1,Ntng2,Tanc1,Myo6,Iqsec3,Arhgap44,Sncb,Elfn1,Dscam,Bdnf,Map1b,Ntng1,Drd2,Slitrk6,Homer1,Rph3a,Sez6l,Rims1,Slitrk1,Ephb2,Shank1,Unc13b,Dgkz,Ppfibp1,Tnr,Grin2a,Lphn3,Cbln2,Drp2,Myo5a,Igsf9b,Gpc6,Dlgap1,Nos1ap,Grm5,Nrxn1,Tmem108
GO:0032409	45	regulation of transporter activity		273	0.57	2.57e-10	10090.ENSMUSP00000006991,10090.ENSMUSP00000017544,10090.ENSMUSP00000017552,10090.ENSMUSP00000020964,10090.ENSMUSP00000021045,10090.ENSMUSP00000021750,10090.ENSMUSP00000029084,10090.ENSMUSP00000042578,10090.ENSMUSP00000043765,10090.ENSMUSP00000047888,10090.ENSMUSP00000048849,10090.ENSMUSP00000062392,10090.ENSMUSP00000063001,10090.ENSMUSP00000066338,10090.ENSMUSP00000067708,10090.ENSMUSP00000071025…	Hcn1,Stac2,Cacnb1,Fkbp1b,Asic2,Ryr2,Ntsr1,Crhbp,Ank2,Cacng5,Kcne2,Prkca,Wnk1,Chrna4,Actn2,Shisa6,Fxyd7,Ptpn3,Drd2,Gnb5,Homer1,Rph3a,Htt,Cacng3,Kcnc2,Rasgrf2,Stk39,Ephb2,Camk2d,Shank1,Neto2,Prkcd,Kmt2a,Grin2a,Pde4d,Myo5a,Ppargc1a,Slmap,Cnih3,Kcnc1,Nos1ap,Grm5,Mef2c,Nrxn1,Chrm3
GO:1903305	32	regulation of regulated secretory pathway		192	0.57	1.98e-07	10090.ENSMUSP00000005509,10090.ENSMUSP00000020706,10090.ENSMUSP00000021209,10090.ENSMUSP00000021932,10090.ENSMUSP00000022235,10090.ENSMUSP00000023776,10090.ENSMUSP00000028648,10090.ENSMUSP00000028926,10090.ENSMUSP00000029404,10090.ENSMUSP00000032487,10090.ENSMUSP00000032732,10090.ENSMUSP00000033321,10090.ENSMUSP00000036181,10090.ENSMUSP00000036203,10090.ENSMUSP00000040900,10090.ENSMUSP00000053703…	Stx1a,Adcy1,Doc2b,Drd1a,Htr1a,Slc4a8,Syt13,Napb,Ppfia2,Vamp1,Apba2,Cask,Myo6,Adra2a,Nrn1,Adra1a,Cnr1,Kcnb1,Prkca,Cadps,Chrna4,Rims3,Syp,Drd2,Syt17,Syt6,Ap1g1,Rims1,Adora2a,Unc13b,Cacna1h,Htr7
GO:0010469	27	regulation of signaling receptor activity		162	0.57	2.91e-06	10090.ENSMUSP00000026670,10090.ENSMUSP00000033057,10090.ENSMUSP00000033442,10090.ENSMUSP00000036203,10090.ENSMUSP00000041902,10090.ENSMUSP00000042578,10090.ENSMUSP00000047518,10090.ENSMUSP00000047888,10090.ENSMUSP00000056703,10090.ENSMUSP00000066338,10090.ENSMUSP00000071025,10090.ENSMUSP00000074589,10090.ENSMUSP00000078093,10090.ENSMUSP00000078198,10090.ENSMUSP00000081664,10090.ENSMUSP00000096930…	Nptx1,Dkkl1,Igsf1,Adra2a,Cbl,Crhbp,Ramp3,Cacng5,Ly6e,Chrna4,Shisa6,Fam19a1,Homer1,Rph3a,Cacng3,Rasgrf2,Ephb2,Med1,Fbxw7,Shank1,Neto2,Ptprj,Grin2a,Ppargc1a,Cnih3,Mef2c,Nrxn1
GO:0019935	27	cyclic-nucleotide-mediated signaling		165	0.57	3.94e-06	10090.ENSMUSP00000004774,10090.ENSMUSP00000019906,10090.ENSMUSP00000020706,10090.ENSMUSP00000021932,10090.ENSMUSP00000022013,10090.ENSMUSP00000023007,10090.ENSMUSP00000029635,10090.ENSMUSP00000030691,10090.ENSMUSP00000036203,10090.ENSMUSP00000041664,10090.ENSMUSP00000047518,10090.ENSMUSP00000053703,10090.ENSMUSP00000055797,10090.ENSMUSP00000057323,10090.ENSMUSP00000060307,10090.ENSMUSP00000067057…	Aqp1,Vip,Adcy1,Drd1a,Adcy2,Adcy8,Gucy1b3,Pclo,Adra2a,Gpr26,Ramp3,Adra1a,Cnr1,Gpr6,Gpr133,Adcyap1,Adra1b,Drd2,Rxfp1,Gnas,Kcnc2,Adcy6,Adora2a,Lphn3,Mrvi1,Akap13,Htr7
GO:0071805	24	potassium ion transmembrane transport		144	0.57	1.46e-05	10090.ENSMUSP00000000811,10090.ENSMUSP00000004774,10090.ENSMUSP00000006991,10090.ENSMUSP00000009617,10090.ENSMUSP00000018614,10090.ENSMUSP00000025908,10090.ENSMUSP00000028549,10090.ENSMUSP00000038729,10090.ENSMUSP00000041702,10090.ENSMUSP00000048849,10090.ENSMUSP00000054910,10090.ENSMUSP00000055673,10090.ENSMUSP00000056552,10090.ENSMUSP00000057981,10090.ENSMUSP00000060110,10090.ENSMUSP00000063380…	Kcnn3,Aqp1,Hcn1,Kcnc4,Kcnab3,Kcnk4,Slc12a6,Kcnk9,Kcna2,Kcne2,Kcng3,Kcna5,Kcng4,Kcnb1,Kcnj9,Kcnq3,Kcnc2,Kcnd3,Kcnj6,Alg10b,Kcnj16,Kcnc3,Slc24a3,Kcnc1
GO:0051963	20	regulation of synapse assembly		122	0.57	0.00014	10090.ENSMUSP00000021045,10090.ENSMUSP00000025993,10090.ENSMUSP00000026635,10090.ENSMUSP00000026670,10090.ENSMUSP00000034076,10090.ENSMUSP00000035027,10090.ENSMUSP00000035468,10090.ENSMUSP00000057989,10090.ENSMUSP00000062392,10090.ENSMUSP00000077492,10090.ENSMUSP00000097897,10090.ENSMUSP00000101472,10090.ENSMUSP00000103923,10090.ENSMUSP00000107381,10090.ENSMUSP00000113482,10090.ENSMUSP00000113695…	Asic2,Slit1,Farp1,Nptx1,Cbln1,Clstn2,Ntng2,Bdnf,Prkca,Slitrk6,Slitrk1,Ephb2,Lrfn1,Cux2,Lphn3,Cbln2,Gpc6,Stau2,Mef2c,Nrxn1
GO:1901890	19	positive regulation of cell junction assembly		115	0.57	0.00021	10090.ENSMUSP00000021045,10090.ENSMUSP00000023154,10090.ENSMUSP00000034076,10090.ENSMUSP00000035027,10090.ENSMUSP00000057989,10090.ENSMUSP00000062392,10090.ENSMUSP00000077492,10090.ENSMUSP00000097897,10090.ENSMUSP00000099606,10090.ENSMUSP00000101472,10090.ENSMUSP00000107121,10090.ENSMUSP00000107381,10090.ENSMUSP00000113482,10090.ENSMUSP00000113695,10090.ENSMUSP00000124505,10090.ENSMUSP00000128278…	Asic2,Cldn1,Cbln1,Clstn2,Bdnf,Prkca,Slitrk6,Slitrk1,Fmn1,Ephb2,Ptprj,Cux2,Lphn3,Cbln2,Stau2,Iqgap1,Epb4.1l5,Enpp2,Nrxn1
GO:0060402	14	calcium ion transport into cytosol		85	0.57	0.0027	10090.ENSMUSP00000002848,10090.ENSMUSP00000020964,10090.ENSMUSP00000021750,10090.ENSMUSP00000028499,10090.ENSMUSP00000032192,10090.ENSMUSP00000049584,10090.ENSMUSP00000053703,10090.ENSMUSP00000071859,10090.ENSMUSP00000075170,10090.ENSMUSP00000081122,10090.ENSMUSP00000083725,10090.ENSMUSP00000089426,10090.ENSMUSP00000106596,10090.ENSMUSP00000111501	Grin2d,Fkbp1b,Ryr2,Itgav,Itpr1,Itpr2,Adra1a,Trpv4,Drd2,Plch1,Slc8a1,Ryr3,Fam155a,Grin2a
GO:0051965	13	positive regulation of synapse assembly		78	0.57	0.004	10090.ENSMUSP00000021045,10090.ENSMUSP00000034076,10090.ENSMUSP00000035027,10090.ENSMUSP00000057989,10090.ENSMUSP00000062392,10090.ENSMUSP00000077492,10090.ENSMUSP00000097897,10090.ENSMUSP00000101472,10090.ENSMUSP00000107381,10090.ENSMUSP00000113482,10090.ENSMUSP00000113695,10090.ENSMUSP00000124505,10090.ENSMUSP00000134402	Asic2,Cbln1,Clstn2,Bdnf,Prkca,Slitrk6,Slitrk1,Ephb2,Cux2,Lphn3,Cbln2,Stau2,Nrxn1
GO:0048813	12	dendrite morphogenesis		73	0.57	0.0075	10090.ENSMUSP00000026635,10090.ENSMUSP00000027056,10090.ENSMUSP00000027888,10090.ENSMUSP00000030714,10090.ENSMUSP00000031556,10090.ENSMUSP00000056040,10090.ENSMUSP00000074864,10090.ENSMUSP00000099606,10090.ENSMUSP00000101472,10090.ENSMUSP00000102207,10090.ENSMUSP00000102343,10090.ENSMUSP00000103571	Farp1,Prex2,Abl2,Sema3a,Tmem106b,Dscam,Btbd3,Fmn1,Ephb2,Elavl4,Lrp8,Shank1
GO:0051893	10	regulation of focal adhesion assembly		60	0.57	0.0187	10090.ENSMUSP00000000542,10090.ENSMUSP00000033923,10090.ENSMUSP00000099606,10090.ENSMUSP00000107121,10090.ENSMUSP00000109901,10090.ENSMUSP00000119600,10090.ENSMUSP00000128278,10090.ENSMUSP00000128374,10090.ENSMUSP00000132640,10090.ENSMUSP00000140019	Acvrl1,Dlc1,Fmn1,Ptprj,Peak1,Macf1,Iqgap1,Epb4.1l5,Enpp2,Clasp1
GO:0051954	9	positive regulation of amine transport		54	0.57	0.0302	10090.ENSMUSP00000005509,10090.ENSMUSP00000019906,10090.ENSMUSP00000027038,10090.ENSMUSP00000029084,10090.ENSMUSP00000035120,10090.ENSMUSP00000057981,10090.ENSMUSP00000066338,10090.ENSMUSP00000075170,10090.ENSMUSP00000101060	Stx1a,Vip,Oprk1,Ntsr1,Cck,Kcnb1,Chrna4,Drd2,Adora2a
GO:0070252	9	actin-mediated cell contraction		55	0.57	0.0334	10090.ENSMUSP00000021750,10090.ENSMUSP00000033030,10090.ENSMUSP00000043765,10090.ENSMUSP00000048849,10090.ENSMUSP00000055673,10090.ENSMUSP00000076697,10090.ENSMUSP00000096357,10090.ENSMUSP00000102009,10090.ENSMUSP00000128374	Ryr2,Parva,Ank2,Kcne2,Kcna5,Scn1a,Kcnd3,Camk2d,Epb4.1l5
GO:1990090	9	cellular response to nerve growth factor stimulus		55	0.57	0.0334	10090.ENSMUSP00000029002,10090.ENSMUSP00000030212,10090.ENSMUSP00000041902,10090.ENSMUSP00000050683,10090.ENSMUSP00000057989,10090.ENSMUSP00000061472,10090.ENSMUSP00000102207,10090.ENSMUSP00000139347,10090.ENSMUSP00000140027	Stmn2,Sh3gl2,Cbl,Foxo3,Bdnf,Kif1b,Elavl4,Tac1,Tmem108
GO:0071548	8	response to dexamethasone		48	0.57	0.0489	10090.ENSMUSP00000004774,10090.ENSMUSP00000022986,10090.ENSMUSP00000023154,10090.ENSMUSP00000050683,10090.ENSMUSP00000055308,10090.ENSMUSP00000064394,10090.ENSMUSP00000066789,10090.ENSMUSP00000109952	Aqp1,Fbxo32,Cldn1,Foxo3,Foxo1,Jak2,Ep300,Cflar
GO:0050804	85	modulation of chemical synaptic transmission		521	0.56	1.35e-19	10090.ENSMUSP00000002100,10090.ENSMUSP00000002848,10090.ENSMUSP00000003568,10090.ENSMUSP00000003754,10090.ENSMUSP00000005509,10090.ENSMUSP00000009617,10090.ENSMUSP00000020706,10090.ENSMUSP00000021641,10090.ENSMUSP00000021932,10090.ENSMUSP00000022235,10090.ENSMUSP00000023007,10090.ENSMUSP00000023776,10090.ENSMUSP00000023959,10090.ENSMUSP00000025818,10090.ENSMUSP00000026670,10090.ENSMUSP00000028926…	Tmem25,Grin2d,Crhr2,Calb2,Stx1a,Kcnc4,Adcy1,Tshz3,Drd1a,Htr1a,Adcy8,Slc4a8,Grm2,Rin1,Nptx1,Napb,Ntsr1,Mme,Ppfia2,Gucy1b3,Vamp1,Apba2,Pak1,Cckbr,Cask,Mecp2,Cbln1,Clstn2,Ntng2,Akap12,Myo6,Adra2a,Dgkb,Syne1,Nrn1,Neurod2,Cacng5,Gucy1a3,Ywhag,Adra1a,Cnr1,Kcnb1,Bdnf,Prkca,Jak2,Gfap,Chrna4,Adcyap1,Rims3,Map1b,Rgs14,Syp,Egr1,Shisa6,Ntng1,Drd2,Homer1,Htt,Akap5,Rims1,Cpeb1,Rasgrf2,Adora2a,Ephb2,Elavl4,Lrp8…
GO:0061564	63	axon development		386	0.56	1.86e-14	10090.ENSMUSP00000002079,10090.ENSMUSP00000005671,10090.ENSMUSP00000015511,10090.ENSMUSP00000020706,10090.ENSMUSP00000020939,10090.ENSMUSP00000021921,10090.ENSMUSP00000022242,10090.ENSMUSP00000022262,10090.ENSMUSP00000023312,10090.ENSMUSP00000025993,10090.ENSMUSP00000026120,10090.ENSMUSP00000026670,10090.ENSMUSP00000028102,10090.ENSMUSP00000028166,10090.ENSMUSP00000030286,10090.ENSMUSP00000030714…	Plxnb3,Igf1r,Plxnd1,Adcy1,Nrcam,Ptch1,Emb,Fezf2,Alcam,Slit1,Bhlhe22,Nptx1,Kif5c,Nr4a2,Dock7,Sema3a,Cck,Ntng2,Nrn1,Tgfb2,Epha10,D3Bwg0562e,Nfib,Cnr1,Dscam,Bdnf,Prkca,Rtn4r,Jak2,Slit3,Map1b,Sema5a,Zeb2,Ntng1,Drd2,Arhgap35,Zic2,Ptpro,Slitrk6,Enah,Apc,Atp8a2,Trio,Dst,Adarb1,Mtr,Slitrk1,Sema6d,Sema3b,Itga4,Ephb2,Folr1,Gli3,Prdm8,Nrp2,Robo3,Plxna4,Otx2,Rtn4rl2,Matn2,Unc5d,Plxna1,Brsk2
GO:0007409	57	axonogenesis		351	0.56	5.33e-13	10090.ENSMUSP00000002079,10090.ENSMUSP00000005671,10090.ENSMUSP00000015511,10090.ENSMUSP00000020706,10090.ENSMUSP00000020939,10090.ENSMUSP00000021921,10090.ENSMUSP00000022242,10090.ENSMUSP00000023312,10090.ENSMUSP00000025993,10090.ENSMUSP00000026120,10090.ENSMUSP00000026670,10090.ENSMUSP00000028102,10090.ENSMUSP00000028166,10090.ENSMUSP00000030286,10090.ENSMUSP00000030714,10090.ENSMUSP00000035120…	Plxnb3,Igf1r,Plxnd1,Adcy1,Nrcam,Ptch1,Emb,Alcam,Slit1,Bhlhe22,Nptx1,Kif5c,Nr4a2,Dock7,Sema3a,Cck,Ntng2,Nrn1,Tgfb2,Epha10,D3Bwg0562e,Nfib,Dscam,Bdnf,Prkca,Rtn4r,Slit3,Map1b,Sema5a,Zeb2,Ntng1,Drd2,Arhgap35,Zic2,Ptpro,Slitrk6,Enah,Apc,Atp8a2,Trio,Dst,Adarb1,Slitrk1,Sema6d,Sema3b,Itga4,Ephb2,Gli3,Prdm8,Nrp2,Robo3,Plxna4,Otx2,Matn2,Unc5d,Plxna1,Brsk2
GO:1901888	34	regulation of cell junction assembly		210	0.56	1.3e-07	10090.ENSMUSP00000000542,10090.ENSMUSP00000001963,10090.ENSMUSP00000021045,10090.ENSMUSP00000021527,10090.ENSMUSP00000023154,10090.ENSMUSP00000025993,10090.ENSMUSP00000026635,10090.ENSMUSP00000026670,10090.ENSMUSP00000033923,10090.ENSMUSP00000034076,10090.ENSMUSP00000035027,10090.ENSMUSP00000035468,10090.ENSMUSP00000057989,10090.ENSMUSP00000062392,10090.ENSMUSP00000077492,10090.ENSMUSP00000097897…	Acvrl1,Ace,Asic2,Prkch,Cldn1,Slit1,Farp1,Nptx1,Dlc1,Cbln1,Clstn2,Ntng2,Bdnf,Prkca,Slitrk6,Slitrk1,Fmn1,Tjp1,Ephb2,Lrfn1,Ptprj,Cux2,Peak1,Lphn3,Cbln2,Macf1,Gpc6,Stau2,Iqgap1,Epb4.1l5,Mef2c,Enpp2,Nrxn1,Clasp1
GO:0051592	25	response to calcium ion		153	0.56	1.17e-05	10090.ENSMUSP00000006991,10090.ENSMUSP00000020706,10090.ENSMUSP00000021750,10090.ENSMUSP00000023007,10090.ENSMUSP00000024805,10090.ENSMUSP00000028648,10090.ENSMUSP00000041373,10090.ENSMUSP00000042159,10090.ENSMUSP00000042578,10090.ENSMUSP00000044416,10090.ENSMUSP00000049663,10090.ENSMUSP00000063001,10090.ENSMUSP00000066789,10090.ENSMUSP00000066822,10090.ENSMUSP00000078093,10090.ENSMUSP00000078945…	Hcn1,Adcy1,Ryr2,Adcy8,Cpne5,Syt13,Neurod2,Cpne7,Crhbp,Cpne9,Cpne4,Wnk1,Ep300,Penk,Homer1,Htt,Syt17,Syt6,Ryr3,Krt10,Rasgrp2,Iqgap1,Mef2c,Nrxn1,Trpc1
GO:0060560	21	developmental growth involved in morphogenesis		131	0.56	0.00011	10090.ENSMUSP00000022246,10090.ENSMUSP00000023312,10090.ENSMUSP00000025993,10090.ENSMUSP00000030212,10090.ENSMUSP00000030714,10090.ENSMUSP00000032322,10090.ENSMUSP00000040900,10090.ENSMUSP00000046026,10090.ENSMUSP00000057989,10090.ENSMUSP00000066857,10090.ENSMUSP00000068374,10090.ENSMUSP00000069024,10090.ENSMUSP00000069685,10090.ENSMUSP00000099606,10090.ENSMUSP00000099718,10090.ENSMUSP00000103169…	Fgf10,Alcam,Slit1,Sh3gl2,Sema3a,Lrp6,Nrn1,Emx1,Bdnf,Slit3,Map1b,Sema5a,Zeb2,Fmn1,Itga4,Med1,Nrp2,Iqgap1,Epb4.1l5,Plxna1,Tmem108
GO:0002062	14	chondrocyte differentiation		86	0.56	0.003	10090.ENSMUSP00000029422,10090.ENSMUSP00000037719,10090.ENSMUSP00000043816,10090.ENSMUSP00000047567,10090.ENSMUSP00000052863,10090.ENSMUSP00000054389,10090.ENSMUSP00000062392,10090.ENSMUSP00000072583,10090.ENSMUSP00000082013,10090.ENSMUSP00000084701,10090.ENSMUSP00000089793,10090.ENSMUSP00000128202,10090.ENSMUSP00000132547,10090.ENSMUSP00000137523	Shox2,Tgfbi,Col27a1,Sox5,Nfib,Nov,Prkca,Sox6,Impad1,Bmpr2,Col11a1,Matn2,Mef2c,Sulf1
GO:0007269	14	neurotransmitter secretion		86	0.56	0.003	10090.ENSMUSP00000005509,10090.ENSMUSP00000018122,10090.ENSMUSP00000021209,10090.ENSMUSP00000030691,10090.ENSMUSP00000032487,10090.ENSMUSP00000033040,10090.ENSMUSP00000064706,10090.ENSMUSP00000068178,10090.ENSMUSP00000073803,10090.ENSMUSP00000078198,10090.ENSMUSP00000088196,10090.ENSMUSP00000095420,10090.ENSMUSP00000103586,10090.ENSMUSP00000134402	Stx1a,Cadps2,Doc2b,Pclo,Vamp1,Pak1,Cadps,Rims3,Otof,Rph3a,Syt6,Rims1,Unc13b,Nrxn1
GO:0018958	14	phenol-containing compound metabolic process		87	0.56	0.0033	10090.ENSMUSP00000000809,10090.ENSMUSP00000003568,10090.ENSMUSP00000022235,10090.ENSMUSP00000028166,10090.ENSMUSP00000043074,10090.ENSMUSP00000043849,10090.ENSMUSP00000056703,10090.ENSMUSP00000075170,10090.ENSMUSP00000077899,10090.ENSMUSP00000081013,10090.ENSMUSP00000103169,10090.ENSMUSP00000111501,10090.ENSMUSP00000116028,10090.ENSMUSP00000139672	Slc5a5,Crhr2,Htr1a,Nr4a2,Sncb,Tgfb2,Ly6e,Drd2,Kl,Dio2,Med1,Grin2a,Myo5a,Trpc1
GO:0051279	13	regulation of release of sequestered calcium ion into cytosol		81	0.56	0.0054	10090.ENSMUSP00000020964,10090.ENSMUSP00000021750,10090.ENSMUSP00000021932,10090.ENSMUSP00000029084,10090.ENSMUSP00000043765,10090.ENSMUSP00000043849,10090.ENSMUSP00000063277,10090.ENSMUSP00000078945,10090.ENSMUSP00000083725,10090.ENSMUSP00000102009,10090.ENSMUSP00000112991,10090.ENSMUSP00000116028,10090.ENSMUSP00000139672	Fkbp1b,Ryr2,Drd1a,Ntsr1,Ank2,Tgfb2,Cemip,Htt,Slc8a1,Camk2d,Pde4d,Myo5a,Trpc1
GO:0055013	11	cardiac muscle cell development		68	0.56	0.0136	10090.ENSMUSP00000041361,10090.ENSMUSP00000043676,10090.ENSMUSP00000053703,10090.ENSMUSP00000067708,10090.ENSMUSP00000070200,10090.ENSMUSP00000083725,10090.ENSMUSP00000102009,10090.ENSMUSP00000117686,10090.ENSMUSP00000122024,10090.ENSMUSP00000127173,10090.ENSMUSP00000135703	Fhod3,Dicer1,Adra1a,Actn2,Adra1b,Slc8a1,Camk2d,Akap13,Nebl,Pdgfra,Prox1
GO:0035272	9	exocrine system development		56	0.56	0.0367	10090.ENSMUSP00000005671,10090.ENSMUSP00000015511,10090.ENSMUSP00000022246,10090.ENSMUSP00000027629,10090.ENSMUSP00000030714,10090.ENSMUSP00000043849,10090.ENSMUSP00000052863,10090.ENSMUSP00000101556,10090.ENSMUSP00000131840	Igf1r,Plxnd1,Fgf10,Tfcp2l1,Sema3a,Tgfb2,Nfib,Igf2,Plxna1
GO:0045773	9	positive regulation of axon extension		56	0.56	0.0367	10090.ENSMUSP00000015137,10090.ENSMUSP00000033040,10090.ENSMUSP00000056040,10090.ENSMUSP00000066789,10090.ENSMUSP00000068374,10090.ENSMUSP00000069024,10090.ENSMUSP00000081880,10090.ENSMUSP00000084342,10090.ENSMUSP00000084701	Limk1,Pak1,Dscam,Ep300,Map1b,Sema5a,Golga4,Cdkl5,Bmpr2
GO:0051930	9	regulation of sensory perception of pain		56	0.56	0.0367	10090.ENSMUSP00000002848,10090.ENSMUSP00000009617,10090.ENSMUSP00000019906,10090.ENSMUSP00000027038,10090.ENSMUSP00000029084,10090.ENSMUSP00000033189,10090.ENSMUSP00000035120,10090.ENSMUSP00000054389,10090.ENSMUSP00000139347	Grin2d,Kcnc4,Vip,Oprk1,Ntsr1,Cckbr,Cck,Nov,Tac1
GO:0048812	76	neuron projection morphogenesis		479	0.55	7.39e-17	10090.ENSMUSP00000002079,10090.ENSMUSP00000005671,10090.ENSMUSP00000015511,10090.ENSMUSP00000020706,10090.ENSMUSP00000020939,10090.ENSMUSP00000021921,10090.ENSMUSP00000022213,10090.ENSMUSP00000022242,10090.ENSMUSP00000023312,10090.ENSMUSP00000025993,10090.ENSMUSP00000026120,10090.ENSMUSP00000026635,10090.ENSMUSP00000026670,10090.ENSMUSP00000027056,10090.ENSMUSP00000027888,10090.ENSMUSP00000028102…	Plxnb3,Igf1r,Plxnd1,Adcy1,Nrcam,Ptch1,Thbs4,Emb,Alcam,Slit1,Bhlhe22,Farp1,Nptx1,Prex2,Abl2,Kif5c,Nr4a2,Sh3gl2,Dock7,Sema3a,Tmem106b,Pak1,Cck,Ntng2,Nrn1,Dicer1,Tgfb2,Emx1,Epha10,D3Bwg0562e,Nfib,Dscam,Bdnf,Prkca,Rtn4r,Slit3,Map1b,Sema5a,Zeb2,Ntng1,Btbd3,Drd2,Arhgap35,Zic2,Ptpro,Slitrk6,Enah,Apc,Atp8a2,Trio,Dst,Adarb1,Slitrk1,Sema6d,Sema3b,Fmn1,Itga4,Zswim6,Adora2a,Ephb2,Elavl4,Lrp8,Shank1,Gli3,Prdm…
GO:0050770	32	regulation of axonogenesis		203	0.55	6.15e-07	10090.ENSMUSP00000002079,10090.ENSMUSP00000006893,10090.ENSMUSP00000015137,10090.ENSMUSP00000015511,10090.ENSMUSP00000022262,10090.ENSMUSP00000025993,10090.ENSMUSP00000028177,10090.ENSMUSP00000029422,10090.ENSMUSP00000030714,10090.ENSMUSP00000033040,10090.ENSMUSP00000046787,10090.ENSMUSP00000056040,10090.ENSMUSP00000057989,10090.ENSMUSP00000062924,10090.ENSMUSP00000066789,10090.ENSMUSP00000068374…	Plxnb3,Kiaa0319,Limk1,Plxnd1,Fezf2,Slit1,Olfm1,Shox2,Sema3a,Pak1,Tbr1,Dscam,Bdnf,Rtn4r,Ep300,Map1b,Sema5a,Zeb2,Arhgap35,Golga4,Cdkl5,Bmpr2,Slitrk1,Sema6d,Sema3b,Zswim6,Ephb2,Tnr,Plxna4,Skil,Plxna1,Brsk2
GO:0031644	28	regulation of nervous system process		179	0.55	5.15e-06	10090.ENSMUSP00000002100,10090.ENSMUSP00000002848,10090.ENSMUSP00000005509,10090.ENSMUSP00000009617,10090.ENSMUSP00000019906,10090.ENSMUSP00000026670,10090.ENSMUSP00000027038,10090.ENSMUSP00000029084,10090.ENSMUSP00000033189,10090.ENSMUSP00000034076,10090.ENSMUSP00000035120,10090.ENSMUSP00000039440,10090.ENSMUSP00000043676,10090.ENSMUSP00000047888,10090.ENSMUSP00000054389,10090.ENSMUSP00000066338…	Tmem25,Grin2d,Stx1a,Kcnc4,Vip,Nptx1,Oprk1,Ntsr1,Cckbr,Cbln1,Cck,Syne1,Dicer1,Cacng5,Nov,Chrna4,Shisa6,Homer1,Rims1,Shank1,Unc13b,Tnr,Cux2,Grin2a,Igsf9b,Nrxn1,Tac1,Tmem108
GO:0007612	27	learning		173	0.55	8.86e-06	10090.ENSMUSP00000021932,10090.ENSMUSP00000025818,10090.ENSMUSP00000027038,10090.ENSMUSP00000027888,10090.ENSMUSP00000029084,10090.ENSMUSP00000033040,10090.ENSMUSP00000033770,10090.ENSMUSP00000035120,10090.ENSMUSP00000036003,10090.ENSMUSP00000041373,10090.ENSMUSP00000046787,10090.ENSMUSP00000057989,10090.ENSMUSP00000068731,10090.ENSMUSP00000070200,10090.ENSMUSP00000075170,10090.ENSMUSP00000078945…	Drd1a,Rin1,Oprk1,Abl2,Ntsr1,Pak1,Mecp2,Cck,Tanc1,Neurod2,Tbr1,Bdnf,Rgs14,Adra1b,Drd2,Htt,Gpr88,Ephb2,Elavl4,Shank1,Tnr,Kmt2a,Grin2a,Grm5,Nrxn1,Tac1,Cacna1e
GO:0019933	23	cAMP-mediated signaling		145	0.55	4.73e-05	10090.ENSMUSP00000019906,10090.ENSMUSP00000020706,10090.ENSMUSP00000021932,10090.ENSMUSP00000022013,10090.ENSMUSP00000023007,10090.ENSMUSP00000030691,10090.ENSMUSP00000036203,10090.ENSMUSP00000041664,10090.ENSMUSP00000047518,10090.ENSMUSP00000053703,10090.ENSMUSP00000055797,10090.ENSMUSP00000057323,10090.ENSMUSP00000060307,10090.ENSMUSP00000067057,10090.ENSMUSP00000070200,10090.ENSMUSP00000075170…	Vip,Adcy1,Drd1a,Adcy2,Adcy8,Pclo,Adra2a,Gpr26,Ramp3,Adra1a,Cnr1,Gpr6,Gpr133,Adcyap1,Adra1b,Drd2,Rxfp1,Gnas,Adcy6,Adora2a,Lphn3,Akap13,Htr7
GO:0009755	21	hormone-mediated signaling pathway		133	0.55	0.00013	10090.ENSMUSP00000003568,10090.ENSMUSP00000015987,10090.ENSMUSP00000027906,10090.ENSMUSP00000028166,10090.ENSMUSP00000032768,10090.ENSMUSP00000038361,10090.ENSMUSP00000042578,10090.ENSMUSP00000047597,10090.ENSMUSP00000055535,10090.ENSMUSP00000058040,10090.ENSMUSP00000064394,10090.ENSMUSP00000067694,10090.ENSMUSP00000077611,10090.ENSMUSP00000088031,10090.ENSMUSP00000089036,10090.ENSMUSP00000103169…	Crhr2,Rxrg,Esrrg,Nr4a2,Nr2f2,Abhd2,Crhbp,Rorb,Ddx17,Sstr3,Jak2,Rarb,Rxfp1,Nr1d2,Nr2f1,Med1,Ubr5,Sstr1,Nr2c2,Prlr,Sstr2
GO:0021549	20	cerebellum development		126	0.55	0.00021	10090.ENSMUSP00000005671,10090.ENSMUSP00000022040,10090.ENSMUSP00000027888,10090.ENSMUSP00000028781,10090.ENSMUSP00000032322,10090.ENSMUSP00000033770,10090.ENSMUSP00000034076,10090.ENSMUSP00000041373,10090.ENSMUSP00000049852,10090.ENSMUSP00000058040,10090.ENSMUSP00000078454,10090.ENSMUSP00000081557,10090.ENSMUSP00000106247,10090.ENSMUSP00000106299,10090.ENSMUSP00000109087,10090.ENSMUSP00000117040…	Igf1r,Agtpbp1,Abl2,Atrn,Lrp6,Mecp2,Cbln1,Neurod2,Fzd4,Sstr3,Sez6l,Whrn,Jbts17,Sstr1,Nr2c2,Ppargc1a,Kcnc1,Nrxn1,Prox1,Sstr2
GO:0008344	16	adult locomotory behavior		102	0.55	0.0016	10090.ENSMUSP00000000188,10090.ENSMUSP00000002848,10090.ENSMUSP00000021932,10090.ENSMUSP00000022040,10090.ENSMUSP00000027056,10090.ENSMUSP00000027888,10090.ENSMUSP00000028166,10090.ENSMUSP00000029084,10090.ENSMUSP00000033770,10090.ENSMUSP00000034927,10090.ENSMUSP00000075170,10090.ENSMUSP00000076697,10090.ENSMUSP00000077492,10090.ENSMUSP00000078454,10090.ENSMUSP00000080842,10090.ENSMUSP00000124133	Ccnd2,Grin2d,Drd1a,Agtpbp1,Prex2,Abl2,Nr4a2,Ntsr1,Mecp2,Zic1,Drd2,Scn1a,Slitrk6,Sez6l,Scn8a,Hipk2
GO:0010923	15	negative regulation of phosphatase activity		96	0.55	0.0026	10090.ENSMUSP00000007800,10090.ENSMUSP00000020964,10090.ENSMUSP00000026635,10090.ENSMUSP00000028829,10090.ENSMUSP00000038359,10090.ENSMUSP00000042173,10090.ENSMUSP00000043633,10090.ENSMUSP00000043849,10090.ENSMUSP00000053869,10090.ENSMUSP00000063001,10090.ENSMUSP00000071896,10090.ENSMUSP00000087770,10090.ENSMUSP00000088803,10090.ENSMUSP00000102829,10090.ENSMUSP00000113090	Arpp19,Fkbp1b,Farp1,Spred1,Mgat5,Ppp1r26,Tmem132d,Tgfb2,Elfn1,Wnk1,Sh3rf2,Marf1,Slc7a14,Sytl2,Tmem132c
GO:0031646	13	positive regulation of nervous system process		83	0.55	0.0065	10090.ENSMUSP00000005509,10090.ENSMUSP00000029084,10090.ENSMUSP00000035120,10090.ENSMUSP00000043676,10090.ENSMUSP00000095420,10090.ENSMUSP00000103571,10090.ENSMUSP00000103586,10090.ENSMUSP00000107298,10090.ENSMUSP00000107381,10090.ENSMUSP00000111501,10090.ENSMUSP00000117017,10090.ENSMUSP00000134402,10090.ENSMUSP00000139347	Stx1a,Ntsr1,Cck,Dicer1,Rims1,Shank1,Unc13b,Tnr,Cux2,Grin2a,Igsf9b,Nrxn1,Tac1
GO:0010171	9	body morphogenesis		57	0.55	0.04	10090.ENSMUSP00000020106,10090.ENSMUSP00000023165,10090.ENSMUSP00000032322,10090.ENSMUSP00000038181,10090.ENSMUSP00000043849,10090.ENSMUSP00000066789,10090.ENSMUSP00000079341,10090.ENSMUSP00000107283,10090.ENSMUSP00000127173	Arid5b,Crebbp,Lrp6,Kat6a,Tgfb2,Ep300,Gnas,Tcf7l2,Pdgfra
GO:0044060	9	regulation of endocrine process		57	0.55	0.04	10090.ENSMUSP00000003568,10090.ENSMUSP00000020227,10090.ENSMUSP00000027038,10090.ENSMUSP00000027217,10090.ENSMUSP00000042578,10090.ENSMUSP00000079341,10090.ENSMUSP00000079689,10090.ENSMUSP00000103861,10090.ENSMUSP00000139347	Crhr2,Cry1,Oprk1,Ecrg4,Crhbp,Gnas,Dab2,Pex5l,Tac1
GO:0048667	68	cell morphogenesis involved in neuron differentiation		440	0.54	1.31e-14	10090.ENSMUSP00000002079,10090.ENSMUSP00000005671,10090.ENSMUSP00000015511,10090.ENSMUSP00000020706,10090.ENSMUSP00000020939,10090.ENSMUSP00000021921,10090.ENSMUSP00000022242,10090.ENSMUSP00000023312,10090.ENSMUSP00000025993,10090.ENSMUSP00000026120,10090.ENSMUSP00000026635,10090.ENSMUSP00000026670,10090.ENSMUSP00000027056,10090.ENSMUSP00000027888,10090.ENSMUSP00000028102,10090.ENSMUSP00000028166…	Plxnb3,Igf1r,Plxnd1,Adcy1,Nrcam,Ptch1,Emb,Alcam,Slit1,Bhlhe22,Farp1,Nptx1,Prex2,Abl2,Kif5c,Nr4a2,Dock7,Sema3a,Tmem106b,Cck,Ntng2,Nrn1,Tgfb2,Epha10,D3Bwg0562e,Nfib,Dscam,Bdnf,Prkca,Rtn4r,Slit3,Map1b,Sema5a,Zeb2,Ntng1,Btbd3,Drd2,Arhgap35,Zic2,Ptpro,Slitrk6,Enah,Apc,Atp8a2,Whrn,Trio,Dst,Adarb1,Slitrk1,Sema6d,Sema3b,Fmn1,Itga4,Ephb2,Elavl4,Lrp8,Shank1,Gli3,Prdm8,Nrp2,Robo3,Plxna4,Otx2,Matn2,Unc5d,Plx…
GO:0022037	21	metencephalon development		137	0.54	0.0002	10090.ENSMUSP00000005671,10090.ENSMUSP00000022040,10090.ENSMUSP00000027888,10090.ENSMUSP00000028781,10090.ENSMUSP00000032322,10090.ENSMUSP00000033770,10090.ENSMUSP00000034076,10090.ENSMUSP00000041373,10090.ENSMUSP00000049852,10090.ENSMUSP00000058040,10090.ENSMUSP00000078454,10090.ENSMUSP00000081557,10090.ENSMUSP00000106247,10090.ENSMUSP00000106299,10090.ENSMUSP00000109087,10090.ENSMUSP00000112532…	Igf1r,Agtpbp1,Abl2,Atrn,Lrp6,Mecp2,Cbln1,Neurod2,Fzd4,Sstr3,Sez6l,Whrn,Jbts17,Sstr1,Nr2c2,Otx2,Ppargc1a,Kcnc1,Nrxn1,Prox1,Sstr2
GO:0099003	21	vesicle-mediated transport in synapse		137	0.54	0.0002	10090.ENSMUSP00000005509,10090.ENSMUSP00000018122,10090.ENSMUSP00000021209,10090.ENSMUSP00000028926,10090.ENSMUSP00000030212,10090.ENSMUSP00000030691,10090.ENSMUSP00000032487,10090.ENSMUSP00000032710,10090.ENSMUSP00000036181,10090.ENSMUSP00000043074,10090.ENSMUSP00000052758,10090.ENSMUSP00000064706,10090.ENSMUSP00000068178,10090.ENSMUSP00000069429,10090.ENSMUSP00000073803,10090.ENSMUSP00000082489…	Stx1a,Cadps2,Doc2b,Napb,Sh3gl2,Pclo,Vamp1,Slc17a6,Myo6,Sncb,Itsn2,Cadps,Rims3,Syp,Otof,Slc17a7,Syt6,Rims1,Unc13b,Mapk10,Nrxn1
GO:0060606	17	tube closure		111	0.54	0.0013	10090.ENSMUSP00000021921,10090.ENSMUSP00000022246,10090.ENSMUSP00000027888,10090.ENSMUSP00000032322,10090.ENSMUSP00000033923,10090.ENSMUSP00000035754,10090.ENSMUSP00000043849,10090.ENSMUSP00000048320,10090.ENSMUSP00000069685,10090.ENSMUSP00000075242,10090.ENSMUSP00000075283,10090.ENSMUSP00000077781,10090.ENSMUSP00000096204,10090.ENSMUSP00000102598,10090.ENSMUSP00000108306,10090.ENSMUSP00000116313…	Ptch1,Fgf10,Abl2,Lrp6,Dlc1,Zic5,Tgfb2,Cc2d2a,Zeb2,Arhgap35,Zic2,Enah,Spint2,Folr1,Cecr2,Setd2,Hectd1
GO:0043401	14	steroid hormone mediated signaling pathway		91	0.54	0.0047	10090.ENSMUSP00000015987,10090.ENSMUSP00000027906,10090.ENSMUSP00000028166,10090.ENSMUSP00000032768,10090.ENSMUSP00000038361,10090.ENSMUSP00000047597,10090.ENSMUSP00000055535,10090.ENSMUSP00000064394,10090.ENSMUSP00000067694,10090.ENSMUSP00000088031,10090.ENSMUSP00000089036,10090.ENSMUSP00000103169,10090.ENSMUSP00000105965,10090.ENSMUSP00000109087	Rxrg,Esrrg,Nr4a2,Nr2f2,Abhd2,Rorb,Ddx17,Jak2,Rarb,Nr1d2,Nr2f1,Med1,Ubr5,Nr2c2
GO:0071870	12	cellular response to catecholamine stimulus		77	0.54	0.0109	10090.ENSMUSP00000021750,10090.ENSMUSP00000021932,10090.ENSMUSP00000022235,10090.ENSMUSP00000075170,10090.ENSMUSP00000076155,10090.ENSMUSP00000078945,10090.ENSMUSP00000079341,10090.ENSMUSP00000093939,10090.ENSMUSP00000112991,10090.ENSMUSP00000119242,10090.ENSMUSP00000126847,10090.ENSMUSP00000140131	Ryr2,Drd1a,Htr1a,Drd2,Gnb5,Htt,Gnas,Adcy6,Pde4d,Atp2b4,Htr7,Chrm3
GO:0021536	12	diencephalon development		78	0.54	0.0118	10090.ENSMUSP00000022246,10090.ENSMUSP00000028166,10090.ENSMUSP00000030714,10090.ENSMUSP00000032322,10090.ENSMUSP00000067057,10090.ENSMUSP00000069024,10090.ENSMUSP00000069685,10090.ENSMUSP00000075170,10090.ENSMUSP00000107283,10090.ENSMUSP00000109794,10090.ENSMUSP00000112532,10090.ENSMUSP00000124938	Fgf10,Nr4a2,Sema3a,Lrp6,Adcyap1,Sema5a,Zeb2,Drd2,Tcf7l2,Nrp2,Otx2,Kcnc1
GO:0097553	12	calcium ion transmembrane import into cytosol		78	0.54	0.0118	10090.ENSMUSP00000002848,10090.ENSMUSP00000020964,10090.ENSMUSP00000021750,10090.ENSMUSP00000028499,10090.ENSMUSP00000032192,10090.ENSMUSP00000049584,10090.ENSMUSP00000071859,10090.ENSMUSP00000075170,10090.ENSMUSP00000081122,10090.ENSMUSP00000089426,10090.ENSMUSP00000106596,10090.ENSMUSP00000111501	Grin2d,Fkbp1b,Ryr2,Itgav,Itpr1,Itpr2,Trpv4,Drd2,Plch1,Ryr3,Fam155a,Grin2a
GO:2000272	9	negative regulation of signaling receptor activity		58	0.54	0.0432	10090.ENSMUSP00000033057,10090.ENSMUSP00000033442,10090.ENSMUSP00000041902,10090.ENSMUSP00000042578,10090.ENSMUSP00000047518,10090.ENSMUSP00000056703,10090.ENSMUSP00000101472,10090.ENSMUSP00000107121,10090.ENSMUSP00000117040	Dkkl1,Igsf1,Cbl,Crhbp,Ramp3,Ly6e,Ephb2,Ptprj,Ppargc1a
GO:1902475	9	L-alpha-amino acid transmembrane transport		59	0.54	0.0472	10090.ENSMUSP00000025520,10090.ENSMUSP00000029084,10090.ENSMUSP00000032710,10090.ENSMUSP00000052172,10090.ENSMUSP00000057355,10090.ENSMUSP00000082489,10090.ENSMUSP00000097833,10090.ENSMUSP00000104500,10090.ENSMUSP00000108302	Slc6a7,Ntsr1,Slc17a6,Slc38a9,Slc36a4,Slc17a7,Slc38a1,Slc36a1,Slc25a18
GO:0034765	72	regulation of ion transmembrane transport		477	0.53	5.04e-15	10090.ENSMUSP00000006991,10090.ENSMUSP00000009617,10090.ENSMUSP00000017544,10090.ENSMUSP00000017552,10090.ENSMUSP00000018614,10090.ENSMUSP00000020964,10090.ENSMUSP00000021045,10090.ENSMUSP00000021750,10090.ENSMUSP00000021932,10090.ENSMUSP00000023670,10090.ENSMUSP00000025908,10090.ENSMUSP00000027038,10090.ENSMUSP00000028377,10090.ENSMUSP00000029084,10090.ENSMUSP00000041702,10090.ENSMUSP00000042578…	Hcn1,Kcnc4,Stac2,Cacnb1,Kcnab3,Fkbp1b,Asic2,Ryr2,Drd1a,Clic6,Kcnk4,Oprk1,Scn2a1,Ntsr1,Kcna2,Crhbp,Ank2,Tgfb2,Ramp3,Cacng5,Kcne2,Kcng3,Kcna5,Kcng4,Kcnb1,Kcnj9,Prkca,Wnk1,Cemip,Kcnq3,Chrna4,Per2,Actn2,Shisa6,Fxyd7,Ptpn3,Drd2,Gnb5,Scn1a,Homer1,Rph3a,Htt,Scn8a,Cacng3,Slc8a1,Kcnc2,Kcnd3,Rasgrf2,Kcnj6,Sestd1,Stk39,Ephb2,Camk2d,Kcnj16,Kcnc3,Shank1,Neto2,Grin2a,Pde4d,Myo5a,Ppargc1a,Slmap,Cnih3,Kcnc1,Nos1…
GO:0030534	26	adult behavior		174	0.53	2.72e-05	10090.ENSMUSP00000000188,10090.ENSMUSP00000002848,10090.ENSMUSP00000021932,10090.ENSMUSP00000022040,10090.ENSMUSP00000026922,10090.ENSMUSP00000027038,10090.ENSMUSP00000027056,10090.ENSMUSP00000027888,10090.ENSMUSP00000028166,10090.ENSMUSP00000029084,10090.ENSMUSP00000033770,10090.ENSMUSP00000034927,10090.ENSMUSP00000042578,10090.ENSMUSP00000066338,10090.ENSMUSP00000070200,10090.ENSMUSP00000075170…	Ccnd2,Grin2d,Drd1a,Agtpbp1,Homer2,Oprk1,Prex2,Abl2,Nr4a2,Ntsr1,Mecp2,Zic1,Crhbp,Chrna4,Adra1b,Drd2,Scn1a,Slitrk6,Homer1,Sez6l,Scn8a,Slitrk1,Shank1,Hipk2,Nrxn1,Unc79
GO:0050905	20	neuromuscular process		132	0.53	0.00036	10090.ENSMUSP00000002848,10090.ENSMUSP00000022040,10090.ENSMUSP00000027888,10090.ENSMUSP00000033770,10090.ENSMUSP00000066822,10090.ENSMUSP00000073803,10090.ENSMUSP00000075170,10090.ENSMUSP00000076697,10090.ENSMUSP00000077492,10090.ENSMUSP00000079238,10090.ENSMUSP00000080751,10090.ENSMUSP00000080842,10090.ENSMUSP00000087184,10090.ENSMUSP00000087959,10090.ENSMUSP00000095976,10090.ENSMUSP00000101060…	Grin2d,Agtpbp1,Abl2,Mecp2,Penk,Otof,Drd2,Scn1a,Slitrk6,Atp8a2,Csmd1,Scn8a,Chd8,Gpr88,Adarb1,Adora2a,Shank1,Tnr,Grin2a,Nrxn1
GO:0099504	19	synaptic vesicle cycle		125	0.53	0.00054	10090.ENSMUSP00000005509,10090.ENSMUSP00000018122,10090.ENSMUSP00000021209,10090.ENSMUSP00000028926,10090.ENSMUSP00000030212,10090.ENSMUSP00000030691,10090.ENSMUSP00000032487,10090.ENSMUSP00000032710,10090.ENSMUSP00000043074,10090.ENSMUSP00000052758,10090.ENSMUSP00000064706,10090.ENSMUSP00000068178,10090.ENSMUSP00000069429,10090.ENSMUSP00000073803,10090.ENSMUSP00000082489,10090.ENSMUSP00000088196…	Stx1a,Cadps2,Doc2b,Napb,Sh3gl2,Pclo,Vamp1,Slc17a6,Sncb,Itsn2,Cadps,Rims3,Syp,Otof,Slc17a7,Syt6,Rims1,Unc13b,Nrxn1
GO:0051952	17	regulation of amine transport		114	0.53	0.0016	10090.ENSMUSP00000003568,10090.ENSMUSP00000005509,10090.ENSMUSP00000019906,10090.ENSMUSP00000022235,10090.ENSMUSP00000027038,10090.ENSMUSP00000028648,10090.ENSMUSP00000029084,10090.ENSMUSP00000035120,10090.ENSMUSP00000041702,10090.ENSMUSP00000055797,10090.ENSMUSP00000057981,10090.ENSMUSP00000066338,10090.ENSMUSP00000066620,10090.ENSMUSP00000075170,10090.ENSMUSP00000080284,10090.ENSMUSP00000088196…	Crhr2,Stx1a,Vip,Htr1a,Oprk1,Syt13,Ntsr1,Cck,Kcna2,Cnr1,Kcnb1,Chrna4,Per2,Drd2,Syt17,Syt6,Adora2a
GO:0010522	16	regulation of calcium ion transport into cytosol		105	0.53	0.0021	10090.ENSMUSP00000020964,10090.ENSMUSP00000021750,10090.ENSMUSP00000021932,10090.ENSMUSP00000024044,10090.ENSMUSP00000029084,10090.ENSMUSP00000043765,10090.ENSMUSP00000043849,10090.ENSMUSP00000047518,10090.ENSMUSP00000063277,10090.ENSMUSP00000078945,10090.ENSMUSP00000083725,10090.ENSMUSP00000093270,10090.ENSMUSP00000102009,10090.ENSMUSP00000112991,10090.ENSMUSP00000116028,10090.ENSMUSP00000139672	Fkbp1b,Ryr2,Drd1a,Cd4,Ntsr1,Ank2,Tgfb2,Ramp3,Cemip,Htt,Slc8a1,Akap5,Camk2d,Pde4d,Myo5a,Trpc1
GO:0035305	16	negative regulation of dephosphorylation		105	0.53	0.0021	10090.ENSMUSP00000007800,10090.ENSMUSP00000020964,10090.ENSMUSP00000026635,10090.ENSMUSP00000028829,10090.ENSMUSP00000038359,10090.ENSMUSP00000042173,10090.ENSMUSP00000043633,10090.ENSMUSP00000043849,10090.ENSMUSP00000053869,10090.ENSMUSP00000063001,10090.ENSMUSP00000071896,10090.ENSMUSP00000087770,10090.ENSMUSP00000088803,10090.ENSMUSP00000102829,10090.ENSMUSP00000113090,10090.ENSMUSP00000128278	Arpp19,Fkbp1b,Farp1,Spred1,Mgat5,Ppp1r26,Tmem132d,Tgfb2,Elfn1,Wnk1,Sh3rf2,Marf1,Slc7a14,Sytl2,Tmem132c,Iqgap1
GO:0099173	16	postsynapse organization		106	0.53	0.0023	10090.ENSMUSP00000005671,10090.ENSMUSP00000022235,10090.ENSMUSP00000026635,10090.ENSMUSP00000027888,10090.ENSMUSP00000035468,10090.ENSMUSP00000036003,10090.ENSMUSP00000078093,10090.ENSMUSP00000078198,10090.ENSMUSP00000101472,10090.ENSMUSP00000103571,10090.ENSMUSP00000106934,10090.ENSMUSP00000111501,10090.ENSMUSP00000122896,10090.ENSMUSP00000125251,10090.ENSMUSP00000134402,10090.ENSMUSP00000140027	Igf1r,Htr1a,Farp1,Abl2,Ntng2,Tanc1,Homer1,Rph3a,Ephb2,Shank1,Dgkz,Grin2a,Dlgap1,Nos1ap,Nrxn1,Tmem108
GO:0033555	14	multicellular organismal response to stress		93	0.53	0.0056	10090.ENSMUSP00000006893,10090.ENSMUSP00000021932,10090.ENSMUSP00000022213,10090.ENSMUSP00000022235,10090.ENSMUSP00000028166,10090.ENSMUSP00000033770,10090.ENSMUSP00000036203,10090.ENSMUSP00000041373,10090.ENSMUSP00000057989,10090.ENSMUSP00000066822,10090.ENSMUSP00000067057,10090.ENSMUSP00000126847,10090.ENSMUSP00000139347,10090.ENSMUSP00000140937	Kiaa0319,Drd1a,Thbs4,Htr1a,Nr4a2,Mecp2,Adra2a,Neurod2,Bdnf,Penk,Adcyap1,Htr7,Tac1,Cacna1e
GO:0030048	13	actin filament-based movement		86	0.53	0.0086	10090.ENSMUSP00000021750,10090.ENSMUSP00000033030,10090.ENSMUSP00000036181,10090.ENSMUSP00000043765,10090.ENSMUSP00000046891,10090.ENSMUSP00000048849,10090.ENSMUSP00000055673,10090.ENSMUSP00000076697,10090.ENSMUSP00000096357,10090.ENSMUSP00000102009,10090.ENSMUSP00000116028,10090.ENSMUSP00000120240,10090.ENSMUSP00000128374	Ryr2,Parva,Myo6,Ank2,Myrip,Kcne2,Kcna5,Scn1a,Kcnd3,Camk2d,Myo5a,Wipf3,Epb4.1l5
GO:0014910	13	regulation of smooth muscle cell migration		87	0.53	0.0093	10090.ENSMUSP00000001963,10090.ENSMUSP00000030286,10090.ENSMUSP00000033040,10090.ENSMUSP00000036674,10090.ENSMUSP00000058613,10090.ENSMUSP00000069616,10090.ENSMUSP00000099529,10090.ENSMUSP00000102009,10090.ENSMUSP00000116028,10090.ENSMUSP00000117040,10090.ENSMUSP00000128278,10090.ENSMUSP00000131840,10090.ENSMUSP00000132547	Ace,Dock7,Pak1,Dock5,Sorl1,Egr1,Sema6d,Camk2d,Myo5a,Ppargc1a,Iqgap1,Plxna1,Mef2c
GO:2001259	12	positive regulation of cation channel activity		79	0.53	0.0129	10090.ENSMUSP00000006991,10090.ENSMUSP00000017544,10090.ENSMUSP00000021045,10090.ENSMUSP00000029084,10090.ENSMUSP00000043765,10090.ENSMUSP00000048849,10090.ENSMUSP00000067708,10090.ENSMUSP00000078945,10090.ENSMUSP00000081664,10090.ENSMUSP00000089814,10090.ENSMUSP00000101472,10090.ENSMUSP00000124938	Hcn1,Stac2,Asic2,Ntsr1,Ank2,Kcne2,Actn2,Htt,Cacng3,Kcnc2,Ephb2,Kcnc1
GO:0098659	11	inorganic cation import across plasma membrane		73	0.53	0.0212	10090.ENSMUSP00000028549,10090.ENSMUSP00000038729,10090.ENSMUSP00000048849,10090.ENSMUSP00000060110,10090.ENSMUSP00000071859,10090.ENSMUSP00000081574,10090.ENSMUSP00000083725,10090.ENSMUSP00000096357,10090.ENSMUSP00000097108,10090.ENSMUSP00000102246,10090.ENSMUSP00000106596	Slc12a6,Kcnk9,Kcne2,Kcnj9,Trpv4,Slc31a1,Slc8a1,Kcnd3,Kcnj6,Kcnj16,Fam155a
GO:1903307	10	positive regulation of regulated secretory pathway		67	0.53	0.0344	10090.ENSMUSP00000005509,10090.ENSMUSP00000021209,10090.ENSMUSP00000023776,10090.ENSMUSP00000055797,10090.ENSMUSP00000057981,10090.ENSMUSP00000064706,10090.ENSMUSP00000090844,10090.ENSMUSP00000095420,10090.ENSMUSP00000103586,10090.ENSMUSP00000125541	Stx1a,Doc2b,Slc4a8,Cnr1,Kcnb1,Cadps,Ap1g1,Rims1,Unc13b,Cacna1h
GO:0034330	71	cell junction organization		481	0.52	2.14e-14	10090.ENSMUSP00000000388,10090.ENSMUSP00000005671,10090.ENSMUSP00000015511,10090.ENSMUSP00000017552,10090.ENSMUSP00000020707,10090.ENSMUSP00000021932,10090.ENSMUSP00000022235,10090.ENSMUSP00000023154,10090.ENSMUSP00000026635,10090.ENSMUSP00000027888,10090.ENSMUSP00000028499,10090.ENSMUSP00000029404,10090.ENSMUSP00000029438,10090.ENSMUSP00000030691,10090.ENSMUSP00000031519,10090.ENSMUSP00000033040…	Ccm2,Igf1r,Plxnd1,Cacnb1,Gabra1,Drd1a,Htr1a,Cldn1,Farp1,Abl2,Itgav,Ppfia2,Hipk1,Pclo,Cabp1,Pak1,Mecp2,Dlc1,Cbln1,Ntng2,Tanc1,Myo6,Iqsec3,Arhgap44,Sncb,Tgfb2,Elfn1,Cldn2,Dscam,Bdnf,Prkca,Cdh24,Actn2,Map1b,Trpv4,Ntng1,Cdh12,Drd2,Ptpro,Slitrk6,Homer1,Rph3a,Sez6l,Whrn,Plekha7,Lama3,Dst,Rims1,Slitrk1,Tjp1,Ephb2,Shank1,Unc13b,Dgkz,Ppfibp1,Tnr,Peak1,Grin2a,Lphn3,Cbln2,Drp2,Myo5a,Igsf9b,Heg1,Gpc6,Dlgap1,…
GO:0007611	45	learning or memory		304	0.52	4.99e-09	10090.ENSMUSP00000000188,10090.ENSMUSP00000019906,10090.ENSMUSP00000020706,10090.ENSMUSP00000021898,10090.ENSMUSP00000021932,10090.ENSMUSP00000023007,10090.ENSMUSP00000025818,10090.ENSMUSP00000025908,10090.ENSMUSP00000027038,10090.ENSMUSP00000027888,10090.ENSMUSP00000028377,10090.ENSMUSP00000029084,10090.ENSMUSP00000029400,10090.ENSMUSP00000033040,10090.ENSMUSP00000033770,10090.ENSMUSP00000035120…	Ccnd2,Vip,Adcy1,Shc3,Drd1a,Adcy8,Rin1,Kcnk4,Oprk1,Abl2,Scn2a1,Ntsr1,Mme,Pak1,Mecp2,Cck,Tanc1,Neurod2,Tbr1,Cnr1,Bdnf,Prkca,Ep300,Rgs14,Egr1,Adra1b,Drd2,Htt,Slc17a7,Chd8,Gpr88,Ephb2,Igf2,Elavl4,Shank1,Tnr,Cux2,Kmt2a,Grin2a,Htr7,Grm5,Mef2c,Nrxn1,Tac1,Cacna1e
GO:0017157	38	regulation of exocytosis		255	0.52	1.14e-07	10090.ENSMUSP00000005509,10090.ENSMUSP00000018122,10090.ENSMUSP00000020706,10090.ENSMUSP00000021209,10090.ENSMUSP00000021932,10090.ENSMUSP00000022235,10090.ENSMUSP00000023776,10090.ENSMUSP00000028648,10090.ENSMUSP00000028926,10090.ENSMUSP00000029404,10090.ENSMUSP00000030691,10090.ENSMUSP00000032487,10090.ENSMUSP00000032732,10090.ENSMUSP00000033321,10090.ENSMUSP00000036181,10090.ENSMUSP00000036203…	Stx1a,Cadps2,Adcy1,Doc2b,Drd1a,Htr1a,Slc4a8,Syt13,Napb,Ppfia2,Pclo,Vamp1,Apba2,Cask,Myo6,Adra2a,Nrn1,Adra1a,Cnr1,Kcnb1,Prkca,Exph5,Cadps,Chrna4,Rims3,Syp,Vsnl1,Drd2,Syt17,Syt6,Ap1g1,Rims1,Adora2a,Unc13b,Myo5a,Cacna1h,Htr7,Clasp1
GO:0003012	36	muscle system process		243	0.52	3.22e-07	10090.ENSMUSP00000017544,10090.ENSMUSP00000018800,10090.ENSMUSP00000020949,10090.ENSMUSP00000020964,10090.ENSMUSP00000021641,10090.ENSMUSP00000021750,10090.ENSMUSP00000021932,10090.ENSMUSP00000022986,10090.ENSMUSP00000043765,10090.ENSMUSP00000048218,10090.ENSMUSP00000048849,10090.ENSMUSP00000048918,10090.ENSMUSP00000053703,10090.ENSMUSP00000055673,10090.ENSMUSP00000067708,10090.ENSMUSP00000070200…	Stac2,Myl4,Map2k6,Fkbp1b,Tshz3,Ryr2,Drd1a,Fbxo32,Ank2,Acta2,Kcne2,Gucy1a3,Adra1a,Kcna5,Actn2,Adra1b,Drd2,Scn1a,Homer1,Atp8a2,Slc8a1,Ryr3,Kcnd3,Camk2d,Cflar,Pde4d,Mrvi1,Ppargc1a,Akap13,Slmap,Atp2b4,Htr7,Mef2c,Sulf1,Sstr2,Chrm3
GO:0007188	31	adenylate cyclase-modulating G protein-coupled receptor signaling pathway		210	0.52	3.49e-06	10090.ENSMUSP00000003568,10090.ENSMUSP00000019906,10090.ENSMUSP00000020706,10090.ENSMUSP00000021932,10090.ENSMUSP00000022013,10090.ENSMUSP00000022235,10090.ENSMUSP00000023007,10090.ENSMUSP00000023959,10090.ENSMUSP00000027038,10090.ENSMUSP00000035829,10090.ENSMUSP00000036203,10090.ENSMUSP00000041664,10090.ENSMUSP00000047518,10090.ENSMUSP00000053703,10090.ENSMUSP00000055797,10090.ENSMUSP00000057323…	Crhr2,Vip,Adcy1,Drd1a,Adcy2,Htr1a,Adcy8,Grm2,Oprk1,Akap12,Adra2a,Gpr26,Ramp3,Adra1a,Cnr1,Gpr6,Gpr133,Npr3,Adcyap1,Adra1b,Drd2,Rxfp1,Gnas,Akap5,Adcy6,Adora2a,Lphn3,Akap13,Htr7,Sstr2,Chrm3
GO:0021953	31	central nervous system neuron differentiation		210	0.52	3.49e-06	10090.ENSMUSP00000021810,10090.ENSMUSP00000021921,10090.ENSMUSP00000021932,10090.ENSMUSP00000022040,10090.ENSMUSP00000022262,10090.ENSMUSP00000026120,10090.ENSMUSP00000028166,10090.ENSMUSP00000030714,10090.ENSMUSP00000030775,10090.ENSMUSP00000034076,10090.ENSMUSP00000043676,10090.ENSMUSP00000046026,10090.ENSMUSP00000046787,10090.ENSMUSP00000047567,10090.ENSMUSP00000052863,10090.ENSMUSP00000059050…	Id4,Ptch1,Drd1a,Agtpbp1,Fezf2,Bhlhe22,Nr4a2,Sema3a,Chd5,Cbln1,Dicer1,Emx1,Tbr1,Sox5,Nfib,Lingo1,Prkca,Zeb2,Drd2,Arhgap35,Adarb1,Zswim6,Ephb2,Gli3,Prdm8,Nrp2,Satb2,Plxna4,Unc5d,Nrxn1,Prox1
GO:0006936	27	muscle contraction		185	0.52	2.53e-05	10090.ENSMUSP00000017544,10090.ENSMUSP00000018800,10090.ENSMUSP00000020949,10090.ENSMUSP00000020964,10090.ENSMUSP00000021641,10090.ENSMUSP00000021750,10090.ENSMUSP00000021932,10090.ENSMUSP00000043765,10090.ENSMUSP00000048218,10090.ENSMUSP00000048849,10090.ENSMUSP00000055673,10090.ENSMUSP00000067708,10090.ENSMUSP00000075170,10090.ENSMUSP00000076697,10090.ENSMUSP00000078093,10090.ENSMUSP00000079238…	Stac2,Myl4,Map2k6,Fkbp1b,Tshz3,Ryr2,Drd1a,Ank2,Acta2,Kcne2,Kcna5,Actn2,Drd2,Scn1a,Homer1,Atp8a2,Slc8a1,Ryr3,Kcnd3,Camk2d,Pde4d,Slmap,Atp2b4,Htr7,Sulf1,Sstr2,Chrm3
GO:0003333	13	amino acid transmembrane transport		88	0.52	0.0101	10090.ENSMUSP00000025520,10090.ENSMUSP00000029084,10090.ENSMUSP00000032451,10090.ENSMUSP00000032710,10090.ENSMUSP00000052172,10090.ENSMUSP00000057355,10090.ENSMUSP00000082489,10090.ENSMUSP00000088803,10090.ENSMUSP00000097833,10090.ENSMUSP00000104500,10090.ENSMUSP00000107830,10090.ENSMUSP00000108302,10090.ENSMUSP00000136166	Slc6a7,Ntsr1,Slc6a11,Slc17a6,Slc38a9,Slc36a4,Slc17a7,Slc7a14,Slc38a1,Slc36a1,Prkcd,Slc25a18,Phlpp2
GO:1901019	12	regulation of calcium ion transmembrane transporter activity		81	0.52	0.0152	10090.ENSMUSP00000017544,10090.ENSMUSP00000017552,10090.ENSMUSP00000020964,10090.ENSMUSP00000021750,10090.ENSMUSP00000043765,10090.ENSMUSP00000048849,10090.ENSMUSP00000075170,10090.ENSMUSP00000076155,10090.ENSMUSP00000078945,10090.ENSMUSP00000112991,10090.ENSMUSP00000116028,10090.ENSMUSP00000125251	Stac2,Cacnb1,Fkbp1b,Ryr2,Ank2,Kcne2,Drd2,Gnb5,Htt,Pde4d,Myo5a,Nos1ap
GO:0045446	11	endothelial cell differentiation		75	0.52	0.0248	10090.ENSMUSP00000000388,10090.ENSMUSP00000000542,10090.ENSMUSP00000004968,10090.ENSMUSP00000023154,10090.ENSMUSP00000032768,10090.ENSMUSP00000084701,10090.ENSMUSP00000099652,10090.ENSMUSP00000112991,10090.ENSMUSP00000119790,10090.ENSMUSP00000126108,10090.ENSMUSP00000135703	Ccm2,Acvrl1,Plod3,Cldn1,Nr2f2,Bmpr2,Tjp1,Pde4d,Heg1,Acvr2b,Prox1
GO:0044057	86	regulation of system process		602	0.51	9.8e-17	10090.ENSMUSP00000001963,10090.ENSMUSP00000002100,10090.ENSMUSP00000002848,10090.ENSMUSP00000003568,10090.ENSMUSP00000004774,10090.ENSMUSP00000005509,10090.ENSMUSP00000009617,10090.ENSMUSP00000018800,10090.ENSMUSP00000019906,10090.ENSMUSP00000020227,10090.ENSMUSP00000020964,10090.ENSMUSP00000021045,10090.ENSMUSP00000021641,10090.ENSMUSP00000021750,10090.ENSMUSP00000021932,10090.ENSMUSP00000022246…	Ace,Tmem25,Grin2d,Crhr2,Aqp1,Stx1a,Kcnc4,Myl4,Vip,Cry1,Fkbp1b,Asic2,Tshz3,Ryr2,Drd1a,Fgf10,Fbxo32,Nptx1,Oprk1,Ecrg4,Ntsr1,Sema3a,Pak1,Cckbr,Mecp2,Cbln1,Cck,Adra2a,Dock5,Syne1,Npnt,Crhbp,Dicer1,Ank2,Tgfb2,Cacng5,Kcne2,Gucy1a3,Foxo3,Adra1a,Nov,Foxo1,Kcna5,Tead1,Prkca,Wnk1,Jak2,Chrna4,Per2,Ep300,Mdm4,Adra1b,Shisa6,Camk2g,Drd2,Ptpro,Homer1,Gnas,Dab2,Slc8a1,Bmpr2,Rims1,Kcnd3,Stk39,Adora2a,Camk2d,Shank…
GO:0000904	82	cell morphogenesis involved in differentiation		575	0.51	6.51e-16	10090.ENSMUSP00000002079,10090.ENSMUSP00000004968,10090.ENSMUSP00000005671,10090.ENSMUSP00000015511,10090.ENSMUSP00000020706,10090.ENSMUSP00000020939,10090.ENSMUSP00000021921,10090.ENSMUSP00000022242,10090.ENSMUSP00000023312,10090.ENSMUSP00000023952,10090.ENSMUSP00000025993,10090.ENSMUSP00000026120,10090.ENSMUSP00000026635,10090.ENSMUSP00000026670,10090.ENSMUSP00000027056,10090.ENSMUSP00000027888…	Plxnb3,Plod3,Igf1r,Plxnd1,Adcy1,Nrcam,Ptch1,Emb,Alcam,Krt8,Slit1,Bhlhe22,Farp1,Nptx1,Prex2,Abl2,Kif5c,Nr4a2,Itgav,Dock7,Sema3a,Tmem106b,Lrp6,Parva,Cck,Ntng2,Nrn1,Tgfb2,Fzd4,Epha10,D3Bwg0562e,Nfib,Dscam,Bdnf,Prkca,Rtn4r,Ep300,Slit3,Map1b,Sema5a,Zeb2,Ntng1,Btbd3,Drd2,Arhgap35,Zic2,Ptpro,Slitrk6,Enah,Apc,Atp8a2,Dab2,Whrn,Trio,Dst,Adarb1,Spint2,Slitrk1,Sema6d,Sema3b,Fmn1,Itga4,Ephb2,Elavl4,Lrp8,Megf9…
GO:0042391	64	regulation of membrane potential		440	0.51	1.03e-12	10090.ENSMUSP00000002100,10090.ENSMUSP00000002848,10090.ENSMUSP00000005509,10090.ENSMUSP00000006991,10090.ENSMUSP00000009617,10090.ENSMUSP00000020707,10090.ENSMUSP00000020939,10090.ENSMUSP00000020964,10090.ENSMUSP00000021045,10090.ENSMUSP00000021750,10090.ENSMUSP00000021932,10090.ENSMUSP00000023776,10090.ENSMUSP00000025908,10090.ENSMUSP00000027499,10090.ENSMUSP00000028377,10090.ENSMUSP00000029084…	Tmem25,Grin2d,Stx1a,Hcn1,Kcnc4,Gabra1,Nrcam,Fkbp1b,Asic2,Ryr2,Drd1a,Slc4a8,Kcnk4,Bok,Scn2a1,Ntsr1,Mecp2,Cbln1,Cck,Kcnk9,Syne1,Kcna2,Ank2,Kcne2,Adra1a,Kcna5,Cnr1,Kcnb1,Bdnf,Gabra3,Kcnq3,Chrna4,Adcyap1,Actn2,Rims3,Ptpn3,Scn1a,Scn8a,Slc17a7,Slc8a1,Gpr88,Kcnc2,Rims1,Kcnd3,Adora2a,Camk2d,Shank1,Unc13b,Pex5l,Cux2,Kmt2a,Grin2a,Igsf9b,Slmap,Slc4a4,Cnih3,Kcnc1,Nos1ap,Cacna1h,Grm5,Mef2c,Nrxn1,Tac1,Tmem108
GO:0050890	49	cognition		339	0.51	1.57e-09	10090.ENSMUSP00000000188,10090.ENSMUSP00000019906,10090.ENSMUSP00000020706,10090.ENSMUSP00000021898,10090.ENSMUSP00000021932,10090.ENSMUSP00000023007,10090.ENSMUSP00000025818,10090.ENSMUSP00000025908,10090.ENSMUSP00000027038,10090.ENSMUSP00000027888,10090.ENSMUSP00000028377,10090.ENSMUSP00000029084,10090.ENSMUSP00000029400,10090.ENSMUSP00000033040,10090.ENSMUSP00000033770,10090.ENSMUSP00000035120…	Ccnd2,Vip,Adcy1,Shc3,Drd1a,Adcy8,Rin1,Kcnk4,Oprk1,Abl2,Scn2a1,Ntsr1,Mme,Pak1,Mecp2,Cck,Tanc1,Sobp,Neurod2,Tbr1,Cnr1,Bdnf,Prkca,Chrna4,Ep300,Rgs14,Egr1,Adra1b,Drd2,Htt,Gnas,Slc17a7,Chd8,Gpr88,Shroom4,Ephb2,Igf2,Elavl4,Shank1,Tnr,Cux2,Kmt2a,Grin2a,Htr7,Grm5,Mef2c,Nrxn1,Tac1,Cacna1e
GO:0050803	41	regulation of synapse structure or activity		286	0.51	7.2e-08	10090.ENSMUSP00000020939,10090.ENSMUSP00000021045,10090.ENSMUSP00000025993,10090.ENSMUSP00000026635,10090.ENSMUSP00000026670,10090.ENSMUSP00000029404,10090.ENSMUSP00000032710,10090.ENSMUSP00000033321,10090.ENSMUSP00000033770,10090.ENSMUSP00000034076,10090.ENSMUSP00000035027,10090.ENSMUSP00000035468,10090.ENSMUSP00000036003,10090.ENSMUSP00000037109,10090.ENSMUSP00000037900,10090.ENSMUSP00000039139…	Nrcam,Asic2,Slit1,Farp1,Nptx1,Ppfia2,Slc17a6,Cask,Mecp2,Cbln1,Clstn2,Ntng2,Tanc1,Lzts3,Dgkb,Arhgap44,Neurod2,C1ql3,Bdnf,Prkca,Rims3,Shisa6,Drd2,Ptpro,Slitrk6,Homer1,Slc17a7,Cdkl5,Slitrk1,Ephb2,Lrp8,Lrfn1,Ptprt,Cux2,Nrp2,Lphn3,Cbln2,Gpc6,Stau2,Mef2c,Nrxn1
GO:0034329	33	cell junction assembly		228	0.51	2.12e-06	10090.ENSMUSP00000015511,10090.ENSMUSP00000020707,10090.ENSMUSP00000023154,10090.ENSMUSP00000026635,10090.ENSMUSP00000028499,10090.ENSMUSP00000029438,10090.ENSMUSP00000030691,10090.ENSMUSP00000033770,10090.ENSMUSP00000033923,10090.ENSMUSP00000035468,10090.ENSMUSP00000036181,10090.ENSMUSP00000054219,10090.ENSMUSP00000056040,10090.ENSMUSP00000057989,10090.ENSMUSP00000062392,10090.ENSMUSP00000066005…	Plxnd1,Gabra1,Cldn1,Farp1,Itgav,Hipk1,Pclo,Mecp2,Dlc1,Ntng2,Myo6,Cldn2,Dscam,Bdnf,Prkca,Cdh24,Actn2,Map1b,Trpv4,Cdh12,Drd2,Ptpro,Slitrk6,Lama3,Dst,Slitrk1,Ephb2,Shank1,Peak1,Lphn3,Heg1,Ptprk,Nrxn1
GO:0023061	28	signal release		194	0.51	2e-05	10090.ENSMUSP00000004774,10090.ENSMUSP00000005509,10090.ENSMUSP00000018122,10090.ENSMUSP00000019906,10090.ENSMUSP00000020964,10090.ENSMUSP00000021209,10090.ENSMUSP00000027217,10090.ENSMUSP00000030691,10090.ENSMUSP00000032487,10090.ENSMUSP00000033040,10090.ENSMUSP00000049852,10090.ENSMUSP00000064706,10090.ENSMUSP00000067057,10090.ENSMUSP00000068178,10090.ENSMUSP00000071859,10090.ENSMUSP00000073803…	Aqp1,Stx1a,Cadps2,Vip,Fkbp1b,Doc2b,Ecrg4,Pclo,Vamp1,Pak1,Fzd4,Cadps,Adcyap1,Rims3,Trpv4,Otof,Rph3a,Htt,Dio2,Syt6,Rims1,Unc13b,Ildr2,Ccdc186,Myo5a,Acvr2b,Nrxn1,Vgf
GO:0007613	22	memory		152	0.51	0.00026	10090.ENSMUSP00000000188,10090.ENSMUSP00000020706,10090.ENSMUSP00000021932,10090.ENSMUSP00000023007,10090.ENSMUSP00000025818,10090.ENSMUSP00000025908,10090.ENSMUSP00000028377,10090.ENSMUSP00000033770,10090.ENSMUSP00000035120,10090.ENSMUSP00000055797,10090.ENSMUSP00000057989,10090.ENSMUSP00000068731,10090.ENSMUSP00000069616,10090.ENSMUSP00000075170,10090.ENSMUSP00000082489,10090.ENSMUSP00000087184…	Ccnd2,Adcy1,Drd1a,Adcy8,Rin1,Kcnk4,Scn2a1,Mecp2,Cck,Cnr1,Bdnf,Rgs14,Egr1,Drd2,Slc17a7,Chd8,Igf2,Shank1,Cux2,Grin2a,Htr7,Tac1
GO:0014020	17	primary neural tube formation		117	0.51	0.0021	10090.ENSMUSP00000021921,10090.ENSMUSP00000027888,10090.ENSMUSP00000032322,10090.ENSMUSP00000033923,10090.ENSMUSP00000035754,10090.ENSMUSP00000043849,10090.ENSMUSP00000048320,10090.ENSMUSP00000069685,10090.ENSMUSP00000075242,10090.ENSMUSP00000075283,10090.ENSMUSP00000077781,10090.ENSMUSP00000096204,10090.ENSMUSP00000102598,10090.ENSMUSP00000108306,10090.ENSMUSP00000116313,10090.ENSMUSP00000130758…	Ptch1,Abl2,Lrp6,Dlc1,Zic5,Tgfb2,Cc2d2a,Zeb2,Arhgap35,Zic2,Enah,Spint2,Folr1,Cecr2,Setd2,Luzp1,Hectd1
GO:0006865	17	amino acid transport		118	0.51	0.0023	10090.ENSMUSP00000023959,10090.ENSMUSP00000025520,10090.ENSMUSP00000029084,10090.ENSMUSP00000032451,10090.ENSMUSP00000032710,10090.ENSMUSP00000033040,10090.ENSMUSP00000036181,10090.ENSMUSP00000052172,10090.ENSMUSP00000057355,10090.ENSMUSP00000057989,10090.ENSMUSP00000082489,10090.ENSMUSP00000088803,10090.ENSMUSP00000097833,10090.ENSMUSP00000104500,10090.ENSMUSP00000107830,10090.ENSMUSP00000108302…	Grm2,Slc6a7,Ntsr1,Slc6a11,Slc17a6,Pak1,Myo6,Slc38a9,Slc36a4,Bdnf,Slc17a7,Slc7a14,Slc38a1,Slc36a1,Prkcd,Slc25a18,Phlpp2
GO:0001843	16	neural tube closure		110	0.51	0.0031	10090.ENSMUSP00000021921,10090.ENSMUSP00000027888,10090.ENSMUSP00000032322,10090.ENSMUSP00000033923,10090.ENSMUSP00000035754,10090.ENSMUSP00000043849,10090.ENSMUSP00000048320,10090.ENSMUSP00000069685,10090.ENSMUSP00000075242,10090.ENSMUSP00000075283,10090.ENSMUSP00000077781,10090.ENSMUSP00000096204,10090.ENSMUSP00000102598,10090.ENSMUSP00000108306,10090.ENSMUSP00000116313,10090.ENSMUSP00000136449	Ptch1,Abl2,Lrp6,Dlc1,Zic5,Tgfb2,Cc2d2a,Zeb2,Arhgap35,Zic2,Enah,Spint2,Folr1,Cecr2,Setd2,Hectd1
GO:0045921	15	positive regulation of exocytosis		105	0.51	0.0056	10090.ENSMUSP00000005509,10090.ENSMUSP00000018122,10090.ENSMUSP00000021209,10090.ENSMUSP00000023776,10090.ENSMUSP00000055797,10090.ENSMUSP00000057981,10090.ENSMUSP00000062392,10090.ENSMUSP00000062632,10090.ENSMUSP00000064706,10090.ENSMUSP00000072145,10090.ENSMUSP00000090844,10090.ENSMUSP00000095420,10090.ENSMUSP00000103586,10090.ENSMUSP00000125541,10090.ENSMUSP00000140019	Stx1a,Cadps2,Doc2b,Slc4a8,Cnr1,Kcnb1,Prkca,Exph5,Cadps,Vsnl1,Ap1g1,Rims1,Unc13b,Cacna1h,Clasp1
GO:0140029	11	exocytic process		77	0.51	0.029	10090.ENSMUSP00000005509,10090.ENSMUSP00000018122,10090.ENSMUSP00000030691,10090.ENSMUSP00000032487,10090.ENSMUSP00000057981,10090.ENSMUSP00000064706,10090.ENSMUSP00000073803,10090.ENSMUSP00000095420,10090.ENSMUSP00000102829,10090.ENSMUSP00000103586,10090.ENSMUSP00000134402	Stx1a,Cadps2,Pclo,Vamp1,Kcnb1,Cadps,Otof,Rims1,Sytl2,Unc13b,Nrxn1
GO:0008286	10	insulin receptor signaling pathway		69	0.51	0.0403	10090.ENSMUSP00000005671,10090.ENSMUSP00000030464,10090.ENSMUSP00000050683,10090.ENSMUSP00000055308,10090.ENSMUSP00000055602,10090.ENSMUSP00000063795,10090.ENSMUSP00000077899,10090.ENSMUSP00000078337,10090.ENSMUSP00000101556,10090.ENSMUSP00000116191	Igf1r,Pik3r3,Foxo3,Foxo1,Zfp106,Irs1,Kl,Apc,Igf2,Stxbp4
GO:0060042	10	retina morphogenesis in camera-type eye		69	0.51	0.0403	10090.ENSMUSP00000006991,10090.ENSMUSP00000023334,10090.ENSMUSP00000026120,10090.ENSMUSP00000029438,10090.ENSMUSP00000032322,10090.ENSMUSP00000047597,10090.ENSMUSP00000056040,10090.ENSMUSP00000079238,10090.ENSMUSP00000124133,10090.ENSMUSP00000135703	Hcn1,Pvrl3,Bhlhe22,Hipk1,Lrp6,Rorb,Dscam,Atp8a2,Hipk2,Prox1
GO:0010611	10	regulation of cardiac muscle hypertrophy		70	0.51	0.0432	10090.ENSMUSP00000022986,10090.ENSMUSP00000033040,10090.ENSMUSP00000053703,10090.ENSMUSP00000055308,10090.ENSMUSP00000062392,10090.ENSMUSP00000066789,10090.ENSMUSP00000102009,10090.ENSMUSP00000119242,10090.ENSMUSP00000129186,10090.ENSMUSP00000132547	Fbxo32,Pak1,Adra1a,Foxo1,Prkca,Ep300,Camk2d,Atp2b4,Tomm70a,Mef2c
GO:0032989	85	cellular component morphogenesis		611	0.5	5.96e-16	10090.ENSMUSP00000002079,10090.ENSMUSP00000005671,10090.ENSMUSP00000015511,10090.ENSMUSP00000020706,10090.ENSMUSP00000020939,10090.ENSMUSP00000021921,10090.ENSMUSP00000022213,10090.ENSMUSP00000022242,10090.ENSMUSP00000023312,10090.ENSMUSP00000023952,10090.ENSMUSP00000025993,10090.ENSMUSP00000026120,10090.ENSMUSP00000026635,10090.ENSMUSP00000026670,10090.ENSMUSP00000027056,10090.ENSMUSP00000027888…	Plxnb3,Igf1r,Plxnd1,Adcy1,Nrcam,Ptch1,Thbs4,Emb,Alcam,Krt8,Slit1,Bhlhe22,Farp1,Nptx1,Prex2,Abl2,Kif5c,Nr4a2,Sh3gl2,Dock7,Sema3a,Tmem106b,Pak1,Cck,Ntng2,Pgm5,Nrn1,Fhod3,Dicer1,Tgfb2,Emx1,Epha10,D3Bwg0562e,Nfib,Dscam,Bdnf,Prkca,Rtn4r,Slit3,Actn2,Map1b,Sema5a,Zeb2,Ntng1,Btbd3,Drd2,Arhgap35,Zic2,Ptpro,Slitrk6,Enah,Apc,Atp8a2,Trio,Ccdc136,Dst,Adarb1,Slitrk1,Sema6d,Sema3b,Fmn1,Itga4,Zswim6,Adora2a,Ephb…
GO:1904062	49	regulation of cation transmembrane transport		349	0.5	3.65e-09	10090.ENSMUSP00000006991,10090.ENSMUSP00000017544,10090.ENSMUSP00000017552,10090.ENSMUSP00000018614,10090.ENSMUSP00000020964,10090.ENSMUSP00000021045,10090.ENSMUSP00000021750,10090.ENSMUSP00000021932,10090.ENSMUSP00000027038,10090.ENSMUSP00000029084,10090.ENSMUSP00000042578,10090.ENSMUSP00000043765,10090.ENSMUSP00000043849,10090.ENSMUSP00000047518,10090.ENSMUSP00000047888,10090.ENSMUSP00000048849…	Hcn1,Stac2,Cacnb1,Kcnab3,Fkbp1b,Asic2,Ryr2,Drd1a,Oprk1,Ntsr1,Crhbp,Ank2,Tgfb2,Ramp3,Cacng5,Kcne2,Wnk1,Cemip,Chrna4,Actn2,Shisa6,Fxyd7,Ptpn3,Drd2,Gnb5,Homer1,Rph3a,Htt,Cacng3,Slc8a1,Kcnc2,Rasgrf2,Sestd1,Stk39,Ephb2,Camk2d,Shank1,Neto2,Grin2a,Pde4d,Myo5a,Ppargc1a,Slmap,Cnih3,Kcnc1,Nos1ap,Mef2c,Nrxn1,Trpc1
GO:0050807	39	regulation of synapse organization		275	0.5	2.2e-07	10090.ENSMUSP00000020939,10090.ENSMUSP00000021045,10090.ENSMUSP00000025993,10090.ENSMUSP00000026635,10090.ENSMUSP00000026670,10090.ENSMUSP00000029404,10090.ENSMUSP00000033321,10090.ENSMUSP00000033770,10090.ENSMUSP00000034076,10090.ENSMUSP00000035027,10090.ENSMUSP00000035468,10090.ENSMUSP00000036003,10090.ENSMUSP00000037109,10090.ENSMUSP00000037900,10090.ENSMUSP00000039139,10090.ENSMUSP00000041373…	Nrcam,Asic2,Slit1,Farp1,Nptx1,Ppfia2,Cask,Mecp2,Cbln1,Clstn2,Ntng2,Tanc1,Lzts3,Dgkb,Arhgap44,Neurod2,C1ql3,Bdnf,Prkca,Rims3,Shisa6,Drd2,Ptpro,Slitrk6,Homer1,Cdkl5,Slitrk1,Ephb2,Lrp8,Lrfn1,Ptprt,Cux2,Nrp2,Lphn3,Cbln2,Gpc6,Stau2,Mef2c,Nrxn1
GO:0007411	33	axon guidance		234	0.5	3.45e-06	10090.ENSMUSP00000002079,10090.ENSMUSP00000015511,10090.ENSMUSP00000020939,10090.ENSMUSP00000021921,10090.ENSMUSP00000022242,10090.ENSMUSP00000023312,10090.ENSMUSP00000025993,10090.ENSMUSP00000028102,10090.ENSMUSP00000030714,10090.ENSMUSP00000043849,10090.ENSMUSP00000050810,10090.ENSMUSP00000052863,10090.ENSMUSP00000056040,10090.ENSMUSP00000057989,10090.ENSMUSP00000062924,10090.ENSMUSP00000066857…	Plxnb3,Plxnd1,Nrcam,Ptch1,Emb,Alcam,Slit1,Kif5c,Sema3a,Tgfb2,Epha10,Nfib,Dscam,Bdnf,Rtn4r,Slit3,Sema5a,Arhgap35,Zic2,Ptpro,Enah,Trio,Sema6d,Sema3b,Ephb2,Gli3,Nrp2,Robo3,Plxna4,Otx2,Matn2,Unc5d,Plxna1
GO:0016358	19	dendrite development		135	0.5	0.0013	10090.ENSMUSP00000022262,10090.ENSMUSP00000026635,10090.ENSMUSP00000027056,10090.ENSMUSP00000027888,10090.ENSMUSP00000030714,10090.ENSMUSP00000031556,10090.ENSMUSP00000033040,10090.ENSMUSP00000033770,10090.ENSMUSP00000036181,10090.ENSMUSP00000056040,10090.ENSMUSP00000057989,10090.ENSMUSP00000068374,10090.ENSMUSP00000074864,10090.ENSMUSP00000099606,10090.ENSMUSP00000101472,10090.ENSMUSP00000102207…	Fezf2,Farp1,Prex2,Abl2,Sema3a,Tmem106b,Pak1,Mecp2,Myo6,Dscam,Bdnf,Map1b,Btbd3,Fmn1,Ephb2,Elavl4,Lrp8,Shank1,Matn2
GO:0051282	19	regulation of sequestering of calcium ion		136	0.5	0.0014	10090.ENSMUSP00000020964,10090.ENSMUSP00000021750,10090.ENSMUSP00000021932,10090.ENSMUSP00000028499,10090.ENSMUSP00000029084,10090.ENSMUSP00000032192,10090.ENSMUSP00000043765,10090.ENSMUSP00000043849,10090.ENSMUSP00000049584,10090.ENSMUSP00000063277,10090.ENSMUSP00000075170,10090.ENSMUSP00000078945,10090.ENSMUSP00000081122,10090.ENSMUSP00000083725,10090.ENSMUSP00000089426,10090.ENSMUSP00000102009…	Fkbp1b,Ryr2,Drd1a,Itgav,Ntsr1,Itpr1,Ank2,Tgfb2,Itpr2,Cemip,Drd2,Htt,Plch1,Slc8a1,Ryr3,Camk2d,Pde4d,Myo5a,Trpc1
GO:0035265	16	organ growth		114	0.5	0.0043	10090.ENSMUSP00000022246,10090.ENSMUSP00000043816,10090.ENSMUSP00000043849,10090.ENSMUSP00000053703,10090.ENSMUSP00000056703,10090.ENSMUSP00000067325,10090.ENSMUSP00000067694,10090.ENSMUSP00000070200,10090.ENSMUSP00000102009,10090.ENSMUSP00000117686,10090.ENSMUSP00000119790,10090.ENSMUSP00000122219,10090.ENSMUSP00000126108,10090.ENSMUSP00000127173,10090.ENSMUSP00000128202,10090.ENSMUSP00000129624	Fgf10,Col27a1,Tgfb2,Adra1a,Ly6e,Rspo2,Rarb,Adra1b,Camk2d,Akap13,Heg1,Prlr,Acvr2b,Pdgfra,Matn2,Ddr2
GO:0043266	15	regulation of potassium ion transport		107	0.5	0.0066	10090.ENSMUSP00000018614,10090.ENSMUSP00000019906,10090.ENSMUSP00000027038,10090.ENSMUSP00000043765,10090.ENSMUSP00000048849,10090.ENSMUSP00000055673,10090.ENSMUSP00000063001,10090.ENSMUSP00000067057,10090.ENSMUSP00000067708,10090.ENSMUSP00000075170,10090.ENSMUSP00000089814,10090.ENSMUSP00000093270,10090.ENSMUSP00000099776,10090.ENSMUSP00000105308,10090.ENSMUSP00000124938	Kcnab3,Vip,Oprk1,Ank2,Kcne2,Kcna5,Wnk1,Adcyap1,Actn2,Drd2,Kcnc2,Akap5,Stk39,Neto2,Kcnc1
GO:0003281	11	ventricular septum development		78	0.5	0.0313	10090.ENSMUSP00000028237,10090.ENSMUSP00000043849,10090.ENSMUSP00000054424,10090.ENSMUSP00000066857,10090.ENSMUSP00000068661,10090.ENSMUSP00000084701,10090.ENSMUSP00000106247,10090.ENSMUSP00000119790,10090.ENSMUSP00000130758,10090.ENSMUSP00000135703,10090.ENSMUSP00000136449	Cntrl,Tgfb2,Rbm15,Slit3,Mdm4,Bmpr2,Jbts17,Heg1,Luzp1,Prox1,Hectd1
GO:1902117	11	positive regulation of organelle assembly		78	0.5	0.0313	10090.ENSMUSP00000039689,10090.ENSMUSP00000045286,10090.ENSMUSP00000066789,10090.ENSMUSP00000075242,10090.ENSMUSP00000078945,10090.ENSMUSP00000096073,10090.ENSMUSP00000099549,10090.ENSMUSP00000102167,10090.ENSMUSP00000121239,10090.ENSMUSP00000134825,10090.ENSMUSP00000135703	Dzip1,Spag5,Ep300,Arhgap35,Htt,Cnot1,Crocc,Ccp110,Cnot6,Asap1,Prox1
GO:0003407	10	neural retina development		71	0.5	0.0469	10090.ENSMUSP00000006991,10090.ENSMUSP00000026120,10090.ENSMUSP00000029438,10090.ENSMUSP00000043849,10090.ENSMUSP00000047597,10090.ENSMUSP00000056040,10090.ENSMUSP00000079238,10090.ENSMUSP00000082489,10090.ENSMUSP00000119242,10090.ENSMUSP00000124133	Hcn1,Bhlhe22,Hipk1,Tgfb2,Rorb,Dscam,Atp8a2,Slc17a7,Atp2b4,Hipk2
GO:0031175	96	neuron projection development		697	0.49	8.19e-18	10090.ENSMUSP00000002079,10090.ENSMUSP00000005671,10090.ENSMUSP00000015511,10090.ENSMUSP00000020706,10090.ENSMUSP00000020939,10090.ENSMUSP00000021921,10090.ENSMUSP00000022213,10090.ENSMUSP00000022242,10090.ENSMUSP00000022262,10090.ENSMUSP00000023312,10090.ENSMUSP00000025993,10090.ENSMUSP00000026120,10090.ENSMUSP00000026635,10090.ENSMUSP00000026670,10090.ENSMUSP00000027056,10090.ENSMUSP00000027888…	Plxnb3,Igf1r,Plxnd1,Adcy1,Nrcam,Ptch1,Thbs4,Emb,Fezf2,Alcam,Slit1,Bhlhe22,Farp1,Nptx1,Prex2,Abl2,Uhmk1,Kif5c,Nr4a2,Stmn2,Sh3gl2,Dock7,Sema3a,Tmem106b,Pak1,Mecp2,Cck,Ntng2,Myo6,Nrn1,Dicer1,Tgfb2,Emx1,Epha10,D3Bwg0562e,Nfib,Cnr1,Dscam,Bdnf,Lingo1,Prkca,Rtn4r,Jak2,Gfap,Slit3,Adcyap1,Map1b,Sema5a,Zeb2,Ntng1,Btbd3,Drd2,Arhgap35,Zic2,Ptpro,Slitrk6,Enah,Apc,Atp8a2,Whrn,Trio,Dst,Adarb1,Mtr,Slitrk1,Sema6d…
GO:0010976	50	positive regulation of neuron projection development		366	0.49	5.36e-09	10090.ENSMUSP00000002079,10090.ENSMUSP00000005671,10090.ENSMUSP00000015137,10090.ENSMUSP00000015511,10090.ENSMUSP00000020964,10090.ENSMUSP00000024805,10090.ENSMUSP00000027888,10090.ENSMUSP00000028759,10090.ENSMUSP00000029002,10090.ENSMUSP00000029422,10090.ENSMUSP00000029423,10090.ENSMUSP00000031318,10090.ENSMUSP00000031556,10090.ENSMUSP00000032192,10090.ENSMUSP00000032322,10090.ENSMUSP00000033040…	Plxnb3,Igf1r,Limk1,Plxnd1,Fkbp1b,Cpne5,Abl2,Ltk,Stmn2,Shox2,Serpini1,Cxcl5,Tmem106b,Itpr1,Lrp6,Pak1,Cask,Mecp2,Cpne9,Fzd4,Itsn2,Cnr1,Dscam,Bdnf,Ep300,Adcyap1,Map1b,Sema5a,Zeb2,Arhgap35,Atp8a2,Syt17,Golga4,Cdkl5,Bmpr2,Akap5,Rims1,Cpeb1,Slitrk1,Elavl4,Lrp8,Shank1,Cux2,Cflar,Plxna4,Skil,Stau2,Htr7,Iqgap1,Plxna1
GO:0019932	43	second-messenger-mediated signaling		316	0.49	1.14e-07	10090.ENSMUSP00000002848,10090.ENSMUSP00000004774,10090.ENSMUSP00000019906,10090.ENSMUSP00000020706,10090.ENSMUSP00000020964,10090.ENSMUSP00000021750,10090.ENSMUSP00000021932,10090.ENSMUSP00000022013,10090.ENSMUSP00000023007,10090.ENSMUSP00000026922,10090.ENSMUSP00000029635,10090.ENSMUSP00000030691,10090.ENSMUSP00000032192,10090.ENSMUSP00000036203,10090.ENSMUSP00000041664,10090.ENSMUSP00000043765…	Grin2d,Aqp1,Vip,Adcy1,Fkbp1b,Ryr2,Drd1a,Adcy2,Adcy8,Homer2,Gucy1b3,Pclo,Itpr1,Adra2a,Gpr26,Ank2,Ramp3,Itpr2,Adra1a,Cnr1,Gpr6,Gpr133,Adcyap1,Adra1b,Drd2,Rxfp1,Gnas,Slc8a1,Ncald,Ryr3,Kcnc2,Adcy6,Adora2a,Ptprj,Grin2a,Cabyr,Lphn3,Mrvi1,Akap13,Htr7,Grm5,Ksr2,Chrm3
GO:0071241	31	cellular response to inorganic substance		227	0.49	1.47e-05	10090.ENSMUSP00000004774,10090.ENSMUSP00000020706,10090.ENSMUSP00000023007,10090.ENSMUSP00000023154,10090.ENSMUSP00000024805,10090.ENSMUSP00000026670,10090.ENSMUSP00000028648,10090.ENSMUSP00000029635,10090.ENSMUSP00000033770,10090.ENSMUSP00000034843,10090.ENSMUSP00000041373,10090.ENSMUSP00000042159,10090.ENSMUSP00000042578,10090.ENSMUSP00000044416,10090.ENSMUSP00000049663,10090.ENSMUSP00000055308…	Aqp1,Adcy1,Adcy8,Cldn1,Cpne5,Nptx1,Syt13,Gucy1b3,Mecp2,Ireb2,Neurod2,Cpne7,Crhbp,Cpne9,Cpne4,Foxo1,Wnk1,Syt17,Syt6,Ryr3,Kcnc2,Mtr,Krt10,Rasgrp2,Atrx,Cflar,Grin2a,Ppargc1a,Iqgap1,Mef2c,Nrxn1
GO:0003018	28	vascular process in circulatory system		204	0.49	4.42e-05	10090.ENSMUSP00000001963,10090.ENSMUSP00000004968,10090.ENSMUSP00000019906,10090.ENSMUSP00000021045,10090.ENSMUSP00000021932,10090.ENSMUSP00000022235,10090.ENSMUSP00000030212,10090.ENSMUSP00000035829,10090.ENSMUSP00000036203,10090.ENSMUSP00000036674,10090.ENSMUSP00000048218,10090.ENSMUSP00000048918,10090.ENSMUSP00000053703,10090.ENSMUSP00000055673,10090.ENSMUSP00000066620,10090.ENSMUSP00000067057…	Ace,Plod3,Vip,Asic2,Drd1a,Htr1a,Sh3gl2,Akap12,Adra2a,Dock5,Acta2,Gucy1a3,Adra1a,Kcna5,Per2,Adcyap1,Adra1b,Trpv4,Arhgap35,Slc8a1,Bmpr2,Adcy6,Tjp1,Adora2a,Ptprj,Mrvi1,Htr7,Chrm3
GO:0010770	26	positive regulation of cell morphogenesis involved in differentiation		189	0.49	9.76e-05	10090.ENSMUSP00000002079,10090.ENSMUSP00000015137,10090.ENSMUSP00000015511,10090.ENSMUSP00000029422,10090.ENSMUSP00000033040,10090.ENSMUSP00000033321,10090.ENSMUSP00000036674,10090.ENSMUSP00000056040,10090.ENSMUSP00000057989,10090.ENSMUSP00000066789,10090.ENSMUSP00000068374,10090.ENSMUSP00000069024,10090.ENSMUSP00000069685,10090.ENSMUSP00000079689,10090.ENSMUSP00000081880,10090.ENSMUSP00000084342…	Plxnb3,Limk1,Plxnd1,Shox2,Pak1,Cask,Dock5,Dscam,Bdnf,Ep300,Map1b,Sema5a,Zeb2,Dab2,Golga4,Cdkl5,Bmpr2,Akap5,Slitrk1,Lrp8,Cux2,Plxna4,Skil,Stau2,Plxna1,Enpp2
GO:0071383	22	cellular response to steroid hormone stimulus		160	0.49	0.00049	10090.ENSMUSP00000004774,10090.ENSMUSP00000015987,10090.ENSMUSP00000022986,10090.ENSMUSP00000027906,10090.ENSMUSP00000028166,10090.ENSMUSP00000032768,10090.ENSMUSP00000038361,10090.ENSMUSP00000047597,10090.ENSMUSP00000050683,10090.ENSMUSP00000055308,10090.ENSMUSP00000055535,10090.ENSMUSP00000058040,10090.ENSMUSP00000064394,10090.ENSMUSP00000067057,10090.ENSMUSP00000067694,10090.ENSMUSP00000088031…	Aqp1,Rxrg,Fbxo32,Esrrg,Nr4a2,Nr2f2,Abhd2,Rorb,Foxo3,Foxo1,Ddx17,Sstr3,Jak2,Adcyap1,Rarb,Nr1d2,Nr2f1,Med1,Ubr5,Nr2c2,Cflar,Sstr2
GO:0001764	20	neuron migration		144	0.49	0.00098	10090.ENSMUSP00000006893,10090.ENSMUSP00000021932,10090.ENSMUSP00000022262,10090.ENSMUSP00000028166,10090.ENSMUSP00000030714,10090.ENSMUSP00000032768,10090.ENSMUSP00000035120,10090.ENSMUSP00000039711,10090.ENSMUSP00000060246,10090.ENSMUSP00000067241,10090.ENSMUSP00000075170,10090.ENSMUSP00000084342,10090.ENSMUSP00000089036,10090.ENSMUSP00000109794,10090.ENSMUSP00000110057,10090.ENSMUSP00000110690…	Kiaa0319,Drd1a,Fezf2,Nr4a2,Sema3a,Nr2f2,Cck,Astn1,Tubb2a,Nav1,Drd2,Cdkl5,Nr2f1,Nrp2,Satb2,Robo3,Lphn3,Fktn,Matn2,Mef2c
GO:0099175	18	regulation of postsynapse organization		130	0.49	0.0022	10090.ENSMUSP00000020939,10090.ENSMUSP00000026670,10090.ENSMUSP00000029404,10090.ENSMUSP00000033321,10090.ENSMUSP00000034076,10090.ENSMUSP00000036003,10090.ENSMUSP00000037109,10090.ENSMUSP00000037900,10090.ENSMUSP00000039139,10090.ENSMUSP00000071025,10090.ENSMUSP00000078093,10090.ENSMUSP00000084342,10090.ENSMUSP00000102343,10090.ENSMUSP00000103923,10090.ENSMUSP00000107381,10090.ENSMUSP00000109794…	Nrcam,Nptx1,Ppfia2,Cask,Cbln1,Tanc1,Lzts3,Dgkb,Arhgap44,Shisa6,Homer1,Cdkl5,Lrp8,Lrfn1,Cux2,Nrp2,Stau2,Nrxn1
GO:0032411	17	positive regulation of transporter activity		124	0.49	0.0036	10090.ENSMUSP00000006991,10090.ENSMUSP00000017544,10090.ENSMUSP00000021045,10090.ENSMUSP00000021750,10090.ENSMUSP00000029084,10090.ENSMUSP00000043765,10090.ENSMUSP00000048849,10090.ENSMUSP00000063001,10090.ENSMUSP00000067708,10090.ENSMUSP00000078945,10090.ENSMUSP00000081664,10090.ENSMUSP00000089814,10090.ENSMUSP00000099776,10090.ENSMUSP00000101472,10090.ENSMUSP00000107830,10090.ENSMUSP00000110337…	Hcn1,Stac2,Asic2,Ryr2,Ntsr1,Ank2,Kcne2,Wnk1,Actn2,Htt,Cacng3,Kcnc2,Stk39,Ephb2,Prkcd,Kmt2a,Kcnc1
GO:0045055	17	regulated exocytosis		125	0.49	0.0038	10090.ENSMUSP00000005509,10090.ENSMUSP00000018122,10090.ENSMUSP00000021209,10090.ENSMUSP00000028648,10090.ENSMUSP00000030691,10090.ENSMUSP00000032487,10090.ENSMUSP00000041902,10090.ENSMUSP00000042578,10090.ENSMUSP00000064706,10090.ENSMUSP00000068178,10090.ENSMUSP00000073803,10090.ENSMUSP00000080284,10090.ENSMUSP00000088196,10090.ENSMUSP00000095420,10090.ENSMUSP00000103586,10090.ENSMUSP00000103861…	Stx1a,Cadps2,Doc2b,Syt13,Pclo,Vamp1,Cbl,Crhbp,Cadps,Rims3,Otof,Syt17,Syt6,Rims1,Unc13b,Pex5l,Steap2
GO:0045778	14	positive regulation of ossification		101	0.49	0.0109	10090.ENSMUSP00000032322,10090.ENSMUSP00000040071,10090.ENSMUSP00000043849,10090.ENSMUSP00000077899,10090.ENSMUSP00000079341,10090.ENSMUSP00000080550,10090.ENSMUSP00000083725,10090.ENSMUSP00000084701,10090.ENSMUSP00000099400,10090.ENSMUSP00000106137,10090.ENSMUSP00000126108,10090.ENSMUSP00000129624,10090.ENSMUSP00000132547,10090.ENSMUSP00000139347	Lrp6,Npnt,Tgfb2,Kl,Gnas,Nell1,Slc8a1,Bmpr2,Zhx3,Gli3,Acvr2b,Ddr2,Mef2c,Tac1
GO:0055007	14	cardiac muscle cell differentiation		102	0.49	0.0117	10090.ENSMUSP00000041361,10090.ENSMUSP00000043676,10090.ENSMUSP00000053703,10090.ENSMUSP00000067694,10090.ENSMUSP00000067708,10090.ENSMUSP00000070200,10090.ENSMUSP00000072583,10090.ENSMUSP00000083725,10090.ENSMUSP00000102009,10090.ENSMUSP00000117686,10090.ENSMUSP00000122024,10090.ENSMUSP00000127173,10090.ENSMUSP00000132547,10090.ENSMUSP00000135703	Fhod3,Dicer1,Adra1a,Rarb,Actn2,Adra1b,Sox6,Slc8a1,Camk2d,Akap13,Nebl,Pdgfra,Mef2c,Prox1
GO:0098739	14	import across plasma membrane		102	0.49	0.0117	10090.ENSMUSP00000028549,10090.ENSMUSP00000029084,10090.ENSMUSP00000038729,10090.ENSMUSP00000048849,10090.ENSMUSP00000060110,10090.ENSMUSP00000071859,10090.ENSMUSP00000081574,10090.ENSMUSP00000083725,10090.ENSMUSP00000096357,10090.ENSMUSP00000097108,10090.ENSMUSP00000102246,10090.ENSMUSP00000102598,10090.ENSMUSP00000106596,10090.ENSMUSP00000107830	Slc12a6,Ntsr1,Kcnk9,Kcne2,Kcnj9,Trpv4,Slc31a1,Slc8a1,Kcnd3,Kcnj6,Kcnj16,Folr1,Fam155a,Prkcd
GO:0003015	13	heart process		95	0.49	0.0175	10090.ENSMUSP00000001963,10090.ENSMUSP00000018800,10090.ENSMUSP00000020949,10090.ENSMUSP00000021750,10090.ENSMUSP00000043765,10090.ENSMUSP00000047518,10090.ENSMUSP00000048849,10090.ENSMUSP00000055673,10090.ENSMUSP00000076697,10090.ENSMUSP00000083725,10090.ENSMUSP00000096357,10090.ENSMUSP00000102009,10090.ENSMUSP00000117686	Ace,Myl4,Map2k6,Ryr2,Ank2,Ramp3,Kcne2,Kcna5,Scn1a,Slc8a1,Kcnd3,Camk2d,Akap13
GO:0097755	10	positive regulation of blood vessel diameter		72	0.49	0.0495	10090.ENSMUSP00000004968,10090.ENSMUSP00000019906,10090.ENSMUSP00000021932,10090.ENSMUSP00000036203,10090.ENSMUSP00000036674,10090.ENSMUSP00000048918,10090.ENSMUSP00000067057,10090.ENSMUSP00000084701,10090.ENSMUSP00000101060,10090.ENSMUSP00000114578	Plod3,Vip,Drd1a,Adra2a,Dock5,Gucy1a3,Adcyap1,Bmpr2,Adora2a,Mrvi1
GO:0043269	97	regulation of ion transport		722	0.48	2.21e-17	10090.ENSMUSP00000001963,10090.ENSMUSP00000003568,10090.ENSMUSP00000006991,10090.ENSMUSP00000009617,10090.ENSMUSP00000017544,10090.ENSMUSP00000017552,10090.ENSMUSP00000018614,10090.ENSMUSP00000019906,10090.ENSMUSP00000020949,10090.ENSMUSP00000020964,10090.ENSMUSP00000021045,10090.ENSMUSP00000021750,10090.ENSMUSP00000021932,10090.ENSMUSP00000022235,10090.ENSMUSP00000023670,10090.ENSMUSP00000024044…	Ace,Crhr2,Hcn1,Kcnc4,Stac2,Cacnb1,Kcnab3,Vip,Map2k6,Fkbp1b,Asic2,Ryr2,Drd1a,Htr1a,Clic6,Cd4,Kcnk4,Homer2,Oprk1,Scn2a1,Syt13,Ntsr1,Itpr1,Cask,Cck,Kcna2,Crhbp,Ank2,Tgfb2,Ramp3,Cacng5,Wfs1,Kcne2,Kcng3,Kcna5,Cnr1,Kcng4,Kcnb1,Kcnj9,Prkca,Wnk1,Cemip,Kcnq3,Chrna4,Per2,Adcyap1,Actn2,Shisa6,Fxyd7,Ptpn3,Drd2,Gnb5,Scn1a,Homer1,Rph3a,Htt,Atp8a2,Gnas,Syt17,Scn8a,Cacng3,Slc8a1,Syt6,Kcnc2,Akap5,Kcnd3,Rasgrf2,Kc…
GO:0010975	81	regulation of neuron projection development		607	0.48	2.5e-14	10090.ENSMUSP00000002079,10090.ENSMUSP00000005671,10090.ENSMUSP00000006893,10090.ENSMUSP00000015137,10090.ENSMUSP00000015511,10090.ENSMUSP00000020939,10090.ENSMUSP00000020964,10090.ENSMUSP00000022262,10090.ENSMUSP00000024805,10090.ENSMUSP00000025993,10090.ENSMUSP00000027888,10090.ENSMUSP00000028177,10090.ENSMUSP00000028759,10090.ENSMUSP00000029002,10090.ENSMUSP00000029404,10090.ENSMUSP00000029422…	Plxnb3,Igf1r,Kiaa0319,Limk1,Plxnd1,Nrcam,Fkbp1b,Fezf2,Cpne5,Slit1,Abl2,Olfm1,Ltk,Stmn2,Ppfia2,Shox2,Serpini1,Sema3a,Cxcl5,Tmem106b,Itpr1,Lrp6,Pak1,Cask,Mecp2,Ntng2,Lzts3,Arhgap44,Syne1,Cpne9,Tbr1,Fzd4,Itsn2,Cnr1,Dscam,Bdnf,Rtn4r,Gfap,Ep300,Adcyap1,Map1b,Sema5a,Zeb2,Camk2g,Trpv4,Ntng1,Arhgap35,Atp8a2,Dab2,Syt17,Golga4,Cdkl5,Bmpr2,Nr2f1,Akap5,Adcy6,Rims1,Cpeb1,Slitrk1,Sema6d,Sema3b,Zswim6,Ephb2,Ela…
GO:0034762	77	regulation of transmembrane transport		568	0.48	6.42e-14	10090.ENSMUSP00000001963,10090.ENSMUSP00000006991,10090.ENSMUSP00000009617,10090.ENSMUSP00000017544,10090.ENSMUSP00000017552,10090.ENSMUSP00000018614,10090.ENSMUSP00000020964,10090.ENSMUSP00000021045,10090.ENSMUSP00000021750,10090.ENSMUSP00000021932,10090.ENSMUSP00000023670,10090.ENSMUSP00000025908,10090.ENSMUSP00000027038,10090.ENSMUSP00000028377,10090.ENSMUSP00000029084,10090.ENSMUSP00000041702…	Ace,Hcn1,Kcnc4,Stac2,Cacnb1,Kcnab3,Fkbp1b,Asic2,Ryr2,Drd1a,Clic6,Kcnk4,Oprk1,Scn2a1,Ntsr1,Kcna2,Crhbp,Ank2,Tgfb2,Ramp3,Cacng5,Kcne2,Kcng3,Kcna5,Kcng4,Kcnb1,Kcnj9,Prkca,Wnk1,Cemip,Kcnq3,Irs1,Chrna4,Per2,Actn2,Shisa6,Fxyd7,Ptpn3,Drd2,Gnb5,Scn1a,Homer1,Rph3a,Htt,Scn8a,Cacng3,Slc8a1,Kcnc2,Kcnd3,Rasgrf2,Kcnj6,Sestd1,Stk39,Osbpl8,Ephb2,Camk2d,Kcnj16,Kcnc3,Shank1,Neto2,Prkcd,Grin2a,Pde4d,Myo5a,Stxbp4,Pp…
GO:0035108	23	limb morphogenesis		170	0.48	0.00041	10090.ENSMUSP00000000128,10090.ENSMUSP00000021921,10090.ENSMUSP00000022246,10090.ENSMUSP00000029422,10090.ENSMUSP00000032322,10090.ENSMUSP00000038098,10090.ENSMUSP00000043676,10090.ENSMUSP00000043849,10090.ENSMUSP00000067325,10090.ENSMUSP00000067694,10090.ENSMUSP00000079341,10090.ENSMUSP00000082013,10090.ENSMUSP00000088322,10090.ENSMUSP00000088334,10090.ENSMUSP00000096686,10090.ENSMUSP00000099606…	Wnt9a,Ptch1,Fgf10,Shox2,Lrp6,Wdr19,Dicer1,Tgfb2,Rspo2,Rarb,Gnas,Impad1,Sp9,Zak,Mbnl1,Fmn1,Med1,Gli3,Jbts17,Atrx,Sik3,Pbx1,Sulf1
GO:0043271	23	negative regulation of ion transport		171	0.48	0.00044	10090.ENSMUSP00000001963,10090.ENSMUSP00000003568,10090.ENSMUSP00000019906,10090.ENSMUSP00000020964,10090.ENSMUSP00000022235,10090.ENSMUSP00000029084,10090.ENSMUSP00000043849,10090.ENSMUSP00000048849,10090.ENSMUSP00000055673,10090.ENSMUSP00000055797,10090.ENSMUSP00000062392,10090.ENSMUSP00000063001,10090.ENSMUSP00000067057,10090.ENSMUSP00000067708,10090.ENSMUSP00000075170,10090.ENSMUSP00000076155…	Ace,Crhr2,Vip,Fkbp1b,Htr1a,Ntsr1,Tgfb2,Kcne2,Kcna5,Cnr1,Prkca,Wnk1,Adcyap1,Actn2,Drd2,Gnb5,Akap5,Sestd1,Stk39,Ephb2,Camk2d,Prkg2,Htr7
GO:0060041	22	retina development in camera-type eye		164	0.48	0.00066	10090.ENSMUSP00000000542,10090.ENSMUSP00000006991,10090.ENSMUSP00000022040,10090.ENSMUSP00000023334,10090.ENSMUSP00000026120,10090.ENSMUSP00000029438,10090.ENSMUSP00000032322,10090.ENSMUSP00000043849,10090.ENSMUSP00000047597,10090.ENSMUSP00000049852,10090.ENSMUSP00000056040,10090.ENSMUSP00000067694,10090.ENSMUSP00000078337,10090.ENSMUSP00000079238,10090.ENSMUSP00000082489,10090.ENSMUSP00000084701…	Acvrl1,Hcn1,Agtpbp1,Pvrl3,Bhlhe22,Hipk1,Lrp6,Tgfb2,Rorb,Fzd4,Dscam,Rarb,Apc,Atp8a2,Slc17a7,Bmpr2,Med1,Atp2b4,Hipk2,Acvr2b,Pdgfra,Prox1
GO:0097746	22	regulation of blood vessel diameter		164	0.48	0.00066	10090.ENSMUSP00000001963,10090.ENSMUSP00000004968,10090.ENSMUSP00000019906,10090.ENSMUSP00000021045,10090.ENSMUSP00000021932,10090.ENSMUSP00000022235,10090.ENSMUSP00000036203,10090.ENSMUSP00000036674,10090.ENSMUSP00000048218,10090.ENSMUSP00000048918,10090.ENSMUSP00000053703,10090.ENSMUSP00000055673,10090.ENSMUSP00000066620,10090.ENSMUSP00000067057,10090.ENSMUSP00000070200,10090.ENSMUSP00000083725…	Ace,Plod3,Vip,Asic2,Drd1a,Htr1a,Adra2a,Dock5,Acta2,Gucy1a3,Adra1a,Kcna5,Per2,Adcyap1,Adra1b,Slc8a1,Bmpr2,Adcy6,Adora2a,Mrvi1,Htr7,Chrm3
GO:0002790	20	peptide secretion		148	0.48	0.0013	10090.ENSMUSP00000004774,10090.ENSMUSP00000005509,10090.ENSMUSP00000019906,10090.ENSMUSP00000020964,10090.ENSMUSP00000027217,10090.ENSMUSP00000030691,10090.ENSMUSP00000034076,10090.ENSMUSP00000034692,10090.ENSMUSP00000067057,10090.ENSMUSP00000071859,10090.ENSMUSP00000078945,10090.ENSMUSP00000081013,10090.ENSMUSP00000093270,10090.ENSMUSP00000104056,10090.ENSMUSP00000106188,10090.ENSMUSP00000107047…	Aqp1,Stx1a,Vip,Fkbp1b,Ecrg4,Pclo,Cbln1,Olfm2,Adcyap1,Trpv4,Htt,Dio2,Akap5,Pou2f2,Lyst,Ildr2,Ccdc186,Myo5a,Acvr2b,Vgf
GO:0098657	20	import into cell		149	0.48	0.0014	10090.ENSMUSP00000028549,10090.ENSMUSP00000029084,10090.ENSMUSP00000032451,10090.ENSMUSP00000032710,10090.ENSMUSP00000036181,10090.ENSMUSP00000038729,10090.ENSMUSP00000048849,10090.ENSMUSP00000059896,10090.ENSMUSP00000060110,10090.ENSMUSP00000071859,10090.ENSMUSP00000081574,10090.ENSMUSP00000081664,10090.ENSMUSP00000083725,10090.ENSMUSP00000096357,10090.ENSMUSP00000097108,10090.ENSMUSP00000099718…	Slc12a6,Ntsr1,Slc6a11,Slc17a6,Myo6,Kcnk9,Kcne2,Slc29a4,Kcnj9,Trpv4,Slc31a1,Cacng3,Slc8a1,Kcnd3,Kcnj6,Itga4,Kcnj16,Folr1,Fam155a,Prkcd
GO:0048640	17	negative regulation of developmental growth		127	0.48	0.0045	10090.ENSMUSP00000006893,10090.ENSMUSP00000021921,10090.ENSMUSP00000025993,10090.ENSMUSP00000030714,10090.ENSMUSP00000033040,10090.ENSMUSP00000033770,10090.ENSMUSP00000062924,10090.ENSMUSP00000069024,10090.ENSMUSP00000078337,10090.ENSMUSP00000079341,10090.ENSMUSP00000086204,10090.ENSMUSP00000099529,10090.ENSMUSP00000099591,10090.ENSMUSP00000107283,10090.ENSMUSP00000107298,10090.ENSMUSP00000108449…	Kiaa0319,Ptch1,Slit1,Sema3a,Pak1,Mecp2,Rtn4r,Sema5a,Apc,Gnas,Mapk11,Sema6d,Sema3b,Tcf7l2,Tnr,Ankrd26,Tomm70a
GO:0099565	14	chemical synaptic transmission, postsynaptic		103	0.48	0.0125	10090.ENSMUSP00000002848,10090.ENSMUSP00000020707,10090.ENSMUSP00000021932,10090.ENSMUSP00000033770,10090.ENSMUSP00000057989,10090.ENSMUSP00000062638,10090.ENSMUSP00000066338,10090.ENSMUSP00000075170,10090.ENSMUSP00000082489,10090.ENSMUSP00000101060,10090.ENSMUSP00000111501,10090.ENSMUSP00000129181,10090.ENSMUSP00000132547,10090.ENSMUSP00000140131	Grin2d,Gabra1,Drd1a,Mecp2,Bdnf,Gabra3,Chrna4,Drd2,Slc17a7,Adora2a,Grin2a,Grm5,Mef2c,Chrm3
GO:0060840	13	artery development		96	0.48	0.019	10090.ENSMUSP00000000542,10090.ENSMUSP00000015511,10090.ENSMUSP00000028237,10090.ENSMUSP00000038181,10090.ENSMUSP00000043849,10090.ENSMUSP00000084701,10090.ENSMUSP00000102598,10090.ENSMUSP00000106137,10090.ENSMUSP00000109229,10090.ENSMUSP00000126108,10090.ENSMUSP00000130758,10090.ENSMUSP00000135703,10090.ENSMUSP00000136449	Acvrl1,Plxnd1,Cntrl,Kat6a,Tgfb2,Bmpr2,Folr1,Gli3,Gpr116,Acvr2b,Luzp1,Prox1,Hectd1
GO:0014033	12	neural crest cell differentiation		90	0.48	0.0301	10090.ENSMUSP00000006718,10090.ENSMUSP00000028389,10090.ENSMUSP00000030714,10090.ENSMUSP00000032322,10090.ENSMUSP00000043676,10090.ENSMUSP00000069685,10090.ENSMUSP00000099529,10090.ENSMUSP00000099591,10090.ENSMUSP00000100920,10090.ENSMUSP00000102598,10090.ENSMUSP00000109794,10090.ENSMUSP00000132547	Wnt10a,Frzb,Sema3a,Lrp6,Dicer1,Zeb2,Sema6d,Sema3b,Kitl,Folr1,Nrp2,Mef2c
GO:0000902	98	cell morphogenesis		739	0.47	3.07e-17	10090.ENSMUSP00000002079,10090.ENSMUSP00000004968,10090.ENSMUSP00000005671,10090.ENSMUSP00000015511,10090.ENSMUSP00000020706,10090.ENSMUSP00000020939,10090.ENSMUSP00000021921,10090.ENSMUSP00000022213,10090.ENSMUSP00000022242,10090.ENSMUSP00000023312,10090.ENSMUSP00000023952,10090.ENSMUSP00000025993,10090.ENSMUSP00000026120,10090.ENSMUSP00000026635,10090.ENSMUSP00000026670,10090.ENSMUSP00000027056…	Plxnb3,Plod3,Igf1r,Plxnd1,Adcy1,Nrcam,Ptch1,Thbs4,Emb,Alcam,Krt8,Slit1,Bhlhe22,Farp1,Nptx1,Prex2,Tfcp2l1,Abl2,Kif5c,Nr4a2,Itgav,Sh3gl2,Dock7,Sema3a,Tmem106b,Lrp6,Parva,Pak1,Cck,Ntng2,Wdr19,Nrn1,Dicer1,Tgfb2,Emx1,Fzd4,Epha10,D3Bwg0562e,Nfib,Dscam,Bdnf,Prkca,Rtn4r,Cdh24,Ep300,Slit3,Map1b,Sema5a,Zeb2,Ntng1,Sox6,Cdh12,Btbd3,Drd2,Arhgap35,Zic2,Ptpro,Slitrk6,Enah,Apc,Atp8a2,Dab2,Whrn,Trio,Dst,Adarb1,Sp…
GO:0048589	60	developmental growth		458	0.47	3.54e-10	10090.ENSMUSP00000000388,10090.ENSMUSP00000003568,10090.ENSMUSP00000020106,10090.ENSMUSP00000022246,10090.ENSMUSP00000023312,10090.ENSMUSP00000025993,10090.ENSMUSP00000027888,10090.ENSMUSP00000030212,10090.ENSMUSP00000030714,10090.ENSMUSP00000032322,10090.ENSMUSP00000032732,10090.ENSMUSP00000040900,10090.ENSMUSP00000043676,10090.ENSMUSP00000043816,10090.ENSMUSP00000043849,10090.ENSMUSP00000043874…	Ccm2,Crhr2,Arid5b,Fgf10,Alcam,Slit1,Abl2,Sh3gl2,Sema3a,Lrp6,Apba2,Nrn1,Dicer1,Col27a1,Tgfb2,Kmt2c,Emx1,Foxo3,Adra1a,Nov,Ly6e,Bdnf,Ep300,Slit3,Rspo2,Rarb,Map1b,Sema5a,Zeb2,Adra1b,Slitrk6,Gnas,Adarb1,Slitrk1,Fmn1,Itga4,Igf2,Camk2d,Med1,Shank1,Gli3,Tcf7l2,Atrx,Nrp2,Cflar,Pde4d,Etnk2,Akap13,Heg1,Sik3,Prlr,Acvr2b,Pdgfra,Matn2,Iqgap1,Epb4.1l5,Ddr2,Plxna1,Unc79,Tmem108
GO:0140352	57	export from cell		431	0.47	8.52e-10	10090.ENSMUSP00000004774,10090.ENSMUSP00000005509,10090.ENSMUSP00000018122,10090.ENSMUSP00000019906,10090.ENSMUSP00000020964,10090.ENSMUSP00000021209,10090.ENSMUSP00000022246,10090.ENSMUSP00000023959,10090.ENSMUSP00000027217,10090.ENSMUSP00000028648,10090.ENSMUSP00000029603,10090.ENSMUSP00000030691,10090.ENSMUSP00000032487,10090.ENSMUSP00000033040,10090.ENSMUSP00000033770,10090.ENSMUSP00000034076…	Aqp1,Stx1a,Cadps2,Vip,Fkbp1b,Doc2b,Fgf10,Grm2,Ecrg4,Syt13,Prss12,Pclo,Vamp1,Pak1,Mecp2,Cbln1,Olfm2,Myo6,Kcna2,Cbl,Crhbp,Kcne2,Fzd4,Kcna5,Ly6e,Kcnb1,Bdnf,Cadps,Adcyap1,Rims3,Trpv4,Otof,Rph3a,Htt,Syt17,Dio2,Slc8a1,Syt6,Akap5,Rims1,Kcnd3,Arfgef2,Sytl2,Unc13b,Pex5l,Pou2f2,Lyst,Ildr2,Steap2,Stxbp6,Ccdc186,Myo5a,Slc4a4,Acvr2b,Brsk2,Nrxn1,Vgf
GO:0003013	55	circulatory system process		418	0.47	2.2e-09	10090.ENSMUSP00000000542,10090.ENSMUSP00000001963,10090.ENSMUSP00000003568,10090.ENSMUSP00000004968,10090.ENSMUSP00000018800,10090.ENSMUSP00000019906,10090.ENSMUSP00000020949,10090.ENSMUSP00000021045,10090.ENSMUSP00000021750,10090.ENSMUSP00000021932,10090.ENSMUSP00000022235,10090.ENSMUSP00000029084,10090.ENSMUSP00000030212,10090.ENSMUSP00000032768,10090.ENSMUSP00000033770,10090.ENSMUSP00000035829…	Acvrl1,Ace,Crhr2,Plod3,Myl4,Vip,Map2k6,Asic2,Ryr2,Drd1a,Htr1a,Ntsr1,Sh3gl2,Nr2f2,Mecp2,Akap12,Adra2a,Dock5,Ank2,Ramp3,Acta2,Kcne2,Gucy1a3,Adra1a,Kcna5,Cnr1,Wnk1,Per2,Npr3,Adcyap1,Adra1b,Trpv4,Drd2,Arhgap35,Ptpro,Scn1a,Kl,Gnas,F5,Slc8a1,Bmpr2,Ncald,Adcy6,Kcnd3,Tjp1,Stk39,Adora2a,Camk2d,Ptprj,Mrvi1,Akap13,Heg1,Htr7,Tac1,Chrm3
GO:0008015	52	blood circulation		400	0.47	1.06e-08	10090.ENSMUSP00000000542,10090.ENSMUSP00000001963,10090.ENSMUSP00000003568,10090.ENSMUSP00000004968,10090.ENSMUSP00000018800,10090.ENSMUSP00000019906,10090.ENSMUSP00000020949,10090.ENSMUSP00000021045,10090.ENSMUSP00000021750,10090.ENSMUSP00000021932,10090.ENSMUSP00000022235,10090.ENSMUSP00000029084,10090.ENSMUSP00000030212,10090.ENSMUSP00000032768,10090.ENSMUSP00000033770,10090.ENSMUSP00000035829…	Acvrl1,Ace,Crhr2,Plod3,Myl4,Vip,Map2k6,Asic2,Ryr2,Drd1a,Htr1a,Ntsr1,Sh3gl2,Nr2f2,Mecp2,Akap12,Adra2a,Dock5,Ank2,Acta2,Kcne2,Gucy1a3,Adra1a,Kcna5,Cnr1,Wnk1,Per2,Npr3,Adcyap1,Adra1b,Trpv4,Drd2,Arhgap35,Ptpro,Scn1a,Kl,Gnas,F5,Slc8a1,Bmpr2,Ncald,Adcy6,Kcnd3,Tjp1,Stk39,Adora2a,Camk2d,Ptprj,Mrvi1,Htr7,Tac1,Chrm3
GO:0032940	51	secretion by cell		391	0.47	1.42e-08	10090.ENSMUSP00000004774,10090.ENSMUSP00000005509,10090.ENSMUSP00000018122,10090.ENSMUSP00000019906,10090.ENSMUSP00000020964,10090.ENSMUSP00000021209,10090.ENSMUSP00000022246,10090.ENSMUSP00000023959,10090.ENSMUSP00000027217,10090.ENSMUSP00000028648,10090.ENSMUSP00000029603,10090.ENSMUSP00000030691,10090.ENSMUSP00000032487,10090.ENSMUSP00000033040,10090.ENSMUSP00000033770,10090.ENSMUSP00000034076…	Aqp1,Stx1a,Cadps2,Vip,Fkbp1b,Doc2b,Fgf10,Grm2,Ecrg4,Syt13,Prss12,Pclo,Vamp1,Pak1,Mecp2,Cbln1,Olfm2,Myo6,Cbl,Crhbp,Fzd4,Ly6e,Kcnb1,Bdnf,Cadps,Adcyap1,Rims3,Trpv4,Otof,Rph3a,Htt,Syt17,Dio2,Syt6,Akap5,Rims1,Arfgef2,Sytl2,Unc13b,Pex5l,Pou2f2,Lyst,Ildr2,Steap2,Stxbp6,Ccdc186,Myo5a,Acvr2b,Brsk2,Nrxn1,Vgf
GO:0010769	45	regulation of cell morphogenesis involved in differentiation		343	0.47	1.3e-07	10090.ENSMUSP00000002079,10090.ENSMUSP00000006893,10090.ENSMUSP00000015137,10090.ENSMUSP00000015511,10090.ENSMUSP00000022262,10090.ENSMUSP00000025993,10090.ENSMUSP00000028177,10090.ENSMUSP00000029404,10090.ENSMUSP00000029422,10090.ENSMUSP00000030714,10090.ENSMUSP00000033040,10090.ENSMUSP00000033321,10090.ENSMUSP00000036674,10090.ENSMUSP00000037109,10090.ENSMUSP00000039139,10090.ENSMUSP00000039440…	Plxnb3,Kiaa0319,Limk1,Plxnd1,Fezf2,Slit1,Olfm1,Ppfia2,Shox2,Sema3a,Pak1,Cask,Dock5,Lzts3,Arhgap44,Syne1,Tbr1,Dscam,Bdnf,Rtn4r,Ep300,Map1b,Sema5a,Zeb2,Arhgap35,Dab2,Golga4,Cdkl5,Bmpr2,Akap5,Slitrk1,Sema6d,Sema3b,Zswim6,Ephb2,Lrp8,Tnr,Cux2,Plxna4,Skil,Stau2,Tnik,Plxna1,Enpp2,Brsk2
GO:0061448	32	connective tissue development		244	0.47	2.04e-05	10090.ENSMUSP00000020106,10090.ENSMUSP00000021810,10090.ENSMUSP00000028280,10090.ENSMUSP00000029422,10090.ENSMUSP00000032322,10090.ENSMUSP00000037719,10090.ENSMUSP00000043676,10090.ENSMUSP00000043816,10090.ENSMUSP00000043849,10090.ENSMUSP00000047567,10090.ENSMUSP00000048218,10090.ENSMUSP00000052863,10090.ENSMUSP00000054389,10090.ENSMUSP00000062392,10090.ENSMUSP00000066789,10090.ENSMUSP00000067325…	Arid5b,Id4,Col5a1,Shox2,Lrp6,Tgfbi,Dicer1,Col27a1,Tgfb2,Sox5,Acta2,Nfib,Nov,Prkca,Ep300,Rspo2,Rarb,Egr1,Trpv4,Sox6,Rxfp1,Mkx,Gnas,Impad1,Bmpr2,Col11a1,Satb2,Ppargc1a,Sik3,Matn2,Mef2c,Sulf1
GO:0030902	24	hindbrain development		183	0.47	0.00042	10090.ENSMUSP00000005671,10090.ENSMUSP00000022040,10090.ENSMUSP00000027888,10090.ENSMUSP00000028781,10090.ENSMUSP00000032322,10090.ENSMUSP00000033770,10090.ENSMUSP00000033923,10090.ENSMUSP00000034076,10090.ENSMUSP00000041373,10090.ENSMUSP00000046787,10090.ENSMUSP00000049852,10090.ENSMUSP00000052863,10090.ENSMUSP00000058040,10090.ENSMUSP00000078454,10090.ENSMUSP00000081557,10090.ENSMUSP00000106247…	Igf1r,Agtpbp1,Abl2,Atrn,Lrp6,Mecp2,Dlc1,Cbln1,Neurod2,Tbr1,Fzd4,Nfib,Sstr3,Sez6l,Whrn,Jbts17,Sstr1,Nr2c2,Otx2,Ppargc1a,Kcnc1,Nrxn1,Prox1,Sstr2
GO:0051216	24	cartilage development		184	0.47	0.00044	10090.ENSMUSP00000029422,10090.ENSMUSP00000032322,10090.ENSMUSP00000037719,10090.ENSMUSP00000043676,10090.ENSMUSP00000043816,10090.ENSMUSP00000043849,10090.ENSMUSP00000047567,10090.ENSMUSP00000052863,10090.ENSMUSP00000054389,10090.ENSMUSP00000062392,10090.ENSMUSP00000066789,10090.ENSMUSP00000067325,10090.ENSMUSP00000067694,10090.ENSMUSP00000071859,10090.ENSMUSP00000072583,10090.ENSMUSP00000079341…	Shox2,Lrp6,Tgfbi,Dicer1,Col27a1,Tgfb2,Sox5,Nfib,Nov,Prkca,Ep300,Rspo2,Rarb,Trpv4,Sox6,Gnas,Impad1,Bmpr2,Col11a1,Satb2,Sik3,Matn2,Mef2c,Sulf1
GO:1903169	21	regulation of calcium ion transmembrane transport		161	0.47	0.0013	10090.ENSMUSP00000017544,10090.ENSMUSP00000017552,10090.ENSMUSP00000020964,10090.ENSMUSP00000021750,10090.ENSMUSP00000021932,10090.ENSMUSP00000029084,10090.ENSMUSP00000043765,10090.ENSMUSP00000043849,10090.ENSMUSP00000047518,10090.ENSMUSP00000048849,10090.ENSMUSP00000063277,10090.ENSMUSP00000075170,10090.ENSMUSP00000076155,10090.ENSMUSP00000078945,10090.ENSMUSP00000083725,10090.ENSMUSP00000099720…	Stac2,Cacnb1,Fkbp1b,Ryr2,Drd1a,Ntsr1,Ank2,Tgfb2,Ramp3,Kcne2,Cemip,Drd2,Gnb5,Htt,Slc8a1,Sestd1,Camk2d,Pde4d,Myo5a,Nos1ap,Trpc1
GO:0001938	12	positive regulation of endothelial cell proliferation		91	0.47	0.0325	10090.ENSMUSP00000000542,10090.ENSMUSP00000001326,10090.ENSMUSP00000002079,10090.ENSMUSP00000019906,10090.ENSMUSP00000022213,10090.ENSMUSP00000062392,10090.ENSMUSP00000069024,10090.ENSMUSP00000084701,10090.ENSMUSP00000099718,10090.ENSMUSP00000101556,10090.ENSMUSP00000106789,10090.ENSMUSP00000135703	Acvrl1,Sp1,Plxnb3,Vip,Thbs4,Prkca,Sema5a,Bmpr2,Itga4,Igf2,Akt3,Prox1
GO:0043473	12	pigmentation		91	0.47	0.0325	10090.ENSMUSP00000028781,10090.ENSMUSP00000030286,10090.ENSMUSP00000041878,10090.ENSMUSP00000069685,10090.ENSMUSP00000070445,10090.ENSMUSP00000075170,10090.ENSMUSP00000075283,10090.ENSMUSP00000090844,10090.ENSMUSP00000106137,10090.ENSMUSP00000106188,10090.ENSMUSP00000116028,10090.ENSMUSP00000132547	Atrn,Dock7,Mreg,Zeb2,Adrbk2,Drd2,Zic2,Ap1g1,Gli3,Lyst,Myo5a,Mef2c
GO:0060047	11	heart contraction		83	0.47	0.0449	10090.ENSMUSP00000001963,10090.ENSMUSP00000018800,10090.ENSMUSP00000020949,10090.ENSMUSP00000021750,10090.ENSMUSP00000043765,10090.ENSMUSP00000048849,10090.ENSMUSP00000055673,10090.ENSMUSP00000076697,10090.ENSMUSP00000083725,10090.ENSMUSP00000096357,10090.ENSMUSP00000102009	Ace,Myl4,Map2k6,Ryr2,Ank2,Kcne2,Kcna5,Scn1a,Slc8a1,Kcnd3,Camk2d
GO:0007267	107	cell-cell signaling		827	0.46	3.29e-18	10090.ENSMUSP00000000128,10090.ENSMUSP00000002848,10090.ENSMUSP00000004774,10090.ENSMUSP00000005509,10090.ENSMUSP00000006718,10090.ENSMUSP00000013220,10090.ENSMUSP00000017552,10090.ENSMUSP00000018122,10090.ENSMUSP00000019906,10090.ENSMUSP00000020707,10090.ENSMUSP00000020964,10090.ENSMUSP00000021209,10090.ENSMUSP00000021539,10090.ENSMUSP00000021750,10090.ENSMUSP00000021898,10090.ENSMUSP00000021932…	Wnt9a,Grin2d,Aqp1,Stx1a,Wnt10a,Amotl1,Cacnb1,Cadps2,Vip,Gabra1,Fkbp1b,Doc2b,Vrk1,Ryr2,Shc3,Drd1a,Htr1a,Fgf10,Grm2,Farp1,Ecrg4,Frzb,Slc12a6,Pdyn,Napb,Gucy1b3,Pclo,Cdk14,Lrp6,Vamp1,Slc17a6,Apba2,Pak1,Mecp2,Tnks,Csnk1g1,Myo6,Adra2a,Sostdc1,Crhbp,Sncb,Ank2,Pygo1,Rgs8,Gucy1a3,Fzd4,Adra1a,Pnoc,Kcna5,Cnr1,Ly6e,Bdnf,Kif1b,Gabra3,Jak2,Cadps,Chrna4,Penk,Adcyap1,Rspo2,Rims3,Syp,Adra1b,Shisa6,Trpv4,Otof,Drd2…
GO:0007610	88	behavior		680	0.46	6.73e-15	10090.ENSMUSP00000000188,10090.ENSMUSP00000001963,10090.ENSMUSP00000002848,10090.ENSMUSP00000019906,10090.ENSMUSP00000020706,10090.ENSMUSP00000021898,10090.ENSMUSP00000021932,10090.ENSMUSP00000022040,10090.ENSMUSP00000022213,10090.ENSMUSP00000022235,10090.ENSMUSP00000022262,10090.ENSMUSP00000023007,10090.ENSMUSP00000025818,10090.ENSMUSP00000025908,10090.ENSMUSP00000026922,10090.ENSMUSP00000027038…	Ccnd2,Ace,Grin2d,Vip,Adcy1,Shc3,Drd1a,Agtpbp1,Thbs4,Htr1a,Fezf2,Adcy8,Rin1,Kcnk4,Homer2,Oprk1,Prex2,Abl2,Nr4a2,Strbp,Scn2a1,Ntsr1,Mme,Apba2,Pak1,Cckbr,Mecp2,Olfm2,Zic1,Cck,Tanc1,Myo6,Astn1,Sobp,Neurod2,Crhbp,Tbr1,Wfs1,Fzd4,Cnr1,Dscam,Bdnf,Prkca,Chrna4,Ep300,Penk,Adcyap1,Rgs14,Egr1,Adra1b,Dach1,Drd2,Scn1a,Slitrk6,Lsamp,Homer1,Sez6l,Htt,Atp8a2,Scn8a,Slc17a7,Chd8,Gpr88,Nr1d2,Adarb1,Slitrk1,Adora2a,E…
GO:0071248	25	cellular response to metal ion		196	0.46	0.00042	10090.ENSMUSP00000004774,10090.ENSMUSP00000020706,10090.ENSMUSP00000023007,10090.ENSMUSP00000023154,10090.ENSMUSP00000024805,10090.ENSMUSP00000026670,10090.ENSMUSP00000028648,10090.ENSMUSP00000033770,10090.ENSMUSP00000034843,10090.ENSMUSP00000041373,10090.ENSMUSP00000042159,10090.ENSMUSP00000042578,10090.ENSMUSP00000044416,10090.ENSMUSP00000049663,10090.ENSMUSP00000063001,10090.ENSMUSP00000080284…	Aqp1,Adcy1,Adcy8,Cldn1,Cpne5,Nptx1,Syt13,Mecp2,Ireb2,Neurod2,Cpne7,Crhbp,Cpne9,Cpne4,Wnk1,Syt17,Syt6,Ryr3,Krt10,Rasgrp2,Grin2a,Ppargc1a,Iqgap1,Mef2c,Nrxn1
GO:0048592	22	eye morphogenesis		170	0.46	0.001	10090.ENSMUSP00000001326,10090.ENSMUSP00000004774,10090.ENSMUSP00000006991,10090.ENSMUSP00000022040,10090.ENSMUSP00000023334,10090.ENSMUSP00000026120,10090.ENSMUSP00000028280,10090.ENSMUSP00000028633,10090.ENSMUSP00000029438,10090.ENSMUSP00000032322,10090.ENSMUSP00000047597,10090.ENSMUSP00000056040,10090.ENSMUSP00000067694,10090.ENSMUSP00000070270,10090.ENSMUSP00000079238,10090.ENSMUSP00000086745…	Sp1,Aqp1,Hcn1,Agtpbp1,Pvrl3,Bhlhe22,Col5a1,Fbn1,Hipk1,Lrp6,Rorb,Dscam,Rarb,Col8a2,Atp8a2,Col8a1,Ephb2,Gli3,Otx2,Hipk2,Stau2,Prox1
GO:0071692	17	protein localization to extracellular region		133	0.46	0.007	10090.ENSMUSP00000005509,10090.ENSMUSP00000019906,10090.ENSMUSP00000020964,10090.ENSMUSP00000028633,10090.ENSMUSP00000030691,10090.ENSMUSP00000034076,10090.ENSMUSP00000034692,10090.ENSMUSP00000067057,10090.ENSMUSP00000078945,10090.ENSMUSP00000093270,10090.ENSMUSP00000104056,10090.ENSMUSP00000106188,10090.ENSMUSP00000107047,10090.ENSMUSP00000113457,10090.ENSMUSP00000116028,10090.ENSMUSP00000126108…	Stx1a,Vip,Fkbp1b,Fbn1,Pclo,Cbln1,Olfm2,Adcyap1,Htt,Akap5,Pou2f2,Lyst,Ildr2,Ccdc186,Myo5a,Acvr2b,Vgf
GO:0035051	17	cardiocyte differentiation		134	0.46	0.0074	10090.ENSMUSP00000032322,10090.ENSMUSP00000041361,10090.ENSMUSP00000043676,10090.ENSMUSP00000043849,10090.ENSMUSP00000053703,10090.ENSMUSP00000067694,10090.ENSMUSP00000067708,10090.ENSMUSP00000070200,10090.ENSMUSP00000072583,10090.ENSMUSP00000083725,10090.ENSMUSP00000102009,10090.ENSMUSP00000102598,10090.ENSMUSP00000117686,10090.ENSMUSP00000122024,10090.ENSMUSP00000127173,10090.ENSMUSP00000132547…	Lrp6,Fhod3,Dicer1,Tgfb2,Adra1a,Rarb,Actn2,Adra1b,Sox6,Slc8a1,Camk2d,Folr1,Akap13,Nebl,Pdgfra,Mef2c,Prox1
GO:0009306	16	protein secretion		125	0.46	0.0098	10090.ENSMUSP00000005509,10090.ENSMUSP00000019906,10090.ENSMUSP00000020964,10090.ENSMUSP00000030691,10090.ENSMUSP00000034076,10090.ENSMUSP00000034692,10090.ENSMUSP00000067057,10090.ENSMUSP00000078945,10090.ENSMUSP00000093270,10090.ENSMUSP00000104056,10090.ENSMUSP00000106188,10090.ENSMUSP00000107047,10090.ENSMUSP00000113457,10090.ENSMUSP00000116028,10090.ENSMUSP00000126108,10090.ENSMUSP00000140815	Stx1a,Vip,Fkbp1b,Pclo,Cbln1,Olfm2,Adcyap1,Htt,Akap5,Pou2f2,Lyst,Ildr2,Ccdc186,Myo5a,Acvr2b,Vgf
GO:0032414	15	positive regulation of ion transmembrane transporter activity		117	0.46	0.0137	10090.ENSMUSP00000006991,10090.ENSMUSP00000017544,10090.ENSMUSP00000021045,10090.ENSMUSP00000021750,10090.ENSMUSP00000029084,10090.ENSMUSP00000043765,10090.ENSMUSP00000048849,10090.ENSMUSP00000063001,10090.ENSMUSP00000067708,10090.ENSMUSP00000078945,10090.ENSMUSP00000081664,10090.ENSMUSP00000089814,10090.ENSMUSP00000099776,10090.ENSMUSP00000101472,10090.ENSMUSP00000124938	Hcn1,Stac2,Asic2,Ryr2,Ntsr1,Ank2,Kcne2,Wnk1,Actn2,Htt,Cacng3,Kcnc2,Stk39,Ephb2,Kcnc1
GO:0003279	15	cardiac septum development		118	0.46	0.0146	10090.ENSMUSP00000015511,10090.ENSMUSP00000028237,10090.ENSMUSP00000033030,10090.ENSMUSP00000043849,10090.ENSMUSP00000054424,10090.ENSMUSP00000066857,10090.ENSMUSP00000067694,10090.ENSMUSP00000068661,10090.ENSMUSP00000084701,10090.ENSMUSP00000106247,10090.ENSMUSP00000109794,10090.ENSMUSP00000119790,10090.ENSMUSP00000130758,10090.ENSMUSP00000135703,10090.ENSMUSP00000136449	Plxnd1,Cntrl,Parva,Tgfb2,Rbm15,Slit3,Rarb,Mdm4,Bmpr2,Jbts17,Nrp2,Heg1,Luzp1,Prox1,Hectd1
GO:0007218	14	neuropeptide signaling pathway		108	0.46	0.018	10090.ENSMUSP00000027038,10090.ENSMUSP00000027217,10090.ENSMUSP00000028883,10090.ENSMUSP00000029084,10090.ENSMUSP00000054210,10090.ENSMUSP00000058040,10090.ENSMUSP00000058613,10090.ENSMUSP00000066822,10090.ENSMUSP00000067057,10090.ENSMUSP00000106299,10090.ENSMUSP00000126191,10090.ENSMUSP00000133437,10090.ENSMUSP00000138101,10090.ENSMUSP00000139347	Oprk1,Ecrg4,Pdyn,Ntsr1,Pnoc,Sstr3,Sorl1,Penk,Adcyap1,Sstr1,Mchr1,Grp,Sstr2,Tac1
GO:0006941	14	striated muscle contraction		109	0.46	0.0192	10090.ENSMUSP00000017544,10090.ENSMUSP00000018800,10090.ENSMUSP00000020949,10090.ENSMUSP00000021750,10090.ENSMUSP00000043765,10090.ENSMUSP00000048849,10090.ENSMUSP00000055673,10090.ENSMUSP00000076697,10090.ENSMUSP00000078093,10090.ENSMUSP00000079238,10090.ENSMUSP00000083725,10090.ENSMUSP00000089426,10090.ENSMUSP00000096357,10090.ENSMUSP00000102009	Stac2,Myl4,Map2k6,Ryr2,Ank2,Kcne2,Kcna5,Scn1a,Homer1,Atp8a2,Slc8a1,Ryr3,Kcnd3,Camk2d
GO:0060078	13	regulation of postsynaptic membrane potential		102	0.46	0.0285	10090.ENSMUSP00000002848,10090.ENSMUSP00000009617,10090.ENSMUSP00000020707,10090.ENSMUSP00000033770,10090.ENSMUSP00000057989,10090.ENSMUSP00000062638,10090.ENSMUSP00000066338,10090.ENSMUSP00000067057,10090.ENSMUSP00000082489,10090.ENSMUSP00000101060,10090.ENSMUSP00000111501,10090.ENSMUSP00000129181,10090.ENSMUSP00000132547	Grin2d,Kcnc4,Gabra1,Mecp2,Bdnf,Gabra3,Chrna4,Adcyap1,Slc17a7,Adora2a,Grin2a,Grm5,Mef2c
GO:0060998	12	regulation of dendritic spine development		94	0.46	0.0399	10090.ENSMUSP00000029404,10090.ENSMUSP00000033321,10090.ENSMUSP00000033770,10090.ENSMUSP00000037109,10090.ENSMUSP00000039139,10090.ENSMUSP00000084342,10090.ENSMUSP00000102343,10090.ENSMUSP00000103571,10090.ENSMUSP00000107381,10090.ENSMUSP00000124505,10090.ENSMUSP00000132547,10090.ENSMUSP00000134825	Ppfia2,Cask,Mecp2,Lzts3,Arhgap44,Cdkl5,Lrp8,Shank1,Cux2,Stau2,Mef2c,Asap1
GO:0048666	108	neuron development		855	0.45	9.89e-18	10090.ENSMUSP00000002079,10090.ENSMUSP00000005671,10090.ENSMUSP00000006991,10090.ENSMUSP00000015511,10090.ENSMUSP00000020706,10090.ENSMUSP00000020939,10090.ENSMUSP00000021921,10090.ENSMUSP00000021932,10090.ENSMUSP00000022040,10090.ENSMUSP00000022213,10090.ENSMUSP00000022242,10090.ENSMUSP00000022262,10090.ENSMUSP00000023312,10090.ENSMUSP00000025993,10090.ENSMUSP00000026120,10090.ENSMUSP00000026635…	Plxnb3,Igf1r,Hcn1,Plxnd1,Adcy1,Nrcam,Ptch1,Drd1a,Agtpbp1,Thbs4,Emb,Fezf2,Alcam,Slit1,Bhlhe22,Farp1,Nptx1,Prex2,Abl2,Uhmk1,Kif5c,Nr4a2,Stmn2,Sh3gl2,Dock7,Sema3a,Tmem106b,Pak1,Mecp2,Cck,Ntng2,Myo6,Nrn1,Neurod2,Dicer1,Tgfb2,Emx1,Rorb,Epha10,D3Bwg0562e,Nfib,Cnr1,Dscam,Bdnf,Lingo1,Prkca,Rtn4r,Jak2,Gfap,Slit3,Adcyap1,Map1b,Sema5a,Zeb2,Ntng1,Btbd3,Drd2,Arhgap35,Zic2,Srrm4,Ptpro,Slitrk6,Enah,Apc,Htt,Atp8…
GO:0045664	97	regulation of neuron differentiation		774	0.45	1.11e-15	10090.ENSMUSP00000002079,10090.ENSMUSP00000005671,10090.ENSMUSP00000006893,10090.ENSMUSP00000015137,10090.ENSMUSP00000015511,10090.ENSMUSP00000020939,10090.ENSMUSP00000020964,10090.ENSMUSP00000021810,10090.ENSMUSP00000022262,10090.ENSMUSP00000024805,10090.ENSMUSP00000025993,10090.ENSMUSP00000027888,10090.ENSMUSP00000028177,10090.ENSMUSP00000028759,10090.ENSMUSP00000029002,10090.ENSMUSP00000029404…	Plxnb3,Igf1r,Kiaa0319,Limk1,Plxnd1,Nrcam,Fkbp1b,Id4,Fezf2,Cpne5,Slit1,Abl2,Olfm1,Ltk,Stmn2,Ppfia2,Shox2,Serpini1,Sema3a,Cxcl5,Tmem106b,Itpr1,Lrp6,Pak1,Cask,Mecp2,Ntng2,Lzts3,Arhgap44,Syne1,Neurod2,Dicer1,Cpne9,Tbr1,Sox5,Fzd4,Foxo3,Ywhag,Itsn2,Bend6,Cnr1,Dscam,Bdnf,Vwc2l,Rtn4r,Gfap,Ep300,Adcyap1,Rarb,Map1b,Sema5a,Zeb2,Camk2g,Trpv4,Ntng1,Arhgap35,Atp8a2,Dab2,Syt17,Golga4,Cdkl5,Bmpr2,Nr2f1,Akap5,Adc…
GO:0045666	58	positive regulation of neuron differentiation		465	0.45	3.97e-09	10090.ENSMUSP00000002079,10090.ENSMUSP00000005671,10090.ENSMUSP00000015137,10090.ENSMUSP00000015511,10090.ENSMUSP00000020964,10090.ENSMUSP00000022262,10090.ENSMUSP00000024805,10090.ENSMUSP00000027888,10090.ENSMUSP00000028759,10090.ENSMUSP00000029002,10090.ENSMUSP00000029422,10090.ENSMUSP00000029423,10090.ENSMUSP00000031318,10090.ENSMUSP00000031556,10090.ENSMUSP00000032192,10090.ENSMUSP00000032322…	Plxnb3,Igf1r,Limk1,Plxnd1,Fkbp1b,Fezf2,Cpne5,Abl2,Ltk,Stmn2,Shox2,Serpini1,Cxcl5,Tmem106b,Itpr1,Lrp6,Pak1,Cask,Mecp2,Neurod2,Cpne9,Fzd4,Itsn2,Bend6,Cnr1,Dscam,Bdnf,Vwc2l,Ep300,Adcyap1,Rarb,Map1b,Sema5a,Zeb2,Arhgap35,Atp8a2,Syt17,Golga4,Cdkl5,Bmpr2,Akap5,Rims1,Cpeb1,Slitrk1,Elavl4,Lrp8,Shank1,Cux2,Cflar,Plxna4,Skil,Stau2,Htr7,Iqgap1,Plxna1,Mef2c,Prox1,Rgs6
GO:0060173	25	limb development		200	0.45	0.00055	10090.ENSMUSP00000000128,10090.ENSMUSP00000021921,10090.ENSMUSP00000022246,10090.ENSMUSP00000029422,10090.ENSMUSP00000032322,10090.ENSMUSP00000032768,10090.ENSMUSP00000038098,10090.ENSMUSP00000043676,10090.ENSMUSP00000043849,10090.ENSMUSP00000067325,10090.ENSMUSP00000067694,10090.ENSMUSP00000079341,10090.ENSMUSP00000082013,10090.ENSMUSP00000084701,10090.ENSMUSP00000088322,10090.ENSMUSP00000088334…	Wnt9a,Ptch1,Fgf10,Shox2,Lrp6,Nr2f2,Wdr19,Dicer1,Tgfb2,Rspo2,Rarb,Gnas,Impad1,Bmpr2,Sp9,Zak,Mbnl1,Fmn1,Med1,Gli3,Jbts17,Atrx,Sik3,Pbx1,Sulf1
GO:0031099	22	regeneration		174	0.45	0.0014	10090.ENSMUSP00000001963,10090.ENSMUSP00000021921,10090.ENSMUSP00000022246,10090.ENSMUSP00000023154,10090.ENSMUSP00000030741,10090.ENSMUSP00000031318,10090.ENSMUSP00000032192,10090.ENSMUSP00000043676,10090.ENSMUSP00000054389,10090.ENSMUSP00000057989,10090.ENSMUSP00000064394,10090.ENSMUSP00000064691,10090.ENSMUSP00000068374,10090.ENSMUSP00000075063,10090.ENSMUSP00000097442,10090.ENSMUSP00000102207…	Ace,Ptch1,Fgf10,Cldn1,Ptpru,Cxcl5,Itpr1,Dicer1,Nov,Bdnf,Jak2,Gfap,Map1b,Ptpn3,Mtr,Elavl4,Folr1,Med1,Gli3,Cflar,Rtn4rl2,Matn2
GO:0008016	22	regulation of heart contraction		177	0.45	0.0017	10090.ENSMUSP00000003568,10090.ENSMUSP00000018800,10090.ENSMUSP00000020964,10090.ENSMUSP00000021750,10090.ENSMUSP00000030714,10090.ENSMUSP00000043765,10090.ENSMUSP00000043849,10090.ENSMUSP00000048849,10090.ENSMUSP00000053703,10090.ENSMUSP00000055673,10090.ENSMUSP00000062392,10090.ENSMUSP00000064394,10090.ENSMUSP00000068661,10090.ENSMUSP00000070200,10090.ENSMUSP00000075170,10090.ENSMUSP00000083725…	Crhr2,Myl4,Fkbp1b,Ryr2,Sema3a,Ank2,Tgfb2,Kcne2,Adra1a,Kcna5,Prkca,Jak2,Mdm4,Adra1b,Drd2,Slc8a1,Kcnd3,Pde4d,Atp2b4,Nos1ap,Tac1,Cacna1e
GO:0030326	18	embryonic limb morphogenesis		143	0.45	0.0056	10090.ENSMUSP00000000128,10090.ENSMUSP00000021921,10090.ENSMUSP00000029422,10090.ENSMUSP00000032322,10090.ENSMUSP00000038098,10090.ENSMUSP00000043676,10090.ENSMUSP00000043849,10090.ENSMUSP00000067325,10090.ENSMUSP00000067694,10090.ENSMUSP00000079341,10090.ENSMUSP00000082013,10090.ENSMUSP00000088322,10090.ENSMUSP00000088334,10090.ENSMUSP00000096686,10090.ENSMUSP00000103169,10090.ENSMUSP00000106137…	Wnt9a,Ptch1,Shox2,Lrp6,Wdr19,Dicer1,Tgfb2,Rspo2,Rarb,Gnas,Impad1,Sp9,Zak,Mbnl1,Med1,Gli3,Jbts17,Pbx1
GO:0051928	17	positive regulation of calcium ion transport		136	0.45	0.0086	10090.ENSMUSP00000017544,10090.ENSMUSP00000021750,10090.ENSMUSP00000021932,10090.ENSMUSP00000024044,10090.ENSMUSP00000029084,10090.ENSMUSP00000032192,10090.ENSMUSP00000033321,10090.ENSMUSP00000043765,10090.ENSMUSP00000047518,10090.ENSMUSP00000048053,10090.ENSMUSP00000048849,10090.ENSMUSP00000063277,10090.ENSMUSP00000078093,10090.ENSMUSP00000078945,10090.ENSMUSP00000093270,10090.ENSMUSP00000126191…	Stac2,Ryr2,Drd1a,Cd4,Ntsr1,Itpr1,Cask,Ank2,Ramp3,Wfs1,Kcne2,Cemip,Homer1,Htt,Akap5,Mchr1,Trpc1
GO:0098661	14	inorganic anion transmembrane transport		112	0.45	0.0236	10090.ENSMUSP00000000809,10090.ENSMUSP00000004428,10090.ENSMUSP00000020707,10090.ENSMUSP00000023670,10090.ENSMUSP00000023776,10090.ENSMUSP00000027741,10090.ENSMUSP00000028549,10090.ENSMUSP00000028880,10090.ENSMUSP00000062638,10090.ENSMUSP00000078972,10090.ENSMUSP00000082489,10090.ENSMUSP00000097219,10090.ENSMUSP00000119447,10090.ENSMUSP00000124569	Slc5a5,Clcn5,Gabra1,Clic6,Slc4a8,Xpr1,Slc12a6,Slc20a1,Gabra3,Slc4a2,Slc17a7,Ano3,Slc26a2,Slc37a2
GO:0043502	13	regulation of muscle adaptation		104	0.45	0.0325	10090.ENSMUSP00000022986,10090.ENSMUSP00000033040,10090.ENSMUSP00000050683,10090.ENSMUSP00000053703,10090.ENSMUSP00000055308,10090.ENSMUSP00000060671,10090.ENSMUSP00000062392,10090.ENSMUSP00000066789,10090.ENSMUSP00000102009,10090.ENSMUSP00000117040,10090.ENSMUSP00000119242,10090.ENSMUSP00000129186,10090.ENSMUSP00000132547	Fbxo32,Pak1,Foxo3,Adra1a,Foxo1,Tead1,Prkca,Ep300,Camk2d,Ppargc1a,Atp2b4,Tomm70a,Mef2c
GO:0031346	58	positive regulation of cell projection organization		474	0.44	7.5e-09	10090.ENSMUSP00000002079,10090.ENSMUSP00000004774,10090.ENSMUSP00000005671,10090.ENSMUSP00000015137,10090.ENSMUSP00000015511,10090.ENSMUSP00000020964,10090.ENSMUSP00000024805,10090.ENSMUSP00000027888,10090.ENSMUSP00000028759,10090.ENSMUSP00000029002,10090.ENSMUSP00000029422,10090.ENSMUSP00000029423,10090.ENSMUSP00000031318,10090.ENSMUSP00000031556,10090.ENSMUSP00000032192,10090.ENSMUSP00000032322…	Plxnb3,Aqp1,Igf1r,Limk1,Plxnd1,Fkbp1b,Cpne5,Abl2,Ltk,Stmn2,Shox2,Serpini1,Cxcl5,Tmem106b,Itpr1,Lrp6,Nav3,Pak1,Cask,Mecp2,Dzip1,Cpne9,Fzd4,Itsn2,Cnr1,Dscam,Bdnf,Ep300,Adcyap1,Map1b,Sema5a,Zeb2,Arhgap35,Apc,Htt,Atp8a2,Syt17,Golga4,Cdkl5,Bmpr2,Akap5,Rims1,Cpeb1,Slitrk1,Crocc,Ccp110,Elavl4,Lrp8,Shank1,Cux2,Cflar,Plxna4,Skil,Stau2,Htr7,Iqgap1,Plxna1,Enpp2
GO:0030900	54	forebrain development		438	0.44	2.5e-08	10090.ENSMUSP00000004774,10090.ENSMUSP00000021810,10090.ENSMUSP00000021932,10090.ENSMUSP00000022040,10090.ENSMUSP00000022246,10090.ENSMUSP00000022262,10090.ENSMUSP00000025993,10090.ENSMUSP00000026120,10090.ENSMUSP00000028166,10090.ENSMUSP00000030286,10090.ENSMUSP00000030714,10090.ENSMUSP00000030775,10090.ENSMUSP00000032322,10090.ENSMUSP00000032768,10090.ENSMUSP00000033040,10090.ENSMUSP00000033923…	Aqp1,Id4,Drd1a,Agtpbp1,Fgf10,Fezf2,Slit1,Bhlhe22,Nr4a2,Dock7,Sema3a,Chd5,Lrp6,Nr2f2,Pak1,Dlc1,Zic5,Dicer1,Emx1,Tbr1,Neurod6,Nfib,Sstr3,Rtn4r,Adcyap1,Rarb,Sema5a,Zeb2,Btbd3,Drd2,Arhgap35,Htt,Nr2f1,Zswim6,Ephb2,Lrp8,Gli3,Sstr1,Tcf7l2,Tnr,Prdm8,Atrx,Nrp2,Satb2,Plxna4,Otx2,Setd2,Ppargc1a,Rtn4rl2,Atp2b4,Kcnc1,Prox1,Sstr2,Tmem108
GO:0071375	29	cellular response to peptide hormone stimulus		238	0.44	0.00021	10090.ENSMUSP00000001326,10090.ENSMUSP00000003568,10090.ENSMUSP00000005671,10090.ENSMUSP00000023007,10090.ENSMUSP00000028166,10090.ENSMUSP00000028633,10090.ENSMUSP00000030464,10090.ENSMUSP00000033040,10090.ENSMUSP00000042578,10090.ENSMUSP00000050683,10090.ENSMUSP00000051223,10090.ENSMUSP00000055308,10090.ENSMUSP00000055602,10090.ENSMUSP00000057635,10090.ENSMUSP00000063795,10090.ENSMUSP00000064394…	Sp1,Crhr2,Igf1r,Adcy8,Nr4a2,Fbn1,Pik3r3,Pak1,Crhbp,Foxo3,Ywhag,Foxo1,Zfp106,Gpam,Irs1,Jak2,Actn2,Map1b,Kl,Apc,Adcy6,Cpeb1,Igf2,Akt3,Prkcd,Cflar,Myo5a,Stxbp4,Lpin2
GO:0098742	23	cell-cell adhesion via plasma-membrane adhesion molecules		189	0.44	0.0015	10090.ENSMUSP00000002079,10090.ENSMUSP00000020939,10090.ENSMUSP00000022242,10090.ENSMUSP00000023154,10090.ENSMUSP00000023312,10090.ENSMUSP00000023334,10090.ENSMUSP00000034076,10090.ENSMUSP00000035027,10090.ENSMUSP00000035468,10090.ENSMUSP00000043849,10090.ENSMUSP00000054219,10090.ENSMUSP00000056040,10090.ENSMUSP00000066005,10090.ENSMUSP00000072397,10090.ENSMUSP00000074632,10090.ENSMUSP00000097897…	Plxnb3,Nrcam,Emb,Cldn1,Alcam,Pvrl3,Cbln1,Clstn2,Ntng2,Tgfb2,Cldn2,Dscam,Cdh24,Ntng1,Cdh12,Slitrk1,Itga4,Ptprt,Lphn3,Igsf9b,Gpc6,Unc5d,Nrxn1
GO:0010921	20	regulation of phosphatase activity		163	0.44	0.0037	10090.ENSMUSP00000007800,10090.ENSMUSP00000020964,10090.ENSMUSP00000026635,10090.ENSMUSP00000028829,10090.ENSMUSP00000038359,10090.ENSMUSP00000040071,10090.ENSMUSP00000042173,10090.ENSMUSP00000043633,10090.ENSMUSP00000043849,10090.ENSMUSP00000053869,10090.ENSMUSP00000063001,10090.ENSMUSP00000064394,10090.ENSMUSP00000071896,10090.ENSMUSP00000075170,10090.ENSMUSP00000078945,10090.ENSMUSP00000087770…	Arpp19,Fkbp1b,Farp1,Spred1,Mgat5,Npnt,Ppp1r26,Tmem132d,Tgfb2,Elfn1,Wnk1,Jak2,Sh3rf2,Drd2,Htt,Marf1,Slc7a14,Sytl2,Tmem132c,Mef2c
GO:0043244	15	regulation of protein-containing complex disassembly		122	0.44	0.0191	10090.ENSMUSP00000005671,10090.ENSMUSP00000022235,10090.ENSMUSP00000029002,10090.ENSMUSP00000032719,10090.ENSMUSP00000066620,10090.ENSMUSP00000067708,10090.ENSMUSP00000068374,10090.ENSMUSP00000069024,10090.ENSMUSP00000071859,10090.ENSMUSP00000078337,10090.ENSMUSP00000081764,10090.ENSMUSP00000097797,10090.ENSMUSP00000099902,10090.ENSMUSP00000104407,10090.ENSMUSP00000140019	Igf1r,Htr1a,Stmn2,Nav3,Per2,Actn2,Map1b,Sema5a,Trpv4,Apc,Fyco1,Sptan1,Sptbn1,Jmjd4,Clasp1
GO:0090100	14	positive regulation of transmembrane receptor protein serine/threonine kinase signaling pathway		114	0.44	0.0266	10090.ENSMUSP00000000542,10090.ENSMUSP00000006893,10090.ENSMUSP00000023165,10090.ENSMUSP00000040071,10090.ENSMUSP00000043849,10090.ENSMUSP00000064394,10090.ENSMUSP00000066789,10090.ENSMUSP00000075283,10090.ENSMUSP00000079689,10090.ENSMUSP00000084701,10090.ENSMUSP00000105282,10090.ENSMUSP00000124133,10090.ENSMUSP00000126108,10090.ENSMUSP00000137523	Acvrl1,Kiaa0319,Crebbp,Npnt,Tgfb2,Jak2,Ep300,Zic2,Dab2,Bmpr2,Zfp423,Hipk2,Acvr2b,Sulf1
GO:0120162	12	positive regulation of cold-induced thermogenesis		97	0.44	0.0477	10090.ENSMUSP00000005671,10090.ENSMUSP00000027906,10090.ENSMUSP00000039098,10090.ENSMUSP00000064394,10090.ENSMUSP00000066620,10090.ENSMUSP00000067057,10090.ENSMUSP00000078337,10090.ENSMUSP00000079341,10090.ENSMUSP00000081013,10090.ENSMUSP00000117040,10090.ENSMUSP00000122219,10090.ENSMUSP00000137670	Igf1r,Esrrg,Cnot3,Jak2,Per2,Adcyap1,Apc,Gnas,Dio2,Ppargc1a,Prlr,Ksr2
GO:0051962	78	positive regulation of nervous system development		651	0.43	1.27e-11	10090.ENSMUSP00000001963,10090.ENSMUSP00000002079,10090.ENSMUSP00000005671,10090.ENSMUSP00000015137,10090.ENSMUSP00000015511,10090.ENSMUSP00000020964,10090.ENSMUSP00000021045,10090.ENSMUSP00000021527,10090.ENSMUSP00000022262,10090.ENSMUSP00000024805,10090.ENSMUSP00000027888,10090.ENSMUSP00000028759,10090.ENSMUSP00000029002,10090.ENSMUSP00000029400,10090.ENSMUSP00000029422,10090.ENSMUSP00000029423…	Ace,Plxnb3,Igf1r,Limk1,Plxnd1,Fkbp1b,Asic2,Prkch,Fezf2,Cpne5,Abl2,Ltk,Stmn2,Mme,Shox2,Serpini1,Sema3a,Cxcl5,Tmem106b,Itpr1,Lrp6,Pak1,Cask,Mecp2,Cbln1,Clstn2,Neurod2,Dicer1,Cpne9,Fzd4,Itsn2,Bend6,Cnr1,Dscam,Bdnf,Vwc2l,Prkca,Gfap,Ep300,Adcyap1,Rarb,Map1b,Rgs14,Sema5a,Zeb2,Drd2,Arhgap35,Slitrk6,Atp8a2,Syt17,Golga4,Cdkl5,Bmpr2,Akap5,Rims1,Cpeb1,Slitrk1,Ephb2,Elavl4,Lrp8,Shank1,Gli3,Cux2,Cflar,Plxna4,…
GO:0050769	70	positive regulation of neurogenesis		579	0.43	1.68e-10	10090.ENSMUSP00000001963,10090.ENSMUSP00000002079,10090.ENSMUSP00000005671,10090.ENSMUSP00000015137,10090.ENSMUSP00000015511,10090.ENSMUSP00000020964,10090.ENSMUSP00000021527,10090.ENSMUSP00000022262,10090.ENSMUSP00000024805,10090.ENSMUSP00000027888,10090.ENSMUSP00000028759,10090.ENSMUSP00000029002,10090.ENSMUSP00000029400,10090.ENSMUSP00000029422,10090.ENSMUSP00000029423,10090.ENSMUSP00000030714…	Ace,Plxnb3,Igf1r,Limk1,Plxnd1,Fkbp1b,Prkch,Fezf2,Cpne5,Abl2,Ltk,Stmn2,Mme,Shox2,Serpini1,Sema3a,Cxcl5,Tmem106b,Itpr1,Lrp6,Pak1,Cask,Mecp2,Neurod2,Dicer1,Cpne9,Fzd4,Itsn2,Bend6,Cnr1,Dscam,Bdnf,Vwc2l,Gfap,Ep300,Adcyap1,Rarb,Map1b,Rgs14,Sema5a,Zeb2,Drd2,Arhgap35,Atp8a2,Syt17,Golga4,Cdkl5,Bmpr2,Akap5,Rims1,Cpeb1,Slitrk1,Ephb2,Elavl4,Lrp8,Shank1,Gli3,Cux2,Cflar,Plxna4,Skil,Stau2,Htr7,Iqgap1,Grm5,Plxna…
GO:0022604	63	regulation of cell morphogenesis		528	0.43	3.09e-09	10090.ENSMUSP00000002079,10090.ENSMUSP00000006893,10090.ENSMUSP00000015137,10090.ENSMUSP00000015511,10090.ENSMUSP00000022262,10090.ENSMUSP00000024805,10090.ENSMUSP00000025993,10090.ENSMUSP00000028177,10090.ENSMUSP00000029404,10090.ENSMUSP00000029422,10090.ENSMUSP00000030714,10090.ENSMUSP00000033030,10090.ENSMUSP00000033040,10090.ENSMUSP00000033321,10090.ENSMUSP00000033770,10090.ENSMUSP00000033923…	Plxnb3,Kiaa0319,Limk1,Plxnd1,Fezf2,Cpne5,Slit1,Olfm1,Ppfia2,Shox2,Sema3a,Parva,Pak1,Cask,Mecp2,Dlc1,Ntng2,Strip2,Dock5,Lzts3,Arhgap44,Syne1,Cpne9,Palmd,Tbr1,Fzd4,Itsn2,Dscam,Bdnf,Rtn4r,Ep300,Map1b,Sema5a,Zeb2,Ntng1,Arhgap35,Dab2,Syt17,Golga4,Cdkl5,Bmpr2,Ermn,Akap5,Rims1,Slitrk1,Sema6d,Sema3b,Palm2,Zswim6,Ephb2,Lrp8,Tnr,Cux2,Plxna4,Skil,Macf1,Wipf3,Stau2,Tnik,Plxna1,Enpp2,Brsk2,Sh3d19
GO:0051480	43	regulation of cytosolic calcium ion concentration		362	0.43	3.16e-06	10090.ENSMUSP00000002848,10090.ENSMUSP00000003754,10090.ENSMUSP00000020964,10090.ENSMUSP00000021750,10090.ENSMUSP00000021932,10090.ENSMUSP00000023007,10090.ENSMUSP00000024044,10090.ENSMUSP00000025092,10090.ENSMUSP00000027499,10090.ENSMUSP00000027888,10090.ENSMUSP00000028499,10090.ENSMUSP00000029084,10090.ENSMUSP00000032192,10090.ENSMUSP00000032322,10090.ENSMUSP00000033189,10090.ENSMUSP00000038527…	Grin2d,Calb2,Fkbp1b,Ryr2,Drd1a,Adcy8,Cd4,Tmem178,Bok,Abl2,Itgav,Ntsr1,Itpr1,Lrp6,Cckbr,Cib2,Ramp3,Itpr2,Adra1a,Kcna5,Cnr1,Gpr6,Cemip,Jak2,Adcyap1,Adra1b,Trpv4,Drd2,Htt,Plch1,Slc8a1,Ryr3,Akap5,Fam155a,Grin2a,Myo5a,Atp2b4,Mchr1,Pdgfra,Grm5,Tac1,Trpc1,Cacna1e
GO:0051924	32	regulation of calcium ion transport		269	0.43	0.00011	10090.ENSMUSP00000001963,10090.ENSMUSP00000003568,10090.ENSMUSP00000017544,10090.ENSMUSP00000017552,10090.ENSMUSP00000020964,10090.ENSMUSP00000021750,10090.ENSMUSP00000021932,10090.ENSMUSP00000024044,10090.ENSMUSP00000026922,10090.ENSMUSP00000029084,10090.ENSMUSP00000032192,10090.ENSMUSP00000033321,10090.ENSMUSP00000043765,10090.ENSMUSP00000043849,10090.ENSMUSP00000047518,10090.ENSMUSP00000048053…	Ace,Crhr2,Stac2,Cacnb1,Fkbp1b,Ryr2,Drd1a,Cd4,Homer2,Ntsr1,Itpr1,Cask,Ank2,Tgfb2,Ramp3,Wfs1,Kcne2,Cemip,Drd2,Gnb5,Homer1,Htt,Slc8a1,Akap5,Sestd1,Adora2a,Camk2d,Pde4d,Myo5a,Nos1ap,Mchr1,Trpc1
GO:1903522	29	regulation of blood circulation		240	0.43	0.00023	10090.ENSMUSP00000003568,10090.ENSMUSP00000018800,10090.ENSMUSP00000020964,10090.ENSMUSP00000021045,10090.ENSMUSP00000021750,10090.ENSMUSP00000021932,10090.ENSMUSP00000030714,10090.ENSMUSP00000036203,10090.ENSMUSP00000036674,10090.ENSMUSP00000043765,10090.ENSMUSP00000043849,10090.ENSMUSP00000048849,10090.ENSMUSP00000053703,10090.ENSMUSP00000055673,10090.ENSMUSP00000062392,10090.ENSMUSP00000064394…	Crhr2,Myl4,Fkbp1b,Asic2,Ryr2,Drd1a,Sema3a,Adra2a,Dock5,Ank2,Tgfb2,Kcne2,Adra1a,Kcna5,Prkca,Jak2,Per2,Mdm4,Adra1b,Drd2,Slc8a1,Bmpr2,Kcnd3,Pde4d,Atp2b4,Nos1ap,Tac1,Chrm3,Cacna1e
GO:0006887	26	exocytosis		219	0.43	0.0008	10090.ENSMUSP00000005509,10090.ENSMUSP00000018122,10090.ENSMUSP00000021209,10090.ENSMUSP00000028648,10090.ENSMUSP00000029603,10090.ENSMUSP00000030691,10090.ENSMUSP00000032487,10090.ENSMUSP00000033040,10090.ENSMUSP00000041902,10090.ENSMUSP00000042578,10090.ENSMUSP00000057981,10090.ENSMUSP00000064706,10090.ENSMUSP00000068178,10090.ENSMUSP00000073803,10090.ENSMUSP00000080284,10090.ENSMUSP00000088196…	Stx1a,Cadps2,Doc2b,Syt13,Prss12,Pclo,Vamp1,Pak1,Cbl,Crhbp,Kcnb1,Cadps,Rims3,Otof,Syt17,Syt6,Rims1,Arfgef2,Sytl2,Unc13b,Pex5l,Steap2,Stxbp6,Myo5a,Brsk2,Nrxn1
GO:0050954	22	sensory perception of mechanical stimulus		185	0.43	0.0028	10090.ENSMUSP00000021045,10090.ENSMUSP00000021641,10090.ENSMUSP00000025908,10090.ENSMUSP00000026922,10090.ENSMUSP00000036181,10090.ENSMUSP00000039381,10090.ENSMUSP00000040072,10090.ENSMUSP00000048053,10090.ENSMUSP00000049852,10090.ENSMUSP00000063277,10090.ENSMUSP00000073803,10090.ENSMUSP00000075488,10090.ENSMUSP00000076697,10090.ENSMUSP00000077492,10090.ENSMUSP00000080842,10090.ENSMUSP00000081557…	Asic2,Tshz3,Kcnk4,Homer2,Myo6,Atp6v0a4,Sobp,Wfs1,Fzd4,Cemip,Otof,Srrm4,Scn1a,Slitrk6,Scn8a,Whrn,Tbl1x,Col11a1,Tspear,Alg10b,Tjp1,Htr7
GO:0032869	19	cellular response to insulin stimulus		157	0.43	0.006	10090.ENSMUSP00000001326,10090.ENSMUSP00000005671,10090.ENSMUSP00000030464,10090.ENSMUSP00000033040,10090.ENSMUSP00000050683,10090.ENSMUSP00000051223,10090.ENSMUSP00000055308,10090.ENSMUSP00000055602,10090.ENSMUSP00000057635,10090.ENSMUSP00000063795,10090.ENSMUSP00000077899,10090.ENSMUSP00000078337,10090.ENSMUSP00000095936,10090.ENSMUSP00000101556,10090.ENSMUSP00000106789,10090.ENSMUSP00000109952…	Sp1,Igf1r,Pik3r3,Pak1,Foxo3,Ywhag,Foxo1,Zfp106,Gpam,Irs1,Kl,Apc,Cpeb1,Igf2,Akt3,Cflar,Myo5a,Stxbp4,Lpin2
GO:0120161	17	regulation of cold-induced thermogenesis		143	0.43	0.0133	10090.ENSMUSP00000005671,10090.ENSMUSP00000020949,10090.ENSMUSP00000027906,10090.ENSMUSP00000030286,10090.ENSMUSP00000039098,10090.ENSMUSP00000064394,10090.ENSMUSP00000066620,10090.ENSMUSP00000066737,10090.ENSMUSP00000067057,10090.ENSMUSP00000078337,10090.ENSMUSP00000079341,10090.ENSMUSP00000081013,10090.ENSMUSP00000105282,10090.ENSMUSP00000117040,10090.ENSMUSP00000122219,10090.ENSMUSP00000126108…	Igf1r,Map2k6,Esrrg,Dock7,Cnot3,Jak2,Per2,Npr3,Adcyap1,Apc,Gnas,Dio2,Zfp423,Ppargc1a,Prlr,Acvr2b,Ksr2
GO:0021761	15	limbic system development		124	0.43	0.0215	10090.ENSMUSP00000021810,10090.ENSMUSP00000021932,10090.ENSMUSP00000022262,10090.ENSMUSP00000030714,10090.ENSMUSP00000033040,10090.ENSMUSP00000046787,10090.ENSMUSP00000047016,10090.ENSMUSP00000069685,10090.ENSMUSP00000075170,10090.ENSMUSP00000102343,10090.ENSMUSP00000106137,10090.ENSMUSP00000109794,10090.ENSMUSP00000119242,10090.ENSMUSP00000135703,10090.ENSMUSP00000140027	Id4,Drd1a,Fezf2,Sema3a,Pak1,Tbr1,Neurod6,Zeb2,Drd2,Lrp8,Gli3,Nrp2,Atp2b4,Prox1,Tmem108
GO:0060349	14	bone morphogenesis		116	0.43	0.03	10090.ENSMUSP00000029422,10090.ENSMUSP00000032322,10090.ENSMUSP00000036035,10090.ENSMUSP00000043816,10090.ENSMUSP00000067694,10090.ENSMUSP00000071859,10090.ENSMUSP00000079341,10090.ENSMUSP00000082013,10090.ENSMUSP00000084701,10090.ENSMUSP00000106137,10090.ENSMUSP00000121032,10090.ENSMUSP00000128202,10090.ENSMUSP00000131355,10090.ENSMUSP00000132547	Shox2,Lrp6,Foxn3,Col27a1,Rarb,Trpv4,Gnas,Impad1,Bmpr2,Gli3,Sik3,Matn2,Glg1,Mef2c
GO:0003073	14	regulation of systemic arterial blood pressure		118	0.43	0.0338	10090.ENSMUSP00000001963,10090.ENSMUSP00000021045,10090.ENSMUSP00000029084,10090.ENSMUSP00000032768,10090.ENSMUSP00000033770,10090.ENSMUSP00000053703,10090.ENSMUSP00000063001,10090.ENSMUSP00000070200,10090.ENSMUSP00000075170,10090.ENSMUSP00000076364,10090.ENSMUSP00000077899,10090.ENSMUSP00000084701,10090.ENSMUSP00000087611,10090.ENSMUSP00000139347	Ace,Asic2,Ntsr1,Nr2f2,Mecp2,Adra1a,Wnk1,Adra1b,Drd2,Ptpro,Kl,Bmpr2,Ncald,Tac1
GO:0001892	13	embryonic placenta development		109	0.43	0.044	10090.ENSMUSP00000001326,10090.ENSMUSP00000023952,10090.ENSMUSP00000028499,10090.ENSMUSP00000032768,10090.ENSMUSP00000083725,10090.ENSMUSP00000096204,10090.ENSMUSP00000099718,10090.ENSMUSP00000101556,10090.ENSMUSP00000103169,10090.ENSMUSP00000105295,10090.ENSMUSP00000116313,10090.ENSMUSP00000136449,10090.ENSMUSP00000138333	Sp1,Krt8,Itgav,Nr2f2,Slc8a1,Spint2,Itga4,Igf2,Med1,Ncoa6,Setd2,Hectd1,Birc6
GO:0030182	124	neuron differentiation		1056	0.42	3.23e-18	10090.ENSMUSP00000000128,10090.ENSMUSP00000002079,10090.ENSMUSP00000005671,10090.ENSMUSP00000006718,10090.ENSMUSP00000006991,10090.ENSMUSP00000015511,10090.ENSMUSP00000020706,10090.ENSMUSP00000020939,10090.ENSMUSP00000021810,10090.ENSMUSP00000021921,10090.ENSMUSP00000021932,10090.ENSMUSP00000022040,10090.ENSMUSP00000022213,10090.ENSMUSP00000022242,10090.ENSMUSP00000022262,10090.ENSMUSP00000023312…	Wnt9a,Plxnb3,Igf1r,Wnt10a,Hcn1,Plxnd1,Adcy1,Nrcam,Id4,Ptch1,Drd1a,Agtpbp1,Thbs4,Emb,Fezf2,Alcam,Slit1,Bhlhe22,Farp1,Nptx1,Prex2,Abl2,Uhmk1,Kif5c,Nr4a2,Stmn2,Hipk1,Sh3gl2,Dock7,Sema3a,Chd5,Tmem106b,Lrp6,Pak1,Mecp2,Cbln1,Cck,Ntng2,Myo6,Nrn1,Neurod2,Dicer1,Tgfb2,Emx1,Tbr1,Sox5,Rorb,Epha10,E13,D3Bwg0562e,Nfib,Cnr1,Dscam,Bdnf,Lingo1,Prkca,Rtn4r,Jak2,Gfap,Slit3,Adcyap1,Rspo2,Map1b,Sema5a,Zeb2,Ntng1,Btb…
GO:0051960	125	regulation of nervous system development		1071	0.42	3.29e-18	10090.ENSMUSP00000001963,10090.ENSMUSP00000002079,10090.ENSMUSP00000005671,10090.ENSMUSP00000006893,10090.ENSMUSP00000015137,10090.ENSMUSP00000015511,10090.ENSMUSP00000015987,10090.ENSMUSP00000020939,10090.ENSMUSP00000020964,10090.ENSMUSP00000021045,10090.ENSMUSP00000021527,10090.ENSMUSP00000021810,10090.ENSMUSP00000022262,10090.ENSMUSP00000024805,10090.ENSMUSP00000025993,10090.ENSMUSP00000026635…	Ace,Plxnb3,Igf1r,Kiaa0319,Limk1,Plxnd1,Rxrg,Nrcam,Fkbp1b,Asic2,Prkch,Id4,Fezf2,Cpne5,Slit1,Farp1,Nptx1,Abl2,Olfm1,Ltk,Stmn2,Mme,Ppfia2,Shox2,Serpini1,Dock7,Sema3a,Cxcl5,Tmem106b,Itpr1,Lrp6,Pak1,Cask,Mecp2,Cbln1,Clstn2,Ntng2,Lzts3,Arhgap44,Syne1,Neurod2,Dicer1,Cpne9,Emx1,Tbr1,Sox5,Fzd4,Foxo3,Ywhag,Itsn2,Bend6,Cnr1,Dscam,Bdnf,Vwc2l,Sorl1,Lingo1,Prkca,Rtn4r,Gfap,Per2,Ep300,Adcyap1,Rarb,Map1b,Rgs14,S…
GO:0050767	112	regulation of neurogenesis		948	0.42	1.4e-16	10090.ENSMUSP00000001963,10090.ENSMUSP00000002079,10090.ENSMUSP00000005671,10090.ENSMUSP00000006893,10090.ENSMUSP00000015137,10090.ENSMUSP00000015511,10090.ENSMUSP00000020939,10090.ENSMUSP00000020964,10090.ENSMUSP00000021527,10090.ENSMUSP00000021810,10090.ENSMUSP00000022262,10090.ENSMUSP00000024805,10090.ENSMUSP00000025993,10090.ENSMUSP00000027888,10090.ENSMUSP00000028177,10090.ENSMUSP00000028759…	Ace,Plxnb3,Igf1r,Kiaa0319,Limk1,Plxnd1,Nrcam,Fkbp1b,Prkch,Id4,Fezf2,Cpne5,Slit1,Abl2,Olfm1,Ltk,Stmn2,Mme,Ppfia2,Shox2,Serpini1,Dock7,Sema3a,Cxcl5,Tmem106b,Itpr1,Lrp6,Pak1,Cask,Mecp2,Ntng2,Lzts3,Arhgap44,Syne1,Neurod2,Dicer1,Cpne9,Emx1,Tbr1,Sox5,Fzd4,Foxo3,Ywhag,Itsn2,Bend6,Cnr1,Dscam,Bdnf,Vwc2l,Sorl1,Lingo1,Rtn4r,Gfap,Per2,Ep300,Adcyap1,Rarb,Map1b,Rgs14,Sema5a,Zeb2,Camk2g,Trpv4,Ntng1,Fam19a1,Drd2…
GO:0031344	94	regulation of cell projection organization		797	0.42	8.89e-14	10090.ENSMUSP00000002079,10090.ENSMUSP00000004774,10090.ENSMUSP00000005671,10090.ENSMUSP00000006893,10090.ENSMUSP00000015137,10090.ENSMUSP00000015511,10090.ENSMUSP00000020939,10090.ENSMUSP00000020964,10090.ENSMUSP00000022262,10090.ENSMUSP00000024805,10090.ENSMUSP00000025993,10090.ENSMUSP00000027888,10090.ENSMUSP00000028177,10090.ENSMUSP00000028759,10090.ENSMUSP00000029002,10090.ENSMUSP00000029404…	Plxnb3,Aqp1,Igf1r,Kiaa0319,Limk1,Plxnd1,Nrcam,Fkbp1b,Fezf2,Cpne5,Slit1,Abl2,Olfm1,Ltk,Stmn2,Ppfia2,Shox2,Serpini1,Sema3a,Cxcl5,Tmem106b,Itpr1,Lrp6,Nav3,Pak1,Cask,Mecp2,Ntng2,Lzts3,Arhgap44,Syne1,Dzip1,Cpne9,Tbr1,Fzd4,Itsn2,Cnr1,Dscam,Bdnf,Rtn4r,Gfap,Ep300,Adcyap1,Map1b,Sema5a,Zeb2,Camk2g,Trpv4,Ntng1,Arhgap35,Homer1,Apc,Htt,Atp8a2,Dab2,Syt17,Golga4,Cdkl5,Bmpr2,Ermn,Nr2f1,Akap5,Adcy6,Rims1,Cpeb1,Sl…
GO:0060322	95	head development		814	0.42	1.09e-13	10090.ENSMUSP00000004774,10090.ENSMUSP00000005671,10090.ENSMUSP00000020106,10090.ENSMUSP00000020706,10090.ENSMUSP00000021282,10090.ENSMUSP00000021810,10090.ENSMUSP00000021921,10090.ENSMUSP00000021932,10090.ENSMUSP00000022040,10090.ENSMUSP00000022246,10090.ENSMUSP00000022262,10090.ENSMUSP00000023165,10090.ENSMUSP00000025993,10090.ENSMUSP00000026120,10090.ENSMUSP00000027499,10090.ENSMUSP00000027888…	Aqp1,Igf1r,Arid5b,Adcy1,Pfas,Id4,Ptch1,Drd1a,Agtpbp1,Fgf10,Fezf2,Crebbp,Slit1,Bhlhe22,Bok,Abl2,Nr4a2,Atrn,Dock7,Sema3a,Chd5,Lrp6,Slc6a11,Nr2f2,Pak1,Mecp2,Dlc1,Cbln1,Zic1,Zic5,Kat6a,Neurod2,Kif27,Dicer1,Tgfb2,Emx1,Tbr1,Neurod6,Fzd4,Foxo3,Nfib,Sstr3,Rtn4r,Ep300,Adcyap1,Rarb,Sema5a,Zeb2,Btbd3,Drd2,Arhgap35,Sez6l,Htt,Whrn,Slc17a7,Bmpr2,Smarca1,Chd8,Nr2f1,Sema6d,Itga4,Shroom4,Zswim6,Ephb2,Lrp8,Med1,Sh…
GO:0120035	93	regulation of plasma membrane bounded cell projection organization		788	0.42	1.2e-13	10090.ENSMUSP00000002079,10090.ENSMUSP00000004774,10090.ENSMUSP00000005671,10090.ENSMUSP00000006893,10090.ENSMUSP00000015137,10090.ENSMUSP00000015511,10090.ENSMUSP00000020939,10090.ENSMUSP00000020964,10090.ENSMUSP00000022262,10090.ENSMUSP00000024805,10090.ENSMUSP00000025993,10090.ENSMUSP00000027888,10090.ENSMUSP00000028177,10090.ENSMUSP00000028759,10090.ENSMUSP00000029002,10090.ENSMUSP00000029404…	Plxnb3,Aqp1,Igf1r,Kiaa0319,Limk1,Plxnd1,Nrcam,Fkbp1b,Fezf2,Cpne5,Slit1,Abl2,Olfm1,Ltk,Stmn2,Ppfia2,Shox2,Serpini1,Sema3a,Cxcl5,Tmem106b,Itpr1,Lrp6,Nav3,Pak1,Cask,Mecp2,Ntng2,Lzts3,Arhgap44,Syne1,Dzip1,Cpne9,Tbr1,Fzd4,Itsn2,Cnr1,Dscam,Bdnf,Rtn4r,Gfap,Ep300,Adcyap1,Map1b,Sema5a,Zeb2,Camk2g,Trpv4,Ntng1,Arhgap35,Homer1,Apc,Htt,Atp8a2,Dab2,Syt17,Golga4,Cdkl5,Bmpr2,Nr2f1,Akap5,Adcy6,Rims1,Cpeb1,Slitrk1…
GO:1901699	72	cellular response to nitrogen compound		615	0.42	2.98e-10	10090.ENSMUSP00000001326,10090.ENSMUSP00000003568,10090.ENSMUSP00000004774,10090.ENSMUSP00000005671,10090.ENSMUSP00000006991,10090.ENSMUSP00000017552,10090.ENSMUSP00000020707,10090.ENSMUSP00000021750,10090.ENSMUSP00000021932,10090.ENSMUSP00000022235,10090.ENSMUSP00000023007,10090.ENSMUSP00000028166,10090.ENSMUSP00000028633,10090.ENSMUSP00000029635,10090.ENSMUSP00000030464,10090.ENSMUSP00000032192…	Sp1,Crhr2,Aqp1,Igf1r,Hcn1,Cacnb1,Gabra1,Ryr2,Drd1a,Htr1a,Adcy8,Nr4a2,Fbn1,Gucy1b3,Pik3r3,Itpr1,Pak1,Mecp2,Sesn3,Cib2,Epg5,Crhbp,Rgs8,Itpr2,Foxo3,Ywhag,Slc38a9,Foxo1,Zfp106,Ly6e,Gpam,Pde12,Kcnq3,Irs1,Jak2,Chrna4,Penk,Actn2,Map1b,Egr1,Drd2,Gnb5,Kl,Apc,Htt,Gnas,Slc8a1,Ryr3,Kcnc2,Map3k5,Adcy6,Cpeb1,Mtr,Itga4,Igf2,Folr1,Akt3,Prkcd,Atrx,Cflar,Grin2a,Pde4d,Myo5a,Stxbp4,Ppargc1a,Lpin2,Atp2b4,Htr7,Pdgfra,…
GO:0030001	69	metal ion transport		594	0.42	1.1e-09	10090.ENSMUSP00000000809,10090.ENSMUSP00000000811,10090.ENSMUSP00000002848,10090.ENSMUSP00000004774,10090.ENSMUSP00000006991,10090.ENSMUSP00000009617,10090.ENSMUSP00000017552,10090.ENSMUSP00000018614,10090.ENSMUSP00000020964,10090.ENSMUSP00000021045,10090.ENSMUSP00000021750,10090.ENSMUSP00000021772,10090.ENSMUSP00000023776,10090.ENSMUSP00000025908,10090.ENSMUSP00000028377,10090.ENSMUSP00000028499…	Slc5a5,Kcnn3,Grin2d,Aqp1,Hcn1,Kcnc4,Cacnb1,Kcnab3,Fkbp1b,Asic2,Ryr2,Mrs2,Slc4a8,Kcnk4,Scn2a1,Itgav,Slc12a6,Slc23a2,Slc20a1,Slc30a3,Itpr1,Slc6a11,Slc17a6,Cask,Kcnk9,Kcna2,Ramp3,Cacng5,Kcne2,Itpr2,Adra1a,Kcng3,Kcna5,Cnr1,Kcng4,Kcnb1,Kcnj9,Kcnq3,Chrna4,Camk2g,Trpv4,Drd2,Scn1a,Scn8a,Plch1,Slc31a1,Cacng3,Slc17a7,Slc8a1,Ryr3,Kcnc2,Kcnd3,Kcnj6,Slc38a1,Alg10b,Camk2d,Kcnj16,Kcnc3,Slc24a3,Fam155a,Steap2,Gr…
GO:0046903	60	secretion		512	0.42	1.57e-08	10090.ENSMUSP00000001963,10090.ENSMUSP00000004774,10090.ENSMUSP00000005509,10090.ENSMUSP00000018122,10090.ENSMUSP00000019906,10090.ENSMUSP00000020964,10090.ENSMUSP00000021209,10090.ENSMUSP00000022246,10090.ENSMUSP00000023959,10090.ENSMUSP00000027217,10090.ENSMUSP00000028648,10090.ENSMUSP00000029603,10090.ENSMUSP00000030691,10090.ENSMUSP00000032487,10090.ENSMUSP00000033040,10090.ENSMUSP00000033189…	Ace,Aqp1,Stx1a,Cadps2,Vip,Fkbp1b,Doc2b,Fgf10,Grm2,Ecrg4,Syt13,Prss12,Pclo,Vamp1,Pak1,Cckbr,Mecp2,Cbln1,Olfm2,Myo6,Cbl,Crhbp,Fzd4,Ly6e,Kcnb1,Bdnf,Cadps,Npr3,Adcyap1,Rims3,Trpv4,Otof,Drd2,Rph3a,Htt,Syt17,Dio2,Syt6,Akap5,Rims1,Arfgef2,Pla2g5,Sytl2,Med1,Unc13b,Pex5l,Pou2f2,Lyst,Ildr2,Steap2,Stxbp6,Ccdc186,Myo5a,Prlr,Acvr2b,Brsk2,Nrxn1,Trpc1,Chrm3,Vgf
GO:0032870	58	cellular response to hormone stimulus		494	0.42	2.87e-08	10090.ENSMUSP00000001326,10090.ENSMUSP00000003568,10090.ENSMUSP00000004774,10090.ENSMUSP00000004968,10090.ENSMUSP00000005671,10090.ENSMUSP00000015987,10090.ENSMUSP00000022986,10090.ENSMUSP00000023007,10090.ENSMUSP00000027906,10090.ENSMUSP00000028166,10090.ENSMUSP00000028633,10090.ENSMUSP00000030464,10090.ENSMUSP00000032768,10090.ENSMUSP00000033040,10090.ENSMUSP00000036203,10090.ENSMUSP00000038361…	Sp1,Crhr2,Aqp1,Plod3,Igf1r,Rxrg,Fbxo32,Adcy8,Esrrg,Nr4a2,Fbn1,Pik3r3,Nr2f2,Pak1,Adra2a,Abhd2,Crhbp,Igfbp2,Ramp3,Rorb,Foxo3,Ywhag,Foxo1,Ddx17,Zfp106,Gpam,Sstr3,Irs1,Jak2,Slit3,Adcyap1,Rarb,Actn2,Map1b,Rxfp1,Kl,Apc,Gnas,Nr1d2,Nr2f1,Adcy6,Cpeb1,Acaca,Igf2,Med1,Ubr5,Sstr1,Akt3,Prkcd,Nr2c2,Cflar,Myo5a,Stxbp4,Ppargc1a,Lpin2,Prlr,Mef2c,Sstr2
GO:0010959	48	regulation of metal ion transport		414	0.42	1.14e-06	10090.ENSMUSP00000001963,10090.ENSMUSP00000003568,10090.ENSMUSP00000017544,10090.ENSMUSP00000017552,10090.ENSMUSP00000018614,10090.ENSMUSP00000019906,10090.ENSMUSP00000020964,10090.ENSMUSP00000021750,10090.ENSMUSP00000021932,10090.ENSMUSP00000024044,10090.ENSMUSP00000026922,10090.ENSMUSP00000027038,10090.ENSMUSP00000029084,10090.ENSMUSP00000032192,10090.ENSMUSP00000033321,10090.ENSMUSP00000043765…	Ace,Crhr2,Stac2,Cacnb1,Kcnab3,Vip,Fkbp1b,Ryr2,Drd1a,Cd4,Homer2,Oprk1,Ntsr1,Itpr1,Cask,Ank2,Tgfb2,Ramp3,Wfs1,Kcne2,Kcna5,Wnk1,Cemip,Adcyap1,Actn2,Fxyd7,Ptpn3,Drd2,Gnb5,Homer1,Htt,Gnas,Slc8a1,Kcnc2,Akap5,Sestd1,Stk39,Adora2a,Camk2d,Neto2,Akt3,Pde4d,Myo5a,Slmap,Kcnc1,Nos1ap,Mchr1,Trpc1
GO:1990778	29	protein localization to cell periphery		247	0.42	0.00037	10090.ENSMUSP00000015146,10090.ENSMUSP00000021921,10090.ENSMUSP00000023334,10090.ENSMUSP00000026670,10090.ENSMUSP00000032322,10090.ENSMUSP00000033321,10090.ENSMUSP00000038098,10090.ENSMUSP00000039139,10090.ENSMUSP00000043765,10090.ENSMUSP00000045282,10090.ENSMUSP00000047518,10090.ENSMUSP00000057981,10090.ENSMUSP00000061472,10090.ENSMUSP00000067708,10090.ENSMUSP00000071025,10090.ENSMUSP00000081664…	Efr3a,Ptch1,Pvrl3,Nptx1,Lrp6,Cask,Wdr19,Arhgap44,Ank2,Tspan33,Ramp3,Kcnb1,Kif1b,Actn2,Shisa6,Cacng3,Golga4,Zdhhc22,Adcy6,Sptbn1,Sytl2,Mapk10,Grin2a,Myo5a,Slmap,Macf1,Cnih3,Prkg2,Tnik
GO:0006816	28	calcium ion transport		241	0.42	0.00058	10090.ENSMUSP00000002848,10090.ENSMUSP00000017552,10090.ENSMUSP00000020964,10090.ENSMUSP00000021750,10090.ENSMUSP00000028499,10090.ENSMUSP00000032192,10090.ENSMUSP00000033321,10090.ENSMUSP00000047518,10090.ENSMUSP00000047888,10090.ENSMUSP00000049584,10090.ENSMUSP00000053703,10090.ENSMUSP00000055797,10090.ENSMUSP00000066338,10090.ENSMUSP00000071720,10090.ENSMUSP00000071859,10090.ENSMUSP00000075170…	Grin2d,Cacnb1,Fkbp1b,Ryr2,Itgav,Itpr1,Cask,Ramp3,Cacng5,Itpr2,Adra1a,Cnr1,Chrna4,Camk2g,Trpv4,Drd2,Plch1,Cacng3,Slc8a1,Ryr3,Camk2d,Slc24a3,Fam155a,Grin2a,Atp2b4,Cacna1h,Trpc1,Cacna1e
GO:0090092	28	regulation of transmembrane receptor protein serine/threonine kinase signaling pathway		242	0.42	0.00062	10090.ENSMUSP00000000542,10090.ENSMUSP00000006893,10090.ENSMUSP00000022246,10090.ENSMUSP00000023165,10090.ENSMUSP00000028633,10090.ENSMUSP00000028829,10090.ENSMUSP00000033442,10090.ENSMUSP00000040071,10090.ENSMUSP00000040230,10090.ENSMUSP00000043849,10090.ENSMUSP00000054389,10090.ENSMUSP00000058142,10090.ENSMUSP00000058613,10090.ENSMUSP00000064394,10090.ENSMUSP00000066789,10090.ENSMUSP00000068471…	Acvrl1,Kiaa0319,Fgf10,Crebbp,Fbn1,Spred1,Igsf1,Npnt,Sostdc1,Tgfb2,Nov,Vwc2l,Sorl1,Jak2,Ep300,Ldlrad4,Zic2,Dab2,Bmpr2,Sptbn1,Folr1,Zfp423,Tcf7l2,Skil,Hipk2,Acvr2b,Glg1,Sulf1
GO:0032868	26	response to insulin		221	0.42	0.00091	10090.ENSMUSP00000001326,10090.ENSMUSP00000005671,10090.ENSMUSP00000020227,10090.ENSMUSP00000027038,10090.ENSMUSP00000030464,10090.ENSMUSP00000033040,10090.ENSMUSP00000034507,10090.ENSMUSP00000050683,10090.ENSMUSP00000051223,10090.ENSMUSP00000055308,10090.ENSMUSP00000055602,10090.ENSMUSP00000057635,10090.ENSMUSP00000063795,10090.ENSMUSP00000069616,10090.ENSMUSP00000071859,10090.ENSMUSP00000077040…	Sp1,Igf1r,Cry1,Oprk1,Pik3r3,Pak1,Sesn3,Foxo3,Ywhag,Foxo1,Zfp106,Gpam,Irs1,Egr1,Trpv4,Vps13c,Kl,Apc,Cpeb1,Igf2,Akt3,Cflar,Myo5a,Stxbp4,Lpin2,Vgf
GO:0051056	25	regulation of small GTPase mediated signal transduction		214	0.42	0.0014	10090.ENSMUSP00000007800,10090.ENSMUSP00000019611,10090.ENSMUSP00000022246,10090.ENSMUSP00000027888,10090.ENSMUSP00000033923,10090.ENSMUSP00000038653,10090.ENSMUSP00000039139,10090.ENSMUSP00000041902,10090.ENSMUSP00000043849,10090.ENSMUSP00000053703,10090.ENSMUSP00000062924,10090.ENSMUSP00000070200,10090.ENSMUSP00000072672,10090.ENSMUSP00000075242,10090.ENSMUSP00000096677,10090.ENSMUSP00000096930…	Arpp19,Arhgef25,Fgf10,Abl2,Dlc1,Iqsec3,Arhgap44,Cbl,Tgfb2,Adra1a,Rtn4r,Adra1b,Cgnl1,Arhgap35,Arfgef2,Rasgrf2,Kitl,Rap1gap,Ephb2,Camk2d,Ralgapb,Dgkz,Arhgap25,Akap13,Heg1
GO:0018105	21	peptidyl-serine phosphorylation		181	0.42	0.0049	10090.ENSMUSP00000016323,10090.ENSMUSP00000021527,10090.ENSMUSP00000021539,10090.ENSMUSP00000021932,10090.ENSMUSP00000027979,10090.ENSMUSP00000029438,10090.ENSMUSP00000033929,10090.ENSMUSP00000034949,10090.ENSMUSP00000038471,10090.ENSMUSP00000042987,10090.ENSMUSP00000062392,10090.ENSMUSP00000063001,10090.ENSMUSP00000099776,10090.ENSMUSP00000102009,10090.ENSMUSP00000105363,10090.ENSMUSP00000106789…	Camk1g,Prkch,Vrk1,Drd1a,Uhmk1,Hipk1,Tnks,Csnk1g1,Stk32a,Rps6ka5,Prkca,Wnk1,Stk39,Camk2d,Mast1,Akt3,Dclk3,Prkcd,Hipk2,Prkg2,Brsk2
GO:0007605	18	sensory perception of sound		154	0.42	0.0114	10090.ENSMUSP00000021045,10090.ENSMUSP00000026922,10090.ENSMUSP00000036181,10090.ENSMUSP00000039381,10090.ENSMUSP00000040072,10090.ENSMUSP00000048053,10090.ENSMUSP00000049852,10090.ENSMUSP00000063277,10090.ENSMUSP00000073803,10090.ENSMUSP00000075488,10090.ENSMUSP00000077492,10090.ENSMUSP00000080842,10090.ENSMUSP00000081557,10090.ENSMUSP00000085549,10090.ENSMUSP00000089793,10090.ENSMUSP00000090022…	Asic2,Homer2,Myo6,Atp6v0a4,Sobp,Wfs1,Fzd4,Cemip,Otof,Srrm4,Slitrk6,Scn8a,Whrn,Tbl1x,Col11a1,Tspear,Alg10b,Tjp1
GO:0071560	16	cellular response to transforming growth factor beta stimulus		136	0.42	0.0199	10090.ENSMUSP00000000542,10090.ENSMUSP00000005671,10090.ENSMUSP00000006718,10090.ENSMUSP00000023154,10090.ENSMUSP00000028633,10090.ENSMUSP00000043849,10090.ENSMUSP00000047567,10090.ENSMUSP00000066822,10090.ENSMUSP00000072583,10090.ENSMUSP00000079689,10090.ENSMUSP00000113256,10090.ENSMUSP00000117040,10090.ENSMUSP00000124133,10090.ENSMUSP00000126279,10090.ENSMUSP00000128374,10090.ENSMUSP00000132547	Acvrl1,Igf1r,Wnt10a,Cldn1,Fbn1,Tgfb2,Sox5,Penk,Sox6,Dab2,Skil,Ppargc1a,Hipk2,Ptprk,Epb4.1l5,Mef2c
GO:0007420	87	brain development		759	0.41	4.35e-12	10090.ENSMUSP00000004774,10090.ENSMUSP00000005671,10090.ENSMUSP00000020706,10090.ENSMUSP00000021810,10090.ENSMUSP00000021921,10090.ENSMUSP00000021932,10090.ENSMUSP00000022040,10090.ENSMUSP00000022246,10090.ENSMUSP00000022262,10090.ENSMUSP00000025993,10090.ENSMUSP00000026120,10090.ENSMUSP00000027499,10090.ENSMUSP00000027888,10090.ENSMUSP00000028166,10090.ENSMUSP00000028781,10090.ENSMUSP00000030286…	Aqp1,Igf1r,Adcy1,Id4,Ptch1,Drd1a,Agtpbp1,Fgf10,Fezf2,Slit1,Bhlhe22,Bok,Abl2,Nr4a2,Atrn,Dock7,Sema3a,Chd5,Lrp6,Slc6a11,Nr2f2,Pak1,Mecp2,Dlc1,Cbln1,Zic1,Zic5,Neurod2,Kif27,Dicer1,Emx1,Tbr1,Neurod6,Fzd4,Foxo3,Nfib,Sstr3,Rtn4r,Adcyap1,Rarb,Sema5a,Zeb2,Btbd3,Drd2,Arhgap35,Sez6l,Htt,Whrn,Slc17a7,Bmpr2,Smarca1,Chd8,Nr2f1,Sema6d,Shroom4,Zswim6,Ephb2,Lrp8,Med1,Shank1,Ncoa6,Mast1,Gli3,Jbts17,Sstr1,Akt3,Tcf…
GO:0098662	65	inorganic cation transmembrane transport		570	0.41	7.81e-09	10090.ENSMUSP00000000809,10090.ENSMUSP00000000811,10090.ENSMUSP00000002848,10090.ENSMUSP00000004428,10090.ENSMUSP00000004774,10090.ENSMUSP00000006991,10090.ENSMUSP00000009617,10090.ENSMUSP00000017552,10090.ENSMUSP00000018614,10090.ENSMUSP00000020964,10090.ENSMUSP00000021045,10090.ENSMUSP00000021750,10090.ENSMUSP00000021772,10090.ENSMUSP00000023776,10090.ENSMUSP00000025908,10090.ENSMUSP00000028377…	Slc5a5,Kcnn3,Grin2d,Clcn5,Aqp1,Hcn1,Kcnc4,Cacnb1,Kcnab3,Fkbp1b,Asic2,Ryr2,Mrs2,Slc4a8,Kcnk4,Scn2a1,Itgav,Slc12a6,Slc23a2,Slc20a1,Slc30a3,Itpr1,Slc6a11,Kcnk9,Atp6v0a4,Kcna2,Kcne2,Itpr2,Kcng3,Kcna5,Cnr1,Kcng4,Kcnb1,Kcnj9,Kcnq3,Trpv4,Drd2,Scn1a,Scn8a,Plch1,Slc31a1,Cacng3,Slc17a7,Slc8a1,Ryr3,Kcnc2,Kcnd3,Kcnj6,Slc38a1,Alg10b,Kcnj16,Kcnc3,Slc36a1,Slc2a13,Slc24a3,Fam155a,Steap2,Grin2a,Atp2b4,Slc4a4,Kcnc…
GO:0071407	58	cellular response to organic cyclic compound		511	0.41	8.66e-08	10090.ENSMUSP00000004774,10090.ENSMUSP00000006991,10090.ENSMUSP00000015987,10090.ENSMUSP00000020706,10090.ENSMUSP00000020707,10090.ENSMUSP00000021750,10090.ENSMUSP00000021921,10090.ENSMUSP00000021932,10090.ENSMUSP00000022013,10090.ENSMUSP00000022235,10090.ENSMUSP00000022986,10090.ENSMUSP00000023007,10090.ENSMUSP00000027906,10090.ENSMUSP00000028166,10090.ENSMUSP00000032192,10090.ENSMUSP00000032322…	Aqp1,Hcn1,Rxrg,Adcy1,Gabra1,Ryr2,Ptch1,Drd1a,Adcy2,Htr1a,Fbxo32,Adcy8,Esrrg,Nr4a2,Itpr1,Lrp6,Nr2f2,Pak1,Mecp2,Abhd2,Cib2,Epg5,Crhbp,Ramp3,Rorb,Itpr2,Foxo3,Foxo1,Ddx17,Sstr3,Pde12,Jak2,Penk,Adcyap1,Rarb,Egr1,Drd2,Gnb5,Htt,Gnas,Slc8a1,Nr1d2,Nr2f1,Ryr3,Adcy6,Folr1,Med1,Ubr5,Sstr1,Nr2c2,Cflar,Pde4d,Ppargc1a,Atp2b4,Htr7,Mef2c,Sstr2,Chrm3
GO:0040013	36	negative regulation of locomotion		314	0.41	6.31e-05	10090.ENSMUSP00000000542,10090.ENSMUSP00000002079,10090.ENSMUSP00000021932,10090.ENSMUSP00000025993,10090.ENSMUSP00000028177,10090.ENSMUSP00000028829,10090.ENSMUSP00000030714,10090.ENSMUSP00000030741,10090.ENSMUSP00000032719,10090.ENSMUSP00000032768,10090.ENSMUSP00000033444,10090.ENSMUSP00000033770,10090.ENSMUSP00000033923,10090.ENSMUSP00000038361,10090.ENSMUSP00000050683,10090.ENSMUSP00000054389…	Acvrl1,Plxnb3,Drd1a,Slit1,Olfm1,Spred1,Sema3a,Ptpru,Nav3,Nr2f2,Mst4,Mecp2,Dlc1,Abhd2,Foxo3,Nov,Ldlrad4,Sema5a,Dach1,Drd2,Adarb1,Spint2,Sema6d,Sema3b,Osbpl8,Adora2a,Ptprt,Ptprj,Ppargc1a,Mctp1,Atp2b4,Ptprk,Grm5,Mef2c,Sulf1,Clasp1
GO:0021537	33	telencephalon development		288	0.41	0.00016	10090.ENSMUSP00000004774,10090.ENSMUSP00000021810,10090.ENSMUSP00000021932,10090.ENSMUSP00000022040,10090.ENSMUSP00000022262,10090.ENSMUSP00000025993,10090.ENSMUSP00000026120,10090.ENSMUSP00000030714,10090.ENSMUSP00000032322,10090.ENSMUSP00000043676,10090.ENSMUSP00000046026,10090.ENSMUSP00000046787,10090.ENSMUSP00000047016,10090.ENSMUSP00000052863,10090.ENSMUSP00000062924,10090.ENSMUSP00000067694…	Aqp1,Id4,Drd1a,Agtpbp1,Fezf2,Slit1,Bhlhe22,Sema3a,Lrp6,Dicer1,Emx1,Tbr1,Neurod6,Nfib,Rtn4r,Rarb,Zeb2,Btbd3,Drd2,Htt,Nr2f1,Zswim6,Ephb2,Lrp8,Gli3,Tnr,Prdm8,Plxna4,Otx2,Rtn4rl2,Atp2b4,Prox1,Tmem108
GO:0090276	27	regulation of peptide hormone secretion		237	0.41	0.001	10090.ENSMUSP00000003568,10090.ENSMUSP00000020964,10090.ENSMUSP00000021209,10090.ENSMUSP00000023007,10090.ENSMUSP00000027217,10090.ENSMUSP00000033189,10090.ENSMUSP00000033321,10090.ENSMUSP00000036203,10090.ENSMUSP00000042578,10090.ENSMUSP00000046891,10090.ENSMUSP00000054389,10090.ENSMUSP00000055797,10090.ENSMUSP00000057981,10090.ENSMUSP00000063795,10090.ENSMUSP00000064394,10090.ENSMUSP00000066620…	Crhr2,Fkbp1b,Doc2b,Adcy8,Ecrg4,Cckbr,Cask,Adra2a,Crhbp,Myrip,Nov,Cnr1,Kcnb1,Irs1,Jak2,Per2,Adcyap1,Vsnl1,Drd2,Pex5l,Tcf7l2,Stxbp4,Grp,Rfx3,Brsk2,Nrxn1,Cacna1e
GO:0042593	26	glucose homeostasis		226	0.41	0.0012	10090.ENSMUSP00000005671,10090.ENSMUSP00000020227,10090.ENSMUSP00000021921,10090.ENSMUSP00000023007,10090.ENSMUSP00000027038,10090.ENSMUSP00000028633,10090.ENSMUSP00000034507,10090.ENSMUSP00000036203,10090.ENSMUSP00000048053,10090.ENSMUSP00000050683,10090.ENSMUSP00000055308,10090.ENSMUSP00000055797,10090.ENSMUSP00000057981,10090.ENSMUSP00000070200,10090.ENSMUSP00000071859,10090.ENSMUSP00000080751…	Igf1r,Cry1,Ptch1,Adcy8,Oprk1,Fbn1,Sesn3,Adra2a,Wfs1,Foxo3,Foxo1,Cnr1,Kcnb1,Adra1b,Trpv4,Csmd1,Tjp1,Unc13b,Ptprj,Tcf7l2,Ankrd26,Gpr116,Ccdc186,Ppargc1a,Vgf,Cacna1e
GO:0008361	24	regulation of cell size		212	0.41	0.0027	10090.ENSMUSP00000004774,10090.ENSMUSP00000006893,10090.ENSMUSP00000015137,10090.ENSMUSP00000025993,10090.ENSMUSP00000028177,10090.ENSMUSP00000028549,10090.ENSMUSP00000030714,10090.ENSMUSP00000033040,10090.ENSMUSP00000056040,10090.ENSMUSP00000057989,10090.ENSMUSP00000062924,10090.ENSMUSP00000066789,10090.ENSMUSP00000068374,10090.ENSMUSP00000069024,10090.ENSMUSP00000081880,10090.ENSMUSP00000084342…	Aqp1,Kiaa0319,Limk1,Slit1,Olfm1,Slc12a6,Sema3a,Pak1,Dscam,Bdnf,Rtn4r,Ep300,Map1b,Sema5a,Golga4,Cdkl5,Bmpr2,Deptor,Sema6d,Sema3b,Akt3,Tnr,Plxna4,Prkg2
GO:0031345	24	negative regulation of cell projection organization		212	0.41	0.0027	10090.ENSMUSP00000002079,10090.ENSMUSP00000006893,10090.ENSMUSP00000025993,10090.ENSMUSP00000029002,10090.ENSMUSP00000030714,10090.ENSMUSP00000033770,10090.ENSMUSP00000039139,10090.ENSMUSP00000062924,10090.ENSMUSP00000064691,10090.ENSMUSP00000069024,10090.ENSMUSP00000071859,10090.ENSMUSP00000079689,10090.ENSMUSP00000089036,10090.ENSMUSP00000093939,10090.ENSMUSP00000099529,10090.ENSMUSP00000099591…	Plxnb3,Kiaa0319,Slit1,Stmn2,Sema3a,Mecp2,Arhgap44,Rtn4r,Gfap,Sema5a,Trpv4,Dab2,Nr2f1,Adcy6,Sema6d,Sema3b,Rap1gap,Ephb2,Ccp110,Tnr,Prkcd,Rtn4rl2,Nrxn1,Asap1
GO:0035303	23	regulation of dephosphorylation		200	0.41	0.003	10090.ENSMUSP00000007800,10090.ENSMUSP00000020964,10090.ENSMUSP00000026635,10090.ENSMUSP00000028829,10090.ENSMUSP00000033923,10090.ENSMUSP00000038359,10090.ENSMUSP00000040071,10090.ENSMUSP00000042173,10090.ENSMUSP00000043633,10090.ENSMUSP00000043849,10090.ENSMUSP00000053869,10090.ENSMUSP00000063001,10090.ENSMUSP00000064394,10090.ENSMUSP00000071896,10090.ENSMUSP00000075170,10090.ENSMUSP00000078945…	Arpp19,Fkbp1b,Farp1,Spred1,Dlc1,Mgat5,Npnt,Ppp1r26,Tmem132d,Tgfb2,Elfn1,Wnk1,Jak2,Sh3rf2,Drd2,Htt,Marf1,Slc7a14,Sytl2,Prkcd,Tmem132c,Iqgap1,Mef2c
GO:0046777	23	protein autophosphorylation		200	0.41	0.003	10090.ENSMUSP00000005671,10090.ENSMUSP00000021539,10090.ENSMUSP00000027979,10090.ENSMUSP00000033040,10090.ENSMUSP00000033444,10090.ENSMUSP00000034949,10090.ENSMUSP00000038264,10090.ENSMUSP00000039041,10090.ENSMUSP00000041819,10090.ENSMUSP00000062392,10090.ENSMUSP00000063001,10090.ENSMUSP00000064394,10090.ENSMUSP00000071720,10090.ENSMUSP00000084342,10090.ENSMUSP00000086948,10090.ENSMUSP00000099776…	Igf1r,Vrk1,Uhmk1,Pak1,Mst4,Csnk1g1,Obscn,Flt3,Map3k9,Prkca,Wnk1,Jak2,Camk2g,Cdkl5,Aak1,Stk39,Camk2d,Prkcd,Peak1,Prkg2,Tnik,Pdgfra,Ddr2
GO:0021915	22	neural tube development		193	0.41	0.0044	10090.ENSMUSP00000004968,10090.ENSMUSP00000021921,10090.ENSMUSP00000027888,10090.ENSMUSP00000032322,10090.ENSMUSP00000033923,10090.ENSMUSP00000035754,10090.ENSMUSP00000038098,10090.ENSMUSP00000043849,10090.ENSMUSP00000048320,10090.ENSMUSP00000069685,10090.ENSMUSP00000075242,10090.ENSMUSP00000075283,10090.ENSMUSP00000077781,10090.ENSMUSP00000084055,10090.ENSMUSP00000096204,10090.ENSMUSP00000102598…	Plod3,Ptch1,Abl2,Lrp6,Dlc1,Zic5,Wdr19,Tgfb2,Cc2d2a,Zeb2,Arhgap35,Zic2,Enah,Tcf7,Spint2,Folr1,Gli3,Tcf7l2,Cecr2,Setd2,Luzp1,Hectd1
GO:0046578	21	regulation of Ras protein signal transduction		182	0.41	0.0052	10090.ENSMUSP00000007800,10090.ENSMUSP00000019611,10090.ENSMUSP00000022246,10090.ENSMUSP00000027888,10090.ENSMUSP00000033923,10090.ENSMUSP00000038653,10090.ENSMUSP00000039139,10090.ENSMUSP00000041902,10090.ENSMUSP00000043849,10090.ENSMUSP00000053703,10090.ENSMUSP00000062924,10090.ENSMUSP00000070200,10090.ENSMUSP00000075242,10090.ENSMUSP00000096677,10090.ENSMUSP00000096930,10090.ENSMUSP00000100920…	Arpp19,Arhgef25,Fgf10,Abl2,Dlc1,Iqsec3,Arhgap44,Cbl,Tgfb2,Adra1a,Rtn4r,Adra1b,Arhgap35,Arfgef2,Rasgrf2,Kitl,Ephb2,Camk2d,Dgkz,Akap13,Heg1
GO:0003205	21	cardiac chamber development		183	0.41	0.0055	10090.ENSMUSP00000015511,10090.ENSMUSP00000021750,10090.ENSMUSP00000028237,10090.ENSMUSP00000029422,10090.ENSMUSP00000033030,10090.ENSMUSP00000043849,10090.ENSMUSP00000054424,10090.ENSMUSP00000056703,10090.ENSMUSP00000066857,10090.ENSMUSP00000067694,10090.ENSMUSP00000068661,10090.ENSMUSP00000084701,10090.ENSMUSP00000089793,10090.ENSMUSP00000103169,10090.ENSMUSP00000106247,10090.ENSMUSP00000109794…	Plxnd1,Ryr2,Cntrl,Shox2,Parva,Tgfb2,Rbm15,Ly6e,Slit3,Rarb,Mdm4,Bmpr2,Col11a1,Med1,Jbts17,Nrp2,Heg1,Luzp1,Mef2c,Prox1,Hectd1
GO:1904064	19	positive regulation of cation transmembrane transport		167	0.41	0.011	10090.ENSMUSP00000006991,10090.ENSMUSP00000017544,10090.ENSMUSP00000021045,10090.ENSMUSP00000021750,10090.ENSMUSP00000021932,10090.ENSMUSP00000027038,10090.ENSMUSP00000029084,10090.ENSMUSP00000043765,10090.ENSMUSP00000047518,10090.ENSMUSP00000048849,10090.ENSMUSP00000063001,10090.ENSMUSP00000063277,10090.ENSMUSP00000067708,10090.ENSMUSP00000078945,10090.ENSMUSP00000081664,10090.ENSMUSP00000089814…	Hcn1,Stac2,Asic2,Ryr2,Drd1a,Oprk1,Ntsr1,Ank2,Ramp3,Kcne2,Wnk1,Cemip,Actn2,Htt,Cacng3,Kcnc2,Ephb2,Kcnc1,Trpc1
GO:0019722	17	calcium-mediated signaling		147	0.41	0.0169	10090.ENSMUSP00000002848,10090.ENSMUSP00000020964,10090.ENSMUSP00000021750,10090.ENSMUSP00000021932,10090.ENSMUSP00000026922,10090.ENSMUSP00000032192,10090.ENSMUSP00000043765,10090.ENSMUSP00000049584,10090.ENSMUSP00000083725,10090.ENSMUSP00000087611,10090.ENSMUSP00000089426,10090.ENSMUSP00000107121,10090.ENSMUSP00000111501,10090.ENSMUSP00000111523,10090.ENSMUSP00000129181,10090.ENSMUSP00000137670…	Grin2d,Fkbp1b,Ryr2,Drd1a,Homer2,Itpr1,Ank2,Itpr2,Slc8a1,Ncald,Ryr3,Ptprj,Grin2a,Cabyr,Grm5,Ksr2,Chrm3
GO:0051648	17	vesicle localization		147	0.41	0.0169	10090.ENSMUSP00000028102,10090.ENSMUSP00000029404,10090.ENSMUSP00000030691,10090.ENSMUSP00000036181,10090.ENSMUSP00000041878,10090.ENSMUSP00000046891,10090.ENSMUSP00000061472,10090.ENSMUSP00000078945,10090.ENSMUSP00000081764,10090.ENSMUSP00000092075,10090.ENSMUSP00000099515,10090.ENSMUSP00000099718,10090.ENSMUSP00000107283,10090.ENSMUSP00000113457,10090.ENSMUSP00000116028,10090.ENSMUSP00000134402…	Kif5c,Ppfia2,Pclo,Myo6,Mreg,Myrip,Kif1b,Htt,Fyco1,Kif1c,5730455P16Rik,Itga4,Tcf7l2,Ccdc186,Myo5a,Nrxn1,Clasp1
GO:0055123	17	digestive system development		149	0.41	0.019	10090.ENSMUSP00000005671,10090.ENSMUSP00000022246,10090.ENSMUSP00000029422,10090.ENSMUSP00000033189,10090.ENSMUSP00000038098,10090.ENSMUSP00000043676,10090.ENSMUSP00000043849,10090.ENSMUSP00000047931,10090.ENSMUSP00000067694,10090.ENSMUSP00000084055,10090.ENSMUSP00000087184,10090.ENSMUSP00000101556,10090.ENSMUSP00000106137,10090.ENSMUSP00000107283,10090.ENSMUSP00000126108,10090.ENSMUSP00000127173…	Igf1r,Fgf10,Shox2,Cckbr,Wdr19,Dicer1,Tgfb2,C1galt1,Rarb,Tcf7,Chd8,Igf2,Gli3,Tcf7l2,Acvr2b,Pdgfra,Epb4.1l5
GO:0003231	16	cardiac ventricle development		139	0.41	0.0237	10090.ENSMUSP00000021750,10090.ENSMUSP00000028237,10090.ENSMUSP00000043849,10090.ENSMUSP00000054424,10090.ENSMUSP00000056703,10090.ENSMUSP00000066857,10090.ENSMUSP00000068661,10090.ENSMUSP00000084701,10090.ENSMUSP00000089793,10090.ENSMUSP00000103169,10090.ENSMUSP00000106247,10090.ENSMUSP00000119790,10090.ENSMUSP00000130758,10090.ENSMUSP00000132547,10090.ENSMUSP00000135703,10090.ENSMUSP00000136449	Ryr2,Cntrl,Tgfb2,Rbm15,Ly6e,Slit3,Mdm4,Bmpr2,Col11a1,Med1,Jbts17,Heg1,Luzp1,Mef2c,Prox1,Hectd1
GO:0048593	16	camera-type eye morphogenesis		140	0.41	0.0248	10090.ENSMUSP00000001326,10090.ENSMUSP00000004774,10090.ENSMUSP00000006991,10090.ENSMUSP00000023334,10090.ENSMUSP00000026120,10090.ENSMUSP00000029438,10090.ENSMUSP00000032322,10090.ENSMUSP00000047597,10090.ENSMUSP00000056040,10090.ENSMUSP00000070270,10090.ENSMUSP00000079238,10090.ENSMUSP00000086745,10090.ENSMUSP00000101472,10090.ENSMUSP00000106137,10090.ENSMUSP00000124133,10090.ENSMUSP00000135703	Sp1,Aqp1,Hcn1,Pvrl3,Bhlhe22,Hipk1,Lrp6,Rorb,Dscam,Col8a2,Atp8a2,Col8a1,Ephb2,Gli3,Hipk2,Prox1
GO:0022612	14	gland morphogenesis		123	0.41	0.0449	10090.ENSMUSP00000005671,10090.ENSMUSP00000015511,10090.ENSMUSP00000021810,10090.ENSMUSP00000021921,10090.ENSMUSP00000022246,10090.ENSMUSP00000030714,10090.ENSMUSP00000032322,10090.ENSMUSP00000040230,10090.ENSMUSP00000043849,10090.ENSMUSP00000052863,10090.ENSMUSP00000103169,10090.ENSMUSP00000106137,10090.ENSMUSP00000131840,10090.ENSMUSP00000135703	Igf1r,Plxnd1,Id4,Ptch1,Fgf10,Sema3a,Lrp6,Sostdc1,Tgfb2,Nfib,Med1,Gli3,Plxna1,Prox1
GO:0048699	186	generation of neurons		1660	0.4	3.2e-26	10090.ENSMUSP00000000128,10090.ENSMUSP00000001963,10090.ENSMUSP00000002079,10090.ENSMUSP00000005671,10090.ENSMUSP00000006718,10090.ENSMUSP00000006893,10090.ENSMUSP00000006991,10090.ENSMUSP00000015137,10090.ENSMUSP00000015511,10090.ENSMUSP00000020706,10090.ENSMUSP00000020939,10090.ENSMUSP00000020964,10090.ENSMUSP00000021527,10090.ENSMUSP00000021810,10090.ENSMUSP00000021921,10090.ENSMUSP00000021932…	Wnt9a,Ace,Plxnb3,Igf1r,Wnt10a,Kiaa0319,Hcn1,Limk1,Plxnd1,Adcy1,Nrcam,Fkbp1b,Prkch,Id4,Ptch1,Drd1a,Agtpbp1,Thbs4,Emb,Fezf2,Alcam,Cpne5,Slit1,Bhlhe22,Farp1,Nptx1,Prex2,Abl2,Uhmk1,Kif5c,Nr4a2,Olfm1,Ltk,Stmn2,Mme,Ppfia2,Shox2,Serpini1,Hipk1,Sh3gl2,Dock7,Sema3a,Chd5,Cxcl5,Tmem106b,Itpr1,Lrp6,Nr2f2,Pak1,Cask,Mecp2,Cbln1,Cck,Ntng2,Myo6,Lzts3,Arhgap44,Syne1,Astn1,Nrn1,Neurod2,Dicer1,Tgfb2,Cpne9,Emx1,Tbr1…
GO:0098660	73	inorganic ion transmembrane transport		652	0.4	1.27e-09	10090.ENSMUSP00000000809,10090.ENSMUSP00000000811,10090.ENSMUSP00000002848,10090.ENSMUSP00000004428,10090.ENSMUSP00000004774,10090.ENSMUSP00000006991,10090.ENSMUSP00000009617,10090.ENSMUSP00000017552,10090.ENSMUSP00000018614,10090.ENSMUSP00000020707,10090.ENSMUSP00000020964,10090.ENSMUSP00000021045,10090.ENSMUSP00000021750,10090.ENSMUSP00000021772,10090.ENSMUSP00000023670,10090.ENSMUSP00000023776…	Slc5a5,Kcnn3,Grin2d,Clcn5,Aqp1,Hcn1,Kcnc4,Cacnb1,Kcnab3,Gabra1,Fkbp1b,Asic2,Ryr2,Mrs2,Clic6,Slc4a8,Kcnk4,Xpr1,Scn2a1,Itgav,Slc12a6,Slc23a2,Slc20a1,Slc30a3,Itpr1,Slc6a11,Kcnk9,Atp6v0a4,Kcna2,Kcne2,Itpr2,Kcng3,Kcna5,Cnr1,Kcng4,Kcnb1,Kcnj9,Gabra3,Kcnq3,Trpv4,Drd2,Scn1a,Slc4a2,Scn8a,Plch1,Slc31a1,Cacng3,Slc17a7,Slc8a1,Ryr3,Kcnc2,Kcnd3,Kcnj6,Ano3,Slc38a1,Alg10b,Kcnj16,Kcnc3,Slc36a1,Slc2a13,Slc24a3,Fam…
GO:0071417	61	cellular response to organonitrogen compound		549	0.4	6.76e-08	10090.ENSMUSP00000001326,10090.ENSMUSP00000003568,10090.ENSMUSP00000004774,10090.ENSMUSP00000005671,10090.ENSMUSP00000006991,10090.ENSMUSP00000017552,10090.ENSMUSP00000020707,10090.ENSMUSP00000021750,10090.ENSMUSP00000021932,10090.ENSMUSP00000022235,10090.ENSMUSP00000023007,10090.ENSMUSP00000028166,10090.ENSMUSP00000028633,10090.ENSMUSP00000030464,10090.ENSMUSP00000032192,10090.ENSMUSP00000033040…	Sp1,Crhr2,Aqp1,Igf1r,Hcn1,Cacnb1,Gabra1,Ryr2,Drd1a,Htr1a,Adcy8,Nr4a2,Fbn1,Pik3r3,Itpr1,Pak1,Mecp2,Sesn3,Cib2,Crhbp,Itpr2,Foxo3,Ywhag,Slc38a9,Foxo1,Zfp106,Gpam,Irs1,Jak2,Penk,Actn2,Map1b,Egr1,Drd2,Gnb5,Kl,Apc,Htt,Gnas,Slc8a1,Ryr3,Adcy6,Cpeb1,Itga4,Igf2,Folr1,Akt3,Prkcd,Cflar,Grin2a,Pde4d,Myo5a,Stxbp4,Ppargc1a,Lpin2,Atp2b4,Htr7,Pdgfra,Grm5,Mef2c,Chrm3
GO:0043270	37	positive regulation of ion transport		329	0.4	6.77e-05	10090.ENSMUSP00000003568,10090.ENSMUSP00000006991,10090.ENSMUSP00000017544,10090.ENSMUSP00000020949,10090.ENSMUSP00000021045,10090.ENSMUSP00000021750,10090.ENSMUSP00000021932,10090.ENSMUSP00000024044,10090.ENSMUSP00000027038,10090.ENSMUSP00000029084,10090.ENSMUSP00000032192,10090.ENSMUSP00000033321,10090.ENSMUSP00000035120,10090.ENSMUSP00000043765,10090.ENSMUSP00000047518,10090.ENSMUSP00000048053…	Crhr2,Hcn1,Stac2,Map2k6,Asic2,Ryr2,Drd1a,Cd4,Oprk1,Ntsr1,Itpr1,Cask,Cck,Ank2,Ramp3,Wfs1,Kcne2,Wnk1,Cemip,Chrna4,Actn2,Drd2,Homer1,Htt,Atp8a2,Gnas,Cacng3,Kcnc2,Akap5,Stk39,Adora2a,Ephb2,Akt3,Prkcd,Kcnc1,Mchr1,Trpc1
GO:0007204	35	positive regulation of cytosolic calcium ion concentration		310	0.4	0.00011	10090.ENSMUSP00000002848,10090.ENSMUSP00000020964,10090.ENSMUSP00000021750,10090.ENSMUSP00000021932,10090.ENSMUSP00000023007,10090.ENSMUSP00000024044,10090.ENSMUSP00000027888,10090.ENSMUSP00000028499,10090.ENSMUSP00000029084,10090.ENSMUSP00000032192,10090.ENSMUSP00000032322,10090.ENSMUSP00000033189,10090.ENSMUSP00000038527,10090.ENSMUSP00000047518,10090.ENSMUSP00000049584,10090.ENSMUSP00000053703…	Grin2d,Fkbp1b,Ryr2,Drd1a,Adcy8,Cd4,Abl2,Itgav,Ntsr1,Itpr1,Lrp6,Cckbr,Cib2,Ramp3,Itpr2,Adra1a,Cnr1,Gpr6,Cemip,Jak2,Adcyap1,Adra1b,Trpv4,Drd2,Htt,Plch1,Slc8a1,Ryr3,Akap5,Fam155a,Grin2a,Mchr1,Pdgfra,Tac1,Trpc1
GO:2000146	31	negative regulation of cell motility		279	0.4	0.00047	10090.ENSMUSP00000000542,10090.ENSMUSP00000002079,10090.ENSMUSP00000021932,10090.ENSMUSP00000028177,10090.ENSMUSP00000028829,10090.ENSMUSP00000030714,10090.ENSMUSP00000030741,10090.ENSMUSP00000032719,10090.ENSMUSP00000032768,10090.ENSMUSP00000033444,10090.ENSMUSP00000033770,10090.ENSMUSP00000033923,10090.ENSMUSP00000038361,10090.ENSMUSP00000050683,10090.ENSMUSP00000054389,10090.ENSMUSP00000068471…	Acvrl1,Plxnb3,Drd1a,Olfm1,Spred1,Sema3a,Ptpru,Nav3,Nr2f2,Mst4,Mecp2,Dlc1,Abhd2,Foxo3,Nov,Ldlrad4,Dach1,Drd2,Adarb1,Spint2,Sema6d,Osbpl8,Ptprt,Ptprj,Ppargc1a,Mctp1,Atp2b4,Ptprk,Mef2c,Sulf1,Clasp1
GO:0003007	30	heart morphogenesis		267	0.4	0.00053	10090.ENSMUSP00000000542,10090.ENSMUSP00000015511,10090.ENSMUSP00000021750,10090.ENSMUSP00000021921,10090.ENSMUSP00000028177,10090.ENSMUSP00000028280,10090.ENSMUSP00000029422,10090.ENSMUSP00000032322,10090.ENSMUSP00000033030,10090.ENSMUSP00000033923,10090.ENSMUSP00000038181,10090.ENSMUSP00000043676,10090.ENSMUSP00000043849,10090.ENSMUSP00000046787,10090.ENSMUSP00000051163,10090.ENSMUSP00000054424…	Acvrl1,Plxnd1,Ryr2,Ptch1,Olfm1,Col5a1,Shox2,Lrp6,Parva,Dlc1,Kat6a,Dicer1,Tgfb2,Tbr1,Mical2,Rbm15,Ly6e,Tead1,Slit3,Rarb,Mdm4,Slc8a1,Bmpr2,Col11a1,Folr1,Med1,Nrp2,Heg1,Mef2c,Prox1
GO:0030336	30	negative regulation of cell migration		267	0.4	0.00053	10090.ENSMUSP00000000542,10090.ENSMUSP00000002079,10090.ENSMUSP00000021932,10090.ENSMUSP00000028177,10090.ENSMUSP00000028829,10090.ENSMUSP00000030714,10090.ENSMUSP00000030741,10090.ENSMUSP00000032719,10090.ENSMUSP00000032768,10090.ENSMUSP00000033444,10090.ENSMUSP00000033770,10090.ENSMUSP00000033923,10090.ENSMUSP00000038361,10090.ENSMUSP00000050683,10090.ENSMUSP00000054389,10090.ENSMUSP00000068471…	Acvrl1,Plxnb3,Drd1a,Olfm1,Spred1,Sema3a,Ptpru,Nav3,Nr2f2,Mst4,Mecp2,Dlc1,Abhd2,Foxo3,Nov,Ldlrad4,Dach1,Drd2,Adarb1,Sema6d,Osbpl8,Ptprt,Ptprj,Ppargc1a,Mctp1,Atp2b4,Ptprk,Mef2c,Sulf1,Clasp1
GO:0090257	27	regulation of muscle system process		242	0.4	0.0014	10090.ENSMUSP00000020964,10090.ENSMUSP00000021750,10090.ENSMUSP00000022986,10090.ENSMUSP00000033040,10090.ENSMUSP00000036203,10090.ENSMUSP00000036674,10090.ENSMUSP00000040071,10090.ENSMUSP00000043765,10090.ENSMUSP00000048918,10090.ENSMUSP00000050683,10090.ENSMUSP00000053703,10090.ENSMUSP00000055308,10090.ENSMUSP00000060671,10090.ENSMUSP00000062392,10090.ENSMUSP00000066789,10090.ENSMUSP00000070200…	Fkbp1b,Ryr2,Fbxo32,Pak1,Adra2a,Dock5,Npnt,Ank2,Gucy1a3,Foxo3,Adra1a,Foxo1,Tead1,Prkca,Ep300,Adra1b,Camk2g,Slc8a1,Camk2d,Pde4d,Mrvi1,Ppargc1a,Atp2b4,Tomm70a,Mef2c,Sstr2,Chrm3
GO:0048639	24	positive regulation of developmental growth		214	0.4	0.003	10090.ENSMUSP00000005671,10090.ENSMUSP00000015137,10090.ENSMUSP00000024805,10090.ENSMUSP00000033040,10090.ENSMUSP00000033770,10090.ENSMUSP00000039041,10090.ENSMUSP00000044416,10090.ENSMUSP00000052758,10090.ENSMUSP00000056040,10090.ENSMUSP00000057635,10090.ENSMUSP00000057989,10090.ENSMUSP00000066789,10090.ENSMUSP00000068374,10090.ENSMUSP00000069024,10090.ENSMUSP00000075170,10090.ENSMUSP00000079238…	Igf1r,Limk1,Cpne5,Pak1,Mecp2,Flt3,Cpne9,Itsn2,Dscam,Gpam,Bdnf,Ep300,Map1b,Sema5a,Drd2,Atp8a2,Syt17,Golga4,Cdkl5,Bmpr2,Rims1,Igf2,Mef2c,Prox1
GO:0008217	22	regulation of blood pressure		199	0.4	0.0063	10090.ENSMUSP00000000542,10090.ENSMUSP00000001963,10090.ENSMUSP00000003568,10090.ENSMUSP00000021045,10090.ENSMUSP00000029084,10090.ENSMUSP00000032768,10090.ENSMUSP00000033770,10090.ENSMUSP00000048218,10090.ENSMUSP00000048918,10090.ENSMUSP00000053703,10090.ENSMUSP00000055797,10090.ENSMUSP00000063001,10090.ENSMUSP00000066737,10090.ENSMUSP00000070200,10090.ENSMUSP00000075170,10090.ENSMUSP00000076364…	Acvrl1,Ace,Crhr2,Asic2,Ntsr1,Nr2f2,Mecp2,Acta2,Gucy1a3,Adra1a,Cnr1,Wnk1,Npr3,Adra1b,Drd2,Ptpro,Kl,Gnas,Bmpr2,Ncald,Stk39,Tac1
GO:0016331	20	morphogenesis of embryonic epithelium		177	0.4	0.0088	10090.ENSMUSP00000021921,10090.ENSMUSP00000022246,10090.ENSMUSP00000027888,10090.ENSMUSP00000032322,10090.ENSMUSP00000033923,10090.ENSMUSP00000035754,10090.ENSMUSP00000043849,10090.ENSMUSP00000048320,10090.ENSMUSP00000069685,10090.ENSMUSP00000075242,10090.ENSMUSP00000075283,10090.ENSMUSP00000077781,10090.ENSMUSP00000078945,10090.ENSMUSP00000096204,10090.ENSMUSP00000102598,10090.ENSMUSP00000108306…	Ptch1,Fgf10,Abl2,Lrp6,Dlc1,Zic5,Tgfb2,Cc2d2a,Zeb2,Arhgap35,Zic2,Enah,Htt,Spint2,Folr1,Cecr2,Setd2,Epb4.1l5,Luzp1,Hectd1
GO:0035148	20	tube formation		177	0.4	0.0088	10090.ENSMUSP00000021921,10090.ENSMUSP00000022246,10090.ENSMUSP00000027888,10090.ENSMUSP00000032322,10090.ENSMUSP00000033923,10090.ENSMUSP00000035754,10090.ENSMUSP00000043676,10090.ENSMUSP00000043849,10090.ENSMUSP00000048320,10090.ENSMUSP00000052863,10090.ENSMUSP00000069685,10090.ENSMUSP00000075242,10090.ENSMUSP00000075283,10090.ENSMUSP00000077781,10090.ENSMUSP00000096204,10090.ENSMUSP00000102598…	Ptch1,Fgf10,Abl2,Lrp6,Dlc1,Zic5,Dicer1,Tgfb2,Cc2d2a,Nfib,Zeb2,Arhgap35,Zic2,Enah,Spint2,Folr1,Cecr2,Setd2,Luzp1,Hectd1
GO:0072175	18	epithelial tube formation		161	0.4	0.017	10090.ENSMUSP00000021921,10090.ENSMUSP00000022246,10090.ENSMUSP00000027888,10090.ENSMUSP00000032322,10090.ENSMUSP00000033923,10090.ENSMUSP00000035754,10090.ENSMUSP00000043849,10090.ENSMUSP00000048320,10090.ENSMUSP00000069685,10090.ENSMUSP00000075242,10090.ENSMUSP00000075283,10090.ENSMUSP00000077781,10090.ENSMUSP00000096204,10090.ENSMUSP00000102598,10090.ENSMUSP00000108306,10090.ENSMUSP00000116313…	Ptch1,Fgf10,Abl2,Lrp6,Dlc1,Zic5,Tgfb2,Cc2d2a,Zeb2,Arhgap35,Zic2,Enah,Spint2,Folr1,Cecr2,Setd2,Luzp1,Hectd1
GO:0001936	15	regulation of endothelial cell proliferation		134	0.4	0.0386	10090.ENSMUSP00000000542,10090.ENSMUSP00000001326,10090.ENSMUSP00000002079,10090.ENSMUSP00000019906,10090.ENSMUSP00000022213,10090.ENSMUSP00000032768,10090.ENSMUSP00000062392,10090.ENSMUSP00000069024,10090.ENSMUSP00000084701,10090.ENSMUSP00000099718,10090.ENSMUSP00000101556,10090.ENSMUSP00000106789,10090.ENSMUSP00000132547,10090.ENSMUSP00000135703,10090.ENSMUSP00000137523	Acvrl1,Sp1,Plxnb3,Vip,Thbs4,Nr2f2,Prkca,Sema5a,Bmpr2,Itga4,Igf2,Akt3,Mef2c,Prox1,Sulf1
GO:0051650	15	establishment of vesicle localization		135	0.4	0.0405	10090.ENSMUSP00000028102,10090.ENSMUSP00000029404,10090.ENSMUSP00000030691,10090.ENSMUSP00000036181,10090.ENSMUSP00000041878,10090.ENSMUSP00000046891,10090.ENSMUSP00000061472,10090.ENSMUSP00000078945,10090.ENSMUSP00000081764,10090.ENSMUSP00000092075,10090.ENSMUSP00000099515,10090.ENSMUSP00000099718,10090.ENSMUSP00000113457,10090.ENSMUSP00000116028,10090.ENSMUSP00000140019	Kif5c,Ppfia2,Pclo,Myo6,Mreg,Myrip,Kif1b,Htt,Fyco1,Kif1c,5730455P16Rik,Itga4,Ccdc186,Myo5a,Clasp1
GO:0090277	14	positive regulation of peptide hormone secretion		125	0.4	0.0491	10090.ENSMUSP00000021209,10090.ENSMUSP00000023007,10090.ENSMUSP00000027217,10090.ENSMUSP00000033189,10090.ENSMUSP00000033321,10090.ENSMUSP00000046891,10090.ENSMUSP00000063795,10090.ENSMUSP00000064394,10090.ENSMUSP00000067057,10090.ENSMUSP00000072145,10090.ENSMUSP00000075170,10090.ENSMUSP00000103861,10090.ENSMUSP00000107283,10090.ENSMUSP00000133437	Doc2b,Adcy8,Ecrg4,Cckbr,Cask,Myrip,Irs1,Jak2,Adcyap1,Vsnl1,Drd2,Pex5l,Tcf7l2,Grp
GO:0022008	194	neurogenesis		1784	0.39	4.57e-26	10090.ENSMUSP00000000128,10090.ENSMUSP00000001963,10090.ENSMUSP00000002079,10090.ENSMUSP00000005671,10090.ENSMUSP00000006718,10090.ENSMUSP00000006893,10090.ENSMUSP00000006991,10090.ENSMUSP00000015137,10090.ENSMUSP00000015511,10090.ENSMUSP00000020706,10090.ENSMUSP00000020939,10090.ENSMUSP00000020964,10090.ENSMUSP00000021527,10090.ENSMUSP00000021810,10090.ENSMUSP00000021921,10090.ENSMUSP00000021932…	Wnt9a,Ace,Plxnb3,Igf1r,Wnt10a,Kiaa0319,Hcn1,Limk1,Plxnd1,Adcy1,Nrcam,Fkbp1b,Prkch,Id4,Ptch1,Drd1a,Agtpbp1,Thbs4,Emb,Fgf10,Fezf2,Alcam,Cpne5,Slit1,Bhlhe22,Farp1,Nptx1,Prex2,Bok,Abl2,Uhmk1,Kif5c,Nr4a2,Olfm1,Ltk,Stmn2,Mme,Ppfia2,Shox2,Serpini1,Hipk1,Sh3gl2,Dock7,Sema3a,Chd5,Cxcl5,Tmem106b,Itpr1,Lrp6,Nav3,Nr2f2,Pak1,Cask,Mecp2,Cbln1,Cck,Ntng2,Myo6,Lzts3,Arhgap44,Syne1,Astn1,Nrn1,Neurod2,Dner,Dicer1,T…
GO:0060284	119	regulation of cell development		1086	0.39	1.72e-15	10090.ENSMUSP00000001963,10090.ENSMUSP00000002079,10090.ENSMUSP00000005671,10090.ENSMUSP00000006893,10090.ENSMUSP00000015137,10090.ENSMUSP00000015511,10090.ENSMUSP00000020939,10090.ENSMUSP00000020964,10090.ENSMUSP00000021527,10090.ENSMUSP00000021810,10090.ENSMUSP00000022262,10090.ENSMUSP00000024805,10090.ENSMUSP00000025993,10090.ENSMUSP00000027888,10090.ENSMUSP00000028177,10090.ENSMUSP00000028389…	Ace,Plxnb3,Igf1r,Kiaa0319,Limk1,Plxnd1,Nrcam,Fkbp1b,Prkch,Id4,Fezf2,Cpne5,Slit1,Abl2,Olfm1,Frzb,Fbn1,Ltk,Stmn2,Mme,Ppfia2,Shox2,Serpini1,Dock7,Sema3a,Cxcl5,Tmem106b,Itpr1,Lrp6,Pak1,Cask,Mecp2,Ntng2,Dock5,Lzts3,Arhgap44,Syne1,Neurod2,Dicer1,Cpne9,Emx1,Tbr1,Sox5,Fzd4,Foxo3,Ywhag,Itsn2,Bend6,Cnr1,Dscam,Bdnf,Vwc2l,Sorl1,Lingo1,Rtn4r,Gfap,Per2,Ep300,Adcyap1,Rarb,Map1b,Rgs14,Sema5a,Zeb2,Camk2g,Trpv4,Nt…
GO:0071495	117	cellular response to endogenous stimulus		1075	0.39	5e-15	10090.ENSMUSP00000000542,10090.ENSMUSP00000001326,10090.ENSMUSP00000003568,10090.ENSMUSP00000004774,10090.ENSMUSP00000004968,10090.ENSMUSP00000005671,10090.ENSMUSP00000006718,10090.ENSMUSP00000006991,10090.ENSMUSP00000015987,10090.ENSMUSP00000017552,10090.ENSMUSP00000020707,10090.ENSMUSP00000021750,10090.ENSMUSP00000021932,10090.ENSMUSP00000022235,10090.ENSMUSP00000022246,10090.ENSMUSP00000022986…	Acvrl1,Sp1,Crhr2,Aqp1,Plod3,Igf1r,Wnt10a,Hcn1,Rxrg,Cacnb1,Gabra1,Ryr2,Drd1a,Htr1a,Fgf10,Fbxo32,Adcy8,Cldn1,Esrrg,Nr4a2,Fbn1,Stmn2,Sh3gl2,Pik3r3,Itpr1,Nr2f2,Pak1,Mecp2,Sesn3,Ireb2,Dstyk,Adra2a,Abhd2,Cib2,Sostdc1,Cbl,Crhbp,Tgfb2,Igfbp2,Ramp3,Sox5,Rorb,Garem,Itpr2,Foxo3,Ywhag,Slc38a9,Foxo1,Ddx17,Zfp106,Hivep1,Gpam,Bdnf,Sstr3,Kif1b,Irs1,Jak2,Penk,Slit3,Adcyap1,Rarb,Actn2,Map1b,Egr1,Sox6,Drd2,Gnb5,Rxf…
GO:0120036	116	plasma membrane bounded cell projection organization		1072	0.39	9.5e-15	10090.ENSMUSP00000001920,10090.ENSMUSP00000002079,10090.ENSMUSP00000005671,10090.ENSMUSP00000015511,10090.ENSMUSP00000020706,10090.ENSMUSP00000020939,10090.ENSMUSP00000021921,10090.ENSMUSP00000022213,10090.ENSMUSP00000022242,10090.ENSMUSP00000022262,10090.ENSMUSP00000023312,10090.ENSMUSP00000025993,10090.ENSMUSP00000026120,10090.ENSMUSP00000026635,10090.ENSMUSP00000026670,10090.ENSMUSP00000027056…	Aif1l,Plxnb3,Igf1r,Plxnd1,Adcy1,Nrcam,Ptch1,Thbs4,Emb,Fezf2,Alcam,Slit1,Bhlhe22,Farp1,Nptx1,Prex2,Abl2,Uhmk1,Kif5c,Nr4a2,Stmn2,Sh3gl2,Dock7,Sema3a,Tmem106b,Parva,Pak1,Mst4,Mecp2,Cck,Ntng2,Tanc1,Myo6,Wdr19,Dzip1,Nrn1,Kif27,Dicer1,Tgfb2,Emx1,Cc2d2a,Epha10,D3Bwg0562e,Nfib,Cnr1,Dscam,Bdnf,Lingo1,Prkca,Rtn4r,Jak2,Gfap,Slit3,Adcyap1,Actn2,Map1b,Sema5a,Zeb2,Ntng1,Btbd3,Drd2,Arhgap35,Zic2,Ptpro,Slitrk6,E…
GO:0010720	73	positive regulation of cell development		661	0.39	2.16e-09	10090.ENSMUSP00000001963,10090.ENSMUSP00000002079,10090.ENSMUSP00000005671,10090.ENSMUSP00000015137,10090.ENSMUSP00000015511,10090.ENSMUSP00000020964,10090.ENSMUSP00000021527,10090.ENSMUSP00000022262,10090.ENSMUSP00000024805,10090.ENSMUSP00000027888,10090.ENSMUSP00000028759,10090.ENSMUSP00000029002,10090.ENSMUSP00000029400,10090.ENSMUSP00000029422,10090.ENSMUSP00000029423,10090.ENSMUSP00000030714…	Ace,Plxnb3,Igf1r,Limk1,Plxnd1,Fkbp1b,Prkch,Fezf2,Cpne5,Abl2,Ltk,Stmn2,Mme,Shox2,Serpini1,Sema3a,Cxcl5,Tmem106b,Itpr1,Lrp6,Pak1,Cask,Mecp2,Dock5,Neurod2,Dicer1,Cpne9,Fzd4,Itsn2,Bend6,Cnr1,Dscam,Bdnf,Vwc2l,Gfap,Ep300,Adcyap1,Rarb,Map1b,Rgs14,Sema5a,Zeb2,Drd2,Arhgap35,Atp8a2,Dab2,Syt17,Golga4,Cdkl5,Bmpr2,Akap5,Rims1,Cpeb1,Slitrk1,Ephb2,Elavl4,Lrp8,Shank1,Gli3,Cux2,Cflar,Plxna4,Skil,Stau2,Htr7,Iqgap1…
GO:0015672	43	monovalent inorganic cation transport		391	0.39	1.9e-05	10090.ENSMUSP00000000809,10090.ENSMUSP00000000811,10090.ENSMUSP00000004428,10090.ENSMUSP00000004774,10090.ENSMUSP00000006991,10090.ENSMUSP00000009617,10090.ENSMUSP00000018614,10090.ENSMUSP00000021045,10090.ENSMUSP00000023776,10090.ENSMUSP00000025908,10090.ENSMUSP00000028377,10090.ENSMUSP00000028549,10090.ENSMUSP00000028815,10090.ENSMUSP00000028880,10090.ENSMUSP00000032451,10090.ENSMUSP00000032710…	Slc5a5,Kcnn3,Clcn5,Aqp1,Hcn1,Kcnc4,Kcnab3,Asic2,Slc4a8,Kcnk4,Scn2a1,Slc12a6,Slc23a2,Slc20a1,Slc6a11,Slc17a6,Kcnk9,Atp6v0a4,Kcna2,Kcne2,Kcng3,Kcna5,Kcng4,Kcnb1,Kcnj9,Kcnq3,Scn1a,Scn8a,Slc17a7,Slc8a1,Kcnc2,Kcnd3,Kcnj6,Slc38a1,Alg10b,Kcnj16,Kcnc3,Slc36a1,Slc2a13,Slc24a3,Slc4a4,Kcnc1,Cacna1h
GO:0051271	34	negative regulation of cellular component movement		314	0.39	0.00031	10090.ENSMUSP00000000542,10090.ENSMUSP00000002079,10090.ENSMUSP00000021932,10090.ENSMUSP00000025993,10090.ENSMUSP00000028177,10090.ENSMUSP00000028829,10090.ENSMUSP00000030714,10090.ENSMUSP00000030741,10090.ENSMUSP00000032719,10090.ENSMUSP00000032768,10090.ENSMUSP00000033444,10090.ENSMUSP00000033770,10090.ENSMUSP00000033923,10090.ENSMUSP00000038361,10090.ENSMUSP00000050683,10090.ENSMUSP00000054389…	Acvrl1,Plxnb3,Drd1a,Slit1,Olfm1,Spred1,Sema3a,Ptpru,Nav3,Nr2f2,Mst4,Mecp2,Dlc1,Abhd2,Foxo3,Nov,Ldlrad4,Sema5a,Dach1,Drd2,Adarb1,Spint2,Sema6d,Sema3b,Osbpl8,Ptprt,Ptprj,Ppargc1a,Mctp1,Atp2b4,Ptprk,Mef2c,Sulf1,Clasp1
GO:0070838	31	divalent metal ion transport		287	0.39	0.00074	10090.ENSMUSP00000002848,10090.ENSMUSP00000017552,10090.ENSMUSP00000020964,10090.ENSMUSP00000021750,10090.ENSMUSP00000021772,10090.ENSMUSP00000028499,10090.ENSMUSP00000031037,10090.ENSMUSP00000032192,10090.ENSMUSP00000033321,10090.ENSMUSP00000047518,10090.ENSMUSP00000047888,10090.ENSMUSP00000049584,10090.ENSMUSP00000053703,10090.ENSMUSP00000055797,10090.ENSMUSP00000066338,10090.ENSMUSP00000071720…	Grin2d,Cacnb1,Fkbp1b,Ryr2,Mrs2,Itgav,Slc30a3,Itpr1,Cask,Ramp3,Cacng5,Itpr2,Adra1a,Cnr1,Chrna4,Camk2g,Trpv4,Drd2,Plch1,Cacng3,Slc8a1,Ryr3,Camk2d,Slc24a3,Fam155a,Grin2a,Atp2b4,Cacna1h,Trpc1,Tmem163,Cacna1e
GO:0060828	25	regulation of canonical Wnt signaling pathway		230	0.39	0.0033	10090.ENSMUSP00000022246,10090.ENSMUSP00000028389,10090.ENSMUSP00000030741,10090.ENSMUSP00000030763,10090.ENSMUSP00000033057,10090.ENSMUSP00000033929,10090.ENSMUSP00000034949,10090.ENSMUSP00000040230,10090.ENSMUSP00000050683,10090.ENSMUSP00000055308,10090.ENSMUSP00000063001,10090.ENSMUSP00000067325,10090.ENSMUSP00000069024,10090.ENSMUSP00000069616,10090.ENSMUSP00000071025,10090.ENSMUSP00000076364…	Fgf10,Frzb,Ptpru,Cdk14,Dkkl1,Tnks,Csnk1g1,Sostdc1,Foxo3,Foxo1,Wnk1,Rspo2,Sema5a,Egr1,Shisa6,Ptpro,Apc,Dab2,Tbl1x,Chd8,Folr1,Ubr5,Gli3,Tcf7l2,Xiap
GO:0050796	21	regulation of insulin secretion		191	0.39	0.0088	10090.ENSMUSP00000003568,10090.ENSMUSP00000020964,10090.ENSMUSP00000021209,10090.ENSMUSP00000023007,10090.ENSMUSP00000033321,10090.ENSMUSP00000036203,10090.ENSMUSP00000046891,10090.ENSMUSP00000054389,10090.ENSMUSP00000055797,10090.ENSMUSP00000057981,10090.ENSMUSP00000063795,10090.ENSMUSP00000064394,10090.ENSMUSP00000066620,10090.ENSMUSP00000072145,10090.ENSMUSP00000075170,10090.ENSMUSP00000107283…	Crhr2,Fkbp1b,Doc2b,Adcy8,Cask,Adra2a,Myrip,Nov,Cnr1,Kcnb1,Irs1,Jak2,Per2,Vsnl1,Drd2,Tcf7l2,Stxbp4,Rfx3,Brsk2,Nrxn1,Cacna1e
GO:0070588	21	calcium ion transmembrane transport		192	0.39	0.0093	10090.ENSMUSP00000002848,10090.ENSMUSP00000017552,10090.ENSMUSP00000020964,10090.ENSMUSP00000021750,10090.ENSMUSP00000028499,10090.ENSMUSP00000032192,10090.ENSMUSP00000049584,10090.ENSMUSP00000055797,10090.ENSMUSP00000071859,10090.ENSMUSP00000075170,10090.ENSMUSP00000081122,10090.ENSMUSP00000081664,10090.ENSMUSP00000083725,10090.ENSMUSP00000089426,10090.ENSMUSP00000105634,10090.ENSMUSP00000106596…	Grin2d,Cacnb1,Fkbp1b,Ryr2,Itgav,Itpr1,Itpr2,Cnr1,Trpv4,Drd2,Plch1,Cacng3,Slc8a1,Ryr3,Slc24a3,Fam155a,Grin2a,Atp2b4,Cacna1h,Trpc1,Cacna1e
GO:0032388	21	positive regulation of intracellular transport		194	0.39	0.0103	10090.ENSMUSP00000033040,10090.ENSMUSP00000033770,10090.ENSMUSP00000034927,10090.ENSMUSP00000036482,10090.ENSMUSP00000045286,10090.ENSMUSP00000057981,10090.ENSMUSP00000058613,10090.ENSMUSP00000060589,10090.ENSMUSP00000063277,10090.ENSMUSP00000064394,10090.ENSMUSP00000066789,10090.ENSMUSP00000067708,10090.ENSMUSP00000079689,10090.ENSMUSP00000086565,10090.ENSMUSP00000087525,10090.ENSMUSP00000093270…	Pak1,Mecp2,Zic1,BC018507,Spag5,Kcnb1,Sorl1,Slc35d3,Cemip,Jak2,Ep300,Actn2,Dab2,Edem1,Pla2g4e,Akap5,Fbxw7,Ubr5,Gli3,Tcf7l2,Prkcd
GO:0072659	21	protein localization to plasma membrane		194	0.39	0.0103	10090.ENSMUSP00000015146,10090.ENSMUSP00000021921,10090.ENSMUSP00000023334,10090.ENSMUSP00000032322,10090.ENSMUSP00000033321,10090.ENSMUSP00000039139,10090.ENSMUSP00000043765,10090.ENSMUSP00000045282,10090.ENSMUSP00000047518,10090.ENSMUSP00000057981,10090.ENSMUSP00000067708,10090.ENSMUSP00000081880,10090.ENSMUSP00000093177,10090.ENSMUSP00000093939,10090.ENSMUSP00000099902,10090.ENSMUSP00000102829…	Efr3a,Ptch1,Pvrl3,Lrp6,Cask,Arhgap44,Ank2,Tspan33,Ramp3,Kcnb1,Actn2,Golga4,Zdhhc22,Adcy6,Sptbn1,Sytl2,Myo5a,Slmap,Macf1,Prkg2,Tnik
GO:0034767	20	positive regulation of ion transmembrane transport		184	0.39	0.0129	10090.ENSMUSP00000006991,10090.ENSMUSP00000017544,10090.ENSMUSP00000021045,10090.ENSMUSP00000021750,10090.ENSMUSP00000021932,10090.ENSMUSP00000027038,10090.ENSMUSP00000029084,10090.ENSMUSP00000043765,10090.ENSMUSP00000047518,10090.ENSMUSP00000048849,10090.ENSMUSP00000063001,10090.ENSMUSP00000063277,10090.ENSMUSP00000067708,10090.ENSMUSP00000078945,10090.ENSMUSP00000081664,10090.ENSMUSP00000089814…	Hcn1,Stac2,Asic2,Ryr2,Drd1a,Oprk1,Ntsr1,Ank2,Ramp3,Kcne2,Wnk1,Cemip,Actn2,Htt,Cacng3,Kcnc2,Stk39,Ephb2,Kcnc1,Trpc1
GO:0015698	16	inorganic anion transport		146	0.39	0.0344	10090.ENSMUSP00000000809,10090.ENSMUSP00000004428,10090.ENSMUSP00000020707,10090.ENSMUSP00000023670,10090.ENSMUSP00000023776,10090.ENSMUSP00000027741,10090.ENSMUSP00000028549,10090.ENSMUSP00000028880,10090.ENSMUSP00000062638,10090.ENSMUSP00000078972,10090.ENSMUSP00000082489,10090.ENSMUSP00000097219,10090.ENSMUSP00000119447,10090.ENSMUSP00000121744,10090.ENSMUSP00000124569,10090.ENSMUSP00000136166	Slc5a5,Clcn5,Gabra1,Clic6,Slc4a8,Xpr1,Slc12a6,Slc20a1,Gabra3,Slc4a2,Slc17a7,Ano3,Slc26a2,Slc4a4,Slc37a2,Phlpp2
GO:0009749	16	response to glucose		147	0.39	0.0364	10090.ENSMUSP00000005671,10090.ENSMUSP00000020964,10090.ENSMUSP00000023007,10090.ENSMUSP00000027038,10090.ENSMUSP00000050683,10090.ENSMUSP00000057635,10090.ENSMUSP00000057981,10090.ENSMUSP00000066789,10090.ENSMUSP00000069616,10090.ENSMUSP00000099652,10090.ENSMUSP00000103586,10090.ENSMUSP00000107047,10090.ENSMUSP00000107283,10090.ENSMUSP00000113457,10090.ENSMUSP00000117040,10090.ENSMUSP00000126108	Igf1r,Fkbp1b,Adcy8,Oprk1,Foxo3,Gpam,Kcnb1,Ep300,Egr1,Tjp1,Unc13b,Ildr2,Tcf7l2,Ccdc186,Ppargc1a,Acvr2b
GO:0003206	15	cardiac chamber morphogenesis		138	0.39	0.0473	10090.ENSMUSP00000021750,10090.ENSMUSP00000029422,10090.ENSMUSP00000033030,10090.ENSMUSP00000043849,10090.ENSMUSP00000054424,10090.ENSMUSP00000056703,10090.ENSMUSP00000066857,10090.ENSMUSP00000067694,10090.ENSMUSP00000084701,10090.ENSMUSP00000089793,10090.ENSMUSP00000103169,10090.ENSMUSP00000109794,10090.ENSMUSP00000119790,10090.ENSMUSP00000132547,10090.ENSMUSP00000135703	Ryr2,Shox2,Parva,Tgfb2,Rbm15,Ly6e,Slit3,Rarb,Bmpr2,Col11a1,Med1,Nrp2,Heg1,Mef2c,Prox1
GO:0007417	105	central nervous system development		984	0.38	5.86e-13	10090.ENSMUSP00000004774,10090.ENSMUSP00000005671,10090.ENSMUSP00000007738,10090.ENSMUSP00000020706,10090.ENSMUSP00000020939,10090.ENSMUSP00000021810,10090.ENSMUSP00000021898,10090.ENSMUSP00000021921,10090.ENSMUSP00000021932,10090.ENSMUSP00000022040,10090.ENSMUSP00000022246,10090.ENSMUSP00000022262,10090.ENSMUSP00000025993,10090.ENSMUSP00000026120,10090.ENSMUSP00000027217,10090.ENSMUSP00000027499…	Aqp1,Igf1r,Hapln4,Adcy1,Nrcam,Id4,Shc3,Ptch1,Drd1a,Agtpbp1,Fgf10,Fezf2,Slit1,Bhlhe22,Ecrg4,Bok,Abl2,Nr4a2,Atrn,Dock7,Sema3a,Chd5,Lrp6,Slc6a11,Nr2f2,Pak1,Mecp2,Dlc1,Cbln1,Zic1,Zic5,Neurod2,Dner,Kif27,Dicer1,Emx1,Tbr1,Neurod6,Sox5,Fzd4,Foxo3,Nfib,Sstr3,Lingo1,Prkca,Rtn4r,Gfap,Adcyap1,Rarb,Sema5a,Zeb2,Sox6,Btbd3,Drd2,Arhgap35,Zic2,Sez6l,Htt,Whrn,Slc17a7,Bmpr2,Smarca1,Chd8,Trio,Nr2f1,Adarb1,Sema6d,Sh…
GO:1903530	76	regulation of secretion by cell		713	0.38	3.65e-09	10090.ENSMUSP00000003568,10090.ENSMUSP00000005509,10090.ENSMUSP00000009617,10090.ENSMUSP00000018122,10090.ENSMUSP00000019906,10090.ENSMUSP00000020227,10090.ENSMUSP00000020706,10090.ENSMUSP00000020949,10090.ENSMUSP00000020964,10090.ENSMUSP00000021209,10090.ENSMUSP00000021932,10090.ENSMUSP00000022235,10090.ENSMUSP00000023007,10090.ENSMUSP00000023776,10090.ENSMUSP00000027038,10090.ENSMUSP00000027217…	Crhr2,Stx1a,Kcnc4,Cadps2,Vip,Cry1,Adcy1,Map2k6,Fkbp1b,Doc2b,Drd1a,Htr1a,Adcy8,Slc4a8,Oprk1,Ecrg4,Syt13,Napb,Ntsr1,Ppfia2,Pclo,Vamp1,Apba2,Cckbr,Cask,Cck,Myo6,Adra2a,Nrn1,Kcna2,Crhbp,Tgfb2,Myrip,Adra1a,Nov,Cnr1,Gpam,Kcnb1,Sorl1,Prkca,Exph5,Irs1,Jak2,Cadps,Chrna4,Per2,Ep300,Adcyap1,Rims3,Syp,Vsnl1,Drd2,Gnas,Dab2,Syt17,Syt6,Ap1g1,Rims1,Adora2a,Kcnc3,Unc13b,Pex5l,Tcf7l2,Myo5a,Stxbp4,Mctp1,Cacna1h,Htr…
GO:0098655	70	cation transmembrane transport		662	0.38	2.7e-08	10090.ENSMUSP00000000809,10090.ENSMUSP00000000811,10090.ENSMUSP00000002848,10090.ENSMUSP00000004428,10090.ENSMUSP00000004774,10090.ENSMUSP00000006991,10090.ENSMUSP00000009617,10090.ENSMUSP00000017552,10090.ENSMUSP00000018614,10090.ENSMUSP00000020964,10090.ENSMUSP00000021045,10090.ENSMUSP00000021750,10090.ENSMUSP00000021772,10090.ENSMUSP00000023776,10090.ENSMUSP00000025520,10090.ENSMUSP00000025908…	Slc5a5,Kcnn3,Grin2d,Clcn5,Aqp1,Hcn1,Kcnc4,Cacnb1,Kcnab3,Fkbp1b,Asic2,Ryr2,Mrs2,Slc4a8,Slc6a7,Kcnk4,Scn2a1,Itgav,Slc12a6,Slc23a2,Slc20a1,Slc30a3,Itpr1,Slc6a11,Kcnk9,Atp6v0a4,Kcna2,Kcne2,Itpr2,Slc38a9,Kcng3,Kcna5,Cnr1,Kcng4,Slc36a4,Kcnb1,Kcnj9,Kcnq3,Chrna4,Trpv4,Drd2,Scn1a,Scn8a,Plch1,Slc31a1,Cacng3,Slc17a7,Slc8a1,Ryr3,Kcnc2,Kcnd3,Kcnj6,Slc38a1,Alg10b,Kcnj16,Kcnc3,Pex5l,Slc36a1,Slc2a13,Slc24a3,Fam1…
GO:0048598	68	embryonic morphogenesis		637	0.38	3.35e-08	10090.ENSMUSP00000000128,10090.ENSMUSP00000001326,10090.ENSMUSP00000021750,10090.ENSMUSP00000021921,10090.ENSMUSP00000022246,10090.ENSMUSP00000027888,10090.ENSMUSP00000028389,10090.ENSMUSP00000028499,10090.ENSMUSP00000028633,10090.ENSMUSP00000029422,10090.ENSMUSP00000029438,10090.ENSMUSP00000032322,10090.ENSMUSP00000033923,10090.ENSMUSP00000034927,10090.ENSMUSP00000035754,10090.ENSMUSP00000036181…	Wnt9a,Sp1,Ryr2,Ptch1,Fgf10,Abl2,Frzb,Itgav,Fbn1,Shox2,Hipk1,Lrp6,Dlc1,Zic1,Zic5,Myo6,Wdr19,Sobp,Dicer1,Tgfb2,Tbr1,Cc2d2a,Mical2,Tead1,Rspo2,Rarb,Zeb2,Arhgap35,Zic2,Slitrk6,Enah,Htt,Atp8a2,Gnas,Whrn,Impad1,Tcf7,Bmpr2,Col8a1,Sp9,Zak,Lama3,Col11a1,Spint2,Mbnl1,Nsd1,Itga4,Ephb2,Igf2,Folr1,Med1,Gli3,Jbts17,Tcf7l2,Cecr2,Satb2,Otx2,Setd2,Macf1,Hipk2,Acvr2b,Pdgfra,Epb4.1l5,Luzp1,Mef2c,Pbx1,Prox1,Hectd1
GO:0010817	58	regulation of hormone levels		542	0.38	5.38e-07	10090.ENSMUSP00000000809,10090.ENSMUSP00000001963,10090.ENSMUSP00000003568,10090.ENSMUSP00000004774,10090.ENSMUSP00000005509,10090.ENSMUSP00000005671,10090.ENSMUSP00000019906,10090.ENSMUSP00000020227,10090.ENSMUSP00000020964,10090.ENSMUSP00000021209,10090.ENSMUSP00000022235,10090.ENSMUSP00000023007,10090.ENSMUSP00000026406,10090.ENSMUSP00000027038,10090.ENSMUSP00000027217,10090.ENSMUSP00000030691…	Slc5a5,Ace,Crhr2,Aqp1,Stx1a,Igf1r,Vip,Cry1,Fkbp1b,Doc2b,Htr1a,Adcy8,Rdh5,Oprk1,Ecrg4,Pclo,Cckbr,Cask,Adra2a,Crhbp,Myrip,Fzd4,Nov,Cnr1,Kcnb1,Irs1,Jak2,Per2,Adcyap1,Egr1,Trpv4,Vsnl1,Ttr,Drd2,Htt,Gnas,Dab2,Dio2,Igf2,Med1,Pex5l,Ildr2,Tcf7l2,Ccdc186,Myo5a,Stxbp4,Ppargc1a,Ide,Cacna1h,Acvr2b,Pdgfra,Grp,Rfx3,Brsk2,Nrxn1,Tac1,Vgf,Cacna1e
GO:0001654	43	eye development		399	0.38	2.87e-05	10090.ENSMUSP00000000542,10090.ENSMUSP00000001326,10090.ENSMUSP00000004774,10090.ENSMUSP00000006991,10090.ENSMUSP00000022040,10090.ENSMUSP00000022246,10090.ENSMUSP00000023334,10090.ENSMUSP00000026120,10090.ENSMUSP00000027974,10090.ENSMUSP00000028280,10090.ENSMUSP00000028633,10090.ENSMUSP00000029438,10090.ENSMUSP00000032322,10090.ENSMUSP00000032710,10090.ENSMUSP00000038098,10090.ENSMUSP00000043849…	Acvrl1,Sp1,Aqp1,Hcn1,Agtpbp1,Fgf10,Pvrl3,Bhlhe22,Atf6,Col5a1,Fbn1,Hipk1,Lrp6,Slc17a6,Wdr19,Tgfb2,Kmt2c,Rorb,Cc2d2a,Fzd4,Dscam,Rarb,Col8a2,Drd2,Arhgap35,Slitrk6,Apc,Atp8a2,Slc17a7,Bmpr2,Col8a1,Ephb2,Med1,Gli3,Otx2,Skil,Atp2b4,Hipk2,Stau2,Acvr2b,Pdgfra,Pbx1,Prox1
GO:0048638	41	regulation of developmental growth		388	0.38	7.71e-05	10090.ENSMUSP00000005671,10090.ENSMUSP00000006893,10090.ENSMUSP00000015137,10090.ENSMUSP00000021921,10090.ENSMUSP00000024805,10090.ENSMUSP00000025993,10090.ENSMUSP00000028177,10090.ENSMUSP00000028781,10090.ENSMUSP00000030714,10090.ENSMUSP00000033040,10090.ENSMUSP00000033770,10090.ENSMUSP00000039041,10090.ENSMUSP00000044416,10090.ENSMUSP00000052758,10090.ENSMUSP00000056040,10090.ENSMUSP00000057635…	Igf1r,Kiaa0319,Limk1,Ptch1,Cpne5,Slit1,Olfm1,Atrn,Sema3a,Pak1,Mecp2,Flt3,Cpne9,Itsn2,Dscam,Gpam,Bdnf,Rtn4r,Ep300,Map1b,Sema5a,Drd2,Apc,Atp8a2,Gnas,Syt17,Golga4,Cdkl5,Bmpr2,Mapk11,Rims1,Sema6d,Sema3b,Igf2,Tcf7l2,Tnr,Ankrd26,Plxna4,Tomm70a,Mef2c,Prox1
GO:0043010	38	camera-type eye development		355	0.38	0.00013	10090.ENSMUSP00000000542,10090.ENSMUSP00000001326,10090.ENSMUSP00000004774,10090.ENSMUSP00000006991,10090.ENSMUSP00000022040,10090.ENSMUSP00000022246,10090.ENSMUSP00000023334,10090.ENSMUSP00000026120,10090.ENSMUSP00000028633,10090.ENSMUSP00000029438,10090.ENSMUSP00000032322,10090.ENSMUSP00000032710,10090.ENSMUSP00000038098,10090.ENSMUSP00000043849,10090.ENSMUSP00000043874,10090.ENSMUSP00000047597…	Acvrl1,Sp1,Aqp1,Hcn1,Agtpbp1,Fgf10,Pvrl3,Bhlhe22,Fbn1,Hipk1,Lrp6,Slc17a6,Wdr19,Tgfb2,Kmt2c,Rorb,Cc2d2a,Fzd4,Dscam,Rarb,Col8a2,Drd2,Arhgap35,Slitrk6,Apc,Atp8a2,Slc17a7,Bmpr2,Col8a1,Ephb2,Med1,Gli3,Skil,Atp2b4,Hipk2,Acvr2b,Pdgfra,Prox1
GO:0048562	35	embryonic organ morphogenesis		327	0.38	0.00029	10090.ENSMUSP00000000128,10090.ENSMUSP00000001326,10090.ENSMUSP00000021750,10090.ENSMUSP00000022246,10090.ENSMUSP00000028389,10090.ENSMUSP00000028633,10090.ENSMUSP00000029422,10090.ENSMUSP00000029438,10090.ENSMUSP00000032322,10090.ENSMUSP00000034927,10090.ENSMUSP00000036181,10090.ENSMUSP00000038098,10090.ENSMUSP00000040072,10090.ENSMUSP00000043849,10090.ENSMUSP00000046787,10090.ENSMUSP00000051163…	Wnt9a,Sp1,Ryr2,Fgf10,Frzb,Fbn1,Shox2,Hipk1,Lrp6,Zic1,Myo6,Wdr19,Sobp,Tgfb2,Tbr1,Mical2,Tead1,Rarb,Slitrk6,Atp8a2,Gnas,Whrn,Tcf7,Col11a1,Ephb2,Folr1,Gli3,Tcf7l2,Satb2,Otx2,Setd2,Hipk2,Pdgfra,Mef2c,Prox1
GO:0046883	33	regulation of hormone secretion		306	0.38	0.00044	10090.ENSMUSP00000003568,10090.ENSMUSP00000020227,10090.ENSMUSP00000020964,10090.ENSMUSP00000021209,10090.ENSMUSP00000022235,10090.ENSMUSP00000023007,10090.ENSMUSP00000027038,10090.ENSMUSP00000027217,10090.ENSMUSP00000033189,10090.ENSMUSP00000033321,10090.ENSMUSP00000036203,10090.ENSMUSP00000042578,10090.ENSMUSP00000046891,10090.ENSMUSP00000054389,10090.ENSMUSP00000055797,10090.ENSMUSP00000057981…	Crhr2,Cry1,Fkbp1b,Doc2b,Htr1a,Adcy8,Oprk1,Ecrg4,Cckbr,Cask,Adra2a,Crhbp,Myrip,Nov,Cnr1,Kcnb1,Irs1,Jak2,Per2,Adcyap1,Vsnl1,Drd2,Gnas,Dab2,Pex5l,Tcf7l2,Stxbp4,Grp,Rfx3,Brsk2,Nrxn1,Tac1,Cacna1e
GO:1901653	32	cellular response to peptide		299	0.38	0.00065	10090.ENSMUSP00000001326,10090.ENSMUSP00000003568,10090.ENSMUSP00000005671,10090.ENSMUSP00000017552,10090.ENSMUSP00000023007,10090.ENSMUSP00000028166,10090.ENSMUSP00000028633,10090.ENSMUSP00000030464,10090.ENSMUSP00000033040,10090.ENSMUSP00000042578,10090.ENSMUSP00000050683,10090.ENSMUSP00000051223,10090.ENSMUSP00000055308,10090.ENSMUSP00000055602,10090.ENSMUSP00000057635,10090.ENSMUSP00000063795…	Sp1,Crhr2,Igf1r,Cacnb1,Adcy8,Nr4a2,Fbn1,Pik3r3,Pak1,Crhbp,Foxo3,Ywhag,Foxo1,Zfp106,Gpam,Irs1,Jak2,Actn2,Map1b,Kl,Apc,Adcy6,Cpeb1,Itga4,Igf2,Akt3,Prkcd,Cflar,Myo5a,Stxbp4,Lpin2,Grm5
GO:0010632	25	regulation of epithelial cell migration		232	0.38	0.0037	10090.ENSMUSP00000000542,10090.ENSMUSP00000001326,10090.ENSMUSP00000004774,10090.ENSMUSP00000013220,10090.ENSMUSP00000022246,10090.ENSMUSP00000028829,10090.ENSMUSP00000030714,10090.ENSMUSP00000032768,10090.ENSMUSP00000033770,10090.ENSMUSP00000036674,10090.ENSMUSP00000043849,10090.ENSMUSP00000062392,10090.ENSMUSP00000069024,10090.ENSMUSP00000084701,10090.ENSMUSP00000101556,10090.ENSMUSP00000103306…	Acvrl1,Sp1,Aqp1,Amotl1,Fgf10,Spred1,Sema3a,Nr2f2,Mecp2,Dock5,Tgfb2,Prkca,Sema5a,Bmpr2,Igf2,Fbxw7,Akt3,Atp2b4,Macf1,Epb4.1l5,Mef2c,Enpp2,Prox1,Tac1,Clasp1
GO:0060485	24	mesenchyme development		224	0.38	0.0052	10090.ENSMUSP00000000542,10090.ENSMUSP00000006718,10090.ENSMUSP00000022246,10090.ENSMUSP00000028177,10090.ENSMUSP00000028389,10090.ENSMUSP00000030714,10090.ENSMUSP00000032322,10090.ENSMUSP00000043676,10090.ENSMUSP00000043849,10090.ENSMUSP00000048218,10090.ENSMUSP00000055535,10090.ENSMUSP00000060671,10090.ENSMUSP00000068661,10090.ENSMUSP00000069685,10090.ENSMUSP00000078945,10090.ENSMUSP00000084701…	Acvrl1,Wnt10a,Fgf10,Olfm1,Frzb,Sema3a,Lrp6,Dicer1,Tgfb2,Acta2,Ddx17,Tead1,Mdm4,Zeb2,Htt,Bmpr2,Sema6d,Sema3b,Itga4,Kitl,Folr1,Nrp2,Epb4.1l5,Mef2c
GO:0018209	22	peptidyl-serine modification		206	0.38	0.0092	10090.ENSMUSP00000016323,10090.ENSMUSP00000021527,10090.ENSMUSP00000021539,10090.ENSMUSP00000021932,10090.ENSMUSP00000027979,10090.ENSMUSP00000029438,10090.ENSMUSP00000033929,10090.ENSMUSP00000034949,10090.ENSMUSP00000038471,10090.ENSMUSP00000042987,10090.ENSMUSP00000062392,10090.ENSMUSP00000063001,10090.ENSMUSP00000099776,10090.ENSMUSP00000102009,10090.ENSMUSP00000105363,10090.ENSMUSP00000106789…	Camk1g,Prkch,Vrk1,Drd1a,Uhmk1,Hipk1,Tnks,Csnk1g1,Stk32a,Rps6ka5,Prkca,Wnk1,Stk39,Camk2d,Mast1,Akt3,Dclk3,Prkcd,Spock3,Hipk2,Prkg2,Brsk2
GO:0030308	21	negative regulation of cell growth		197	0.38	0.012	10090.ENSMUSP00000000542,10090.ENSMUSP00000006893,10090.ENSMUSP00000021734,10090.ENSMUSP00000025993,10090.ENSMUSP00000028389,10090.ENSMUSP00000030714,10090.ENSMUSP00000033040,10090.ENSMUSP00000033770,10090.ENSMUSP00000039915,10090.ENSMUSP00000043849,10090.ENSMUSP00000054389,10090.ENSMUSP00000062924,10090.ENSMUSP00000066857,10090.ENSMUSP00000069024,10090.ENSMUSP00000079689,10090.ENSMUSP00000084701…	Acvrl1,Kiaa0319,Gng4,Slit1,Frzb,Sema3a,Pak1,Mecp2,Dcbld2,Tgfb2,Nov,Rtn4r,Slit3,Sema5a,Dab2,Bmpr2,Sema6d,Sema3b,Ptprj,Tnr,Tomm70a
GO:0048738	20	cardiac muscle tissue development		188	0.38	0.0158	10090.ENSMUSP00000021750,10090.ENSMUSP00000041361,10090.ENSMUSP00000043676,10090.ENSMUSP00000043849,10090.ENSMUSP00000053703,10090.ENSMUSP00000056703,10090.ENSMUSP00000067694,10090.ENSMUSP00000067708,10090.ENSMUSP00000070200,10090.ENSMUSP00000072583,10090.ENSMUSP00000083725,10090.ENSMUSP00000089793,10090.ENSMUSP00000102009,10090.ENSMUSP00000103169,10090.ENSMUSP00000117686,10090.ENSMUSP00000119790…	Ryr2,Fhod3,Dicer1,Tgfb2,Adra1a,Ly6e,Rarb,Actn2,Adra1b,Sox6,Slc8a1,Col11a1,Camk2d,Med1,Akap13,Heg1,Nebl,Pdgfra,Mef2c,Prox1
GO:0048762	17	mesenchymal cell differentiation		158	0.38	0.0305	10090.ENSMUSP00000006718,10090.ENSMUSP00000022246,10090.ENSMUSP00000028177,10090.ENSMUSP00000028389,10090.ENSMUSP00000030714,10090.ENSMUSP00000032322,10090.ENSMUSP00000043676,10090.ENSMUSP00000043849,10090.ENSMUSP00000055535,10090.ENSMUSP00000069685,10090.ENSMUSP00000099529,10090.ENSMUSP00000099591,10090.ENSMUSP00000100920,10090.ENSMUSP00000102598,10090.ENSMUSP00000109794,10090.ENSMUSP00000128374…	Wnt10a,Fgf10,Olfm1,Frzb,Sema3a,Lrp6,Dicer1,Tgfb2,Ddx17,Zeb2,Sema6d,Sema3b,Kitl,Folr1,Nrp2,Epb4.1l5,Mef2c
GO:0007623	17	circadian rhythm		161	0.38	0.0358	10090.ENSMUSP00000020227,10090.ENSMUSP00000020706,10090.ENSMUSP00000021810,10090.ENSMUSP00000026292,10090.ENSMUSP00000057989,10090.ENSMUSP00000066620,10090.ENSMUSP00000066789,10090.ENSMUSP00000069616,10090.ENSMUSP00000075170,10090.ENSMUSP00000081678,10090.ENSMUSP00000088031,10090.ENSMUSP00000108468,10090.ENSMUSP00000110337,10090.ENSMUSP00000117040,10090.ENSMUSP00000124963,10090.ENSMUSP00000126847…	Cry1,Adcy1,Id4,Huwe1,Bdnf,Per2,Ep300,Egr1,Drd2,Hs3st2,Nr1d2,Mapk10,Kmt2a,Ppargc1a,Prkg2,Htr7,Prox1
GO:0055002	16	striated muscle cell development		150	0.38	0.0421	10090.ENSMUSP00000023952,10090.ENSMUSP00000036025,10090.ENSMUSP00000041361,10090.ENSMUSP00000042927,10090.ENSMUSP00000043676,10090.ENSMUSP00000053703,10090.ENSMUSP00000067708,10090.ENSMUSP00000070200,10090.ENSMUSP00000078093,10090.ENSMUSP00000083725,10090.ENSMUSP00000102009,10090.ENSMUSP00000109952,10090.ENSMUSP00000117686,10090.ENSMUSP00000122024,10090.ENSMUSP00000127173,10090.ENSMUSP00000135703	Krt8,Pgm5,Fhod3,Dner,Dicer1,Adra1a,Actn2,Adra1b,Homer1,Slc8a1,Camk2d,Cflar,Akap13,Nebl,Pdgfra,Prox1
GO:0015850	15	organic hydroxy compound transport		139	0.38	0.049	10090.ENSMUSP00000004774,10090.ENSMUSP00000019906,10090.ENSMUSP00000021932,10090.ENSMUSP00000022242,10090.ENSMUSP00000032322,10090.ENSMUSP00000033770,10090.ENSMUSP00000056703,10090.ENSMUSP00000059896,10090.ENSMUSP00000064706,10090.ENSMUSP00000073957,10090.ENSMUSP00000077123,10090.ENSMUSP00000100911,10090.ENSMUSP00000104906,10090.ENSMUSP00000110112,10090.ENSMUSP00000140721	Aqp1,Vip,Drd1a,Emb,Lrp6,Mecp2,Ly6e,Slc29a4,Cadps,Osbpl1a,Osbpl6,Osbpl8,Slc2a13,Osbpl3,Soat1
GO:0048706	15	embryonic skeletal system development		139	0.38	0.049	10090.ENSMUSP00000000128,10090.ENSMUSP00000001326,10090.ENSMUSP00000029422,10090.ENSMUSP00000038098,10090.ENSMUSP00000041431,10090.ENSMUSP00000043849,10090.ENSMUSP00000079341,10090.ENSMUSP00000089793,10090.ENSMUSP00000106137,10090.ENSMUSP00000110057,10090.ENSMUSP00000116313,10090.ENSMUSP00000127173,10090.ENSMUSP00000132547,10090.ENSMUSP00000135516,10090.ENSMUSP00000137523	Wnt9a,Sp1,Shox2,Wdr19,Etl4,Tgfb2,Gnas,Col11a1,Gli3,Satb2,Setd2,Pdgfra,Mef2c,Pbx1,Sulf1
GO:0009887	109	animal organ morphogenesis		1038	0.37	4.67e-13	10090.ENSMUSP00000000128,10090.ENSMUSP00000000542,10090.ENSMUSP00000001326,10090.ENSMUSP00000004774,10090.ENSMUSP00000004968,10090.ENSMUSP00000005671,10090.ENSMUSP00000006718,10090.ENSMUSP00000006991,10090.ENSMUSP00000008462,10090.ENSMUSP00000015511,10090.ENSMUSP00000020106,10090.ENSMUSP00000021641,10090.ENSMUSP00000021750,10090.ENSMUSP00000021810,10090.ENSMUSP00000021921,10090.ENSMUSP00000022040…	Wnt9a,Acvrl1,Sp1,Aqp1,Plod3,Igf1r,Wnt10a,Hcn1,Relt,Plxnd1,Arid5b,Tshz3,Ryr2,Id4,Ptch1,Agtpbp1,Fgf10,Pvrl3,Bhlhe22,Olfm1,Col5a1,Frzb,Itgav,Fbn1,Atrn,Shox2,Hipk1,Sema3a,Lrp6,Parva,Dlc1,Zic1,Ntng2,Foxn3,Myo6,Wdr19,Kat6a,Npnt,Sobp,Sostdc1,Dicer1,Col27a1,Tgfb2,Emx1,Tbr1,Sox5,Rorb,Acta2,Foxo3,Mical2,Nfib,Rbm15,Foxo1,Dscam,Ly6e,Tead1,Ep300,Slit3,Rspo2,Rarb,Mdm4,Col8a2,Trpv4,Ntng1,Sox6,Slitrk6,Htt,Atp8a2…
GO:0051046	82	regulation of secretion		785	0.37	1.57e-09	10090.ENSMUSP00000001963,10090.ENSMUSP00000003568,10090.ENSMUSP00000004774,10090.ENSMUSP00000005509,10090.ENSMUSP00000009617,10090.ENSMUSP00000018122,10090.ENSMUSP00000019906,10090.ENSMUSP00000020227,10090.ENSMUSP00000020706,10090.ENSMUSP00000020949,10090.ENSMUSP00000020964,10090.ENSMUSP00000021209,10090.ENSMUSP00000021932,10090.ENSMUSP00000022235,10090.ENSMUSP00000022246,10090.ENSMUSP00000023007…	Ace,Crhr2,Aqp1,Stx1a,Kcnc4,Cadps2,Vip,Cry1,Adcy1,Map2k6,Fkbp1b,Doc2b,Drd1a,Htr1a,Fgf10,Adcy8,Slc4a8,Oprk1,Ecrg4,Syt13,Napb,Ntsr1,Ppfia2,Pclo,Vamp1,Apba2,Cckbr,Cask,Cck,Myo6,Adra2a,Nrn1,Kcna2,Crhbp,Tgfb2,Myrip,Adra1a,Nov,Cnr1,Gpam,Kcnb1,Sorl1,Prkca,Exph5,Wnk1,Irs1,Jak2,Cadps,Chrna4,Per2,Ep300,Adcyap1,Rims3,Syp,Vsnl1,Drd2,Gnas,Dab2,Syt17,Syt6,Ap1g1,Rims1,Stk39,Adora2a,Sytl2,Kcnc3,Unc13b,Pex5l,Tcf7l…
GO:0048568	53	embryonic organ development		505	0.37	3.69e-06	10090.ENSMUSP00000000128,10090.ENSMUSP00000001326,10090.ENSMUSP00000021750,10090.ENSMUSP00000021921,10090.ENSMUSP00000022246,10090.ENSMUSP00000023952,10090.ENSMUSP00000028389,10090.ENSMUSP00000028499,10090.ENSMUSP00000028633,10090.ENSMUSP00000029422,10090.ENSMUSP00000029438,10090.ENSMUSP00000029848,10090.ENSMUSP00000032322,10090.ENSMUSP00000032768,10090.ENSMUSP00000034927,10090.ENSMUSP00000036181…	Wnt9a,Sp1,Ryr2,Ptch1,Fgf10,Krt8,Frzb,Itgav,Fbn1,Shox2,Hipk1,Col24a1,Lrp6,Nr2f2,Zic1,Myo6,Wdr19,Kat6a,Sobp,Tgfb2,Tbr1,Cc2d2a,Mical2,Tead1,Rarb,Slitrk6,Atp8a2,Gnas,Whrn,Slc8a1,Tcf7,Col11a1,Spint2,Itga4,Kitl,Ephb2,Igf2,Folr1,Med1,Ncoa6,Gli3,Tcf7l2,Satb2,Kmt2a,Otx2,Setd2,Hipk2,Pdgfra,Mef2c,Pbx1,Prox1,Hectd1,Birc6
GO:0055074	50	calcium ion homeostasis		477	0.37	8.72e-06	10090.ENSMUSP00000002848,10090.ENSMUSP00000003754,10090.ENSMUSP00000020964,10090.ENSMUSP00000021750,10090.ENSMUSP00000021932,10090.ENSMUSP00000023007,10090.ENSMUSP00000024044,10090.ENSMUSP00000025092,10090.ENSMUSP00000027499,10090.ENSMUSP00000027888,10090.ENSMUSP00000028499,10090.ENSMUSP00000029084,10090.ENSMUSP00000032192,10090.ENSMUSP00000032322,10090.ENSMUSP00000033189,10090.ENSMUSP00000038527…	Grin2d,Calb2,Fkbp1b,Ryr2,Drd1a,Adcy8,Cd4,Tmem178,Bok,Abl2,Itgav,Ntsr1,Itpr1,Lrp6,Cckbr,Cib2,Ank2,Ramp3,Wfs1,Itpr2,Adra1a,Kcna5,Cnr1,Gpr6,Prkca,Cemip,Jak2,Adcyap1,Adra1b,Trpv4,Drd2,Kl,Htt,Gnas,Plch1,Slc8a1,Ryr3,Akap5,Camk2d,Slc24a3,Fam155a,Grin2a,Myo5a,Atp2b4,Mchr1,Pdgfra,Grm5,Tac1,Trpc1,Cacna1e
GO:0006874	48	cellular calcium ion homeostasis		462	0.37	1.83e-05	10090.ENSMUSP00000002848,10090.ENSMUSP00000003754,10090.ENSMUSP00000020964,10090.ENSMUSP00000021750,10090.ENSMUSP00000021932,10090.ENSMUSP00000023007,10090.ENSMUSP00000024044,10090.ENSMUSP00000025092,10090.ENSMUSP00000027499,10090.ENSMUSP00000027888,10090.ENSMUSP00000028499,10090.ENSMUSP00000029084,10090.ENSMUSP00000032192,10090.ENSMUSP00000032322,10090.ENSMUSP00000033189,10090.ENSMUSP00000038527…	Grin2d,Calb2,Fkbp1b,Ryr2,Drd1a,Adcy8,Cd4,Tmem178,Bok,Abl2,Itgav,Ntsr1,Itpr1,Lrp6,Cckbr,Cib2,Ank2,Ramp3,Wfs1,Itpr2,Adra1a,Kcna5,Cnr1,Gpr6,Prkca,Cemip,Jak2,Adcyap1,Adra1b,Trpv4,Drd2,Htt,Plch1,Slc8a1,Ryr3,Akap5,Camk2d,Slc24a3,Fam155a,Grin2a,Myo5a,Atp2b4,Mchr1,Pdgfra,Grm5,Tac1,Trpc1,Cacna1e
GO:1903532	40	positive regulation of secretion by cell		382	0.37	0.00012	10090.ENSMUSP00000003568,10090.ENSMUSP00000005509,10090.ENSMUSP00000018122,10090.ENSMUSP00000019906,10090.ENSMUSP00000020949,10090.ENSMUSP00000021209,10090.ENSMUSP00000023007,10090.ENSMUSP00000023776,10090.ENSMUSP00000027038,10090.ENSMUSP00000027217,10090.ENSMUSP00000029084,10090.ENSMUSP00000033189,10090.ENSMUSP00000033321,10090.ENSMUSP00000035120,10090.ENSMUSP00000043849,10090.ENSMUSP00000046891…	Crhr2,Stx1a,Cadps2,Vip,Map2k6,Doc2b,Adcy8,Slc4a8,Oprk1,Ecrg4,Ntsr1,Cckbr,Cask,Cck,Tgfb2,Myrip,Cnr1,Kcnb1,Sorl1,Prkca,Exph5,Irs1,Jak2,Cadps,Chrna4,Ep300,Adcyap1,Vsnl1,Drd2,Dab2,Ap1g1,Rims1,Adora2a,Unc13b,Pex5l,Tcf7l2,Cacna1h,Grp,Tac1,Clasp1
GO:1905114	37	cell surface receptor signaling pathway involved in cell-cell signaling		352	0.37	0.00024	10090.ENSMUSP00000000128,10090.ENSMUSP00000002848,10090.ENSMUSP00000006718,10090.ENSMUSP00000013220,10090.ENSMUSP00000020707,10090.ENSMUSP00000021539,10090.ENSMUSP00000021932,10090.ENSMUSP00000028389,10090.ENSMUSP00000030763,10090.ENSMUSP00000032322,10090.ENSMUSP00000033770,10090.ENSMUSP00000033929,10090.ENSMUSP00000034949,10090.ENSMUSP00000040230,10090.ENSMUSP00000044368,10090.ENSMUSP00000049852…	Wnt9a,Grin2d,Wnt10a,Amotl1,Gabra1,Vrk1,Drd1a,Frzb,Cdk14,Lrp6,Mecp2,Tnks,Csnk1g1,Sostdc1,Pygo1,Fzd4,Bdnf,Gabra3,Chrna4,Rspo2,Shisa6,Drd2,Apc,Dab2,Slc17a7,Tcf7,Chd8,Adora2a,Tcf7l2,Xiap,Grin2a,Fzd10,Macf1,Tnik,Grm5,Mef2c,Chrm3
GO:0048545	32	response to steroid hormone		304	0.37	0.00085	10090.ENSMUSP00000004774,10090.ENSMUSP00000015987,10090.ENSMUSP00000022986,10090.ENSMUSP00000023154,10090.ENSMUSP00000027906,10090.ENSMUSP00000028166,10090.ENSMUSP00000030741,10090.ENSMUSP00000032768,10090.ENSMUSP00000038361,10090.ENSMUSP00000043849,10090.ENSMUSP00000046610,10090.ENSMUSP00000047597,10090.ENSMUSP00000050683,10090.ENSMUSP00000055308,10090.ENSMUSP00000055535,10090.ENSMUSP00000058040…	Aqp1,Rxrg,Fbxo32,Cldn1,Esrrg,Nr4a2,Ptpru,Nr2f2,Abhd2,Tgfb2,Igfbp2,Rorb,Foxo3,Foxo1,Ddx17,Sstr3,Jak2,Ep300,Slit3,Adcyap1,Rarb,Adra1b,Dab2,Tbl1x,Nr1d2,Nr2f1,Med1,Ubr5,Nr2c2,Cflar,Htr7,Sstr2
GO:0090596	31	sensory organ morphogenesis		297	0.37	0.0013	10090.ENSMUSP00000001326,10090.ENSMUSP00000004774,10090.ENSMUSP00000006991,10090.ENSMUSP00000022040,10090.ENSMUSP00000022246,10090.ENSMUSP00000023334,10090.ENSMUSP00000026120,10090.ENSMUSP00000028280,10090.ENSMUSP00000028389,10090.ENSMUSP00000028633,10090.ENSMUSP00000029438,10090.ENSMUSP00000032322,10090.ENSMUSP00000034927,10090.ENSMUSP00000036181,10090.ENSMUSP00000038098,10090.ENSMUSP00000040072…	Sp1,Aqp1,Hcn1,Agtpbp1,Fgf10,Pvrl3,Bhlhe22,Col5a1,Frzb,Fbn1,Hipk1,Lrp6,Zic1,Myo6,Wdr19,Sobp,Rorb,Dscam,Rarb,Col8a2,Slitrk6,Atp8a2,Whrn,Col8a1,Col11a1,Ephb2,Gli3,Otx2,Hipk2,Stau2,Prox1
GO:0048705	27	skeletal system morphogenesis		259	0.37	0.0034	10090.ENSMUSP00000000128,10090.ENSMUSP00000020106,10090.ENSMUSP00000029422,10090.ENSMUSP00000032322,10090.ENSMUSP00000036035,10090.ENSMUSP00000038098,10090.ENSMUSP00000043816,10090.ENSMUSP00000043849,10090.ENSMUSP00000047567,10090.ENSMUSP00000067694,10090.ENSMUSP00000071859,10090.ENSMUSP00000072583,10090.ENSMUSP00000079341,10090.ENSMUSP00000082013,10090.ENSMUSP00000084701,10090.ENSMUSP00000089793…	Wnt9a,Arid5b,Shox2,Lrp6,Foxn3,Wdr19,Col27a1,Tgfb2,Sox5,Rarb,Trpv4,Sox6,Gnas,Impad1,Bmpr2,Col11a1,Fmn1,Gli3,Satb2,Setd2,Sik3,Acvr2b,Pdgfra,Matn2,Glg1,Mef2c,Sulf1
GO:0097305	26	response to alcohol		252	0.37	0.005	10090.ENSMUSP00000005671,10090.ENSMUSP00000020706,10090.ENSMUSP00000021921,10090.ENSMUSP00000022013,10090.ENSMUSP00000023007,10090.ENSMUSP00000023154,10090.ENSMUSP00000027038,10090.ENSMUSP00000032322,10090.ENSMUSP00000034843,10090.ENSMUSP00000041902,10090.ENSMUSP00000042578,10090.ENSMUSP00000049584,10090.ENSMUSP00000050683,10090.ENSMUSP00000055797,10090.ENSMUSP00000062392,10090.ENSMUSP00000066822…	Igf1r,Adcy1,Ptch1,Adcy2,Adcy8,Cldn1,Oprk1,Lrp6,Ireb2,Cbl,Crhbp,Itpr2,Foxo3,Cnr1,Prkca,Penk,Slit3,Adcyap1,Drd2,Gnas,Adcy6,Acaca,Tjp1,Grin2a,Htr7,Unc79
GO:0006469	23	negative regulation of protein kinase activity		221	0.37	0.0094	10090.ENSMUSP00000005671,10090.ENSMUSP00000021932,10090.ENSMUSP00000028829,10090.ENSMUSP00000032322,10090.ENSMUSP00000032768,10090.ENSMUSP00000041902,10090.ENSMUSP00000057368,10090.ENSMUSP00000058613,10090.ENSMUSP00000062392,10090.ENSMUSP00000063001,10090.ENSMUSP00000068731,10090.ENSMUSP00000076364,10090.ENSMUSP00000078337,10090.ENSMUSP00000083725,10090.ENSMUSP00000094167,10090.ENSMUSP00000095976…	Igf1r,Drd1a,Spred1,Lrp6,Nr2f2,Cbl,Camk2n2,Sorl1,Prkca,Wnk1,Rgs14,Ptpro,Apc,Slc8a1,Deptor,Adarb1,Dusp14,Adora2a,Ephb2,Ptprt,Ptprj,Prkcd,Heg1
GO:0009612	23	response to mechanical stimulus		222	0.37	0.0099	10090.ENSMUSP00000004774,10090.ENSMUSP00000006893,10090.ENSMUSP00000021045,10090.ENSMUSP00000021750,10090.ENSMUSP00000021921,10090.ENSMUSP00000025908,10090.ENSMUSP00000027888,10090.ENSMUSP00000028279,10090.ENSMUSP00000046610,10090.ENSMUSP00000055673,10090.ENSMUSP00000068374,10090.ENSMUSP00000075170,10090.ENSMUSP00000076697,10090.ENSMUSP00000077492,10090.ENSMUSP00000078945,10090.ENSMUSP00000079238…	Aqp1,Kiaa0319,Asic2,Ryr2,Ptch1,Kcnk4,Abl2,Strbp,Igfbp2,Kcna5,Map1b,Drd2,Scn1a,Slitrk6,Htt,Atp8a2,Whrn,Slc8a1,Col11a1,Ano3,Kcnc1,Htr7,Nrxn1
GO:0006814	17	sodium ion transport		163	0.37	0.0394	10090.ENSMUSP00000000809,10090.ENSMUSP00000006991,10090.ENSMUSP00000021045,10090.ENSMUSP00000023776,10090.ENSMUSP00000028377,10090.ENSMUSP00000028815,10090.ENSMUSP00000028880,10090.ENSMUSP00000032451,10090.ENSMUSP00000032710,10090.ENSMUSP00000076697,10090.ENSMUSP00000080842,10090.ENSMUSP00000082489,10090.ENSMUSP00000083725,10090.ENSMUSP00000097833,10090.ENSMUSP00000105634,10090.ENSMUSP00000121744…	Slc5a5,Hcn1,Asic2,Slc4a8,Scn2a1,Slc23a2,Slc20a1,Slc6a11,Slc17a6,Scn1a,Scn8a,Slc17a7,Slc8a1,Slc38a1,Slc24a3,Slc4a4,Cacna1h
GO:0018108	17	peptidyl-tyrosine phosphorylation		164	0.37	0.0411	10090.ENSMUSP00000005671,10090.ENSMUSP00000020949,10090.ENSMUSP00000027888,10090.ENSMUSP00000028759,10090.ENSMUSP00000029438,10090.ENSMUSP00000035358,10090.ENSMUSP00000039041,10090.ENSMUSP00000050810,10090.ENSMUSP00000064394,10090.ENSMUSP00000101472,10090.ENSMUSP00000107830,10090.ENSMUSP00000109794,10090.ENSMUSP00000109901,10090.ENSMUSP00000122219,10090.ENSMUSP00000124133,10090.ENSMUSP00000127173…	Igf1r,Map2k6,Abl2,Ltk,Hipk1,Dstyk,Flt3,Epha10,Jak2,Ephb2,Prkcd,Nrp2,Peak1,Prlr,Hipk2,Pdgfra,Ddr2
GO:0055001	17	muscle cell development		164	0.37	0.0411	10090.ENSMUSP00000023952,10090.ENSMUSP00000036025,10090.ENSMUSP00000041361,10090.ENSMUSP00000042927,10090.ENSMUSP00000043676,10090.ENSMUSP00000043765,10090.ENSMUSP00000053703,10090.ENSMUSP00000067708,10090.ENSMUSP00000070200,10090.ENSMUSP00000078093,10090.ENSMUSP00000083725,10090.ENSMUSP00000102009,10090.ENSMUSP00000109952,10090.ENSMUSP00000117686,10090.ENSMUSP00000122024,10090.ENSMUSP00000127173…	Krt8,Pgm5,Fhod3,Dner,Dicer1,Ank2,Adra1a,Actn2,Adra1b,Homer1,Slc8a1,Camk2d,Cflar,Akap13,Nebl,Pdgfra,Prox1
GO:0010634	16	positive regulation of epithelial cell migration		152	0.37	0.0466	10090.ENSMUSP00000001326,10090.ENSMUSP00000004774,10090.ENSMUSP00000013220,10090.ENSMUSP00000022246,10090.ENSMUSP00000036674,10090.ENSMUSP00000043849,10090.ENSMUSP00000062392,10090.ENSMUSP00000069024,10090.ENSMUSP00000084701,10090.ENSMUSP00000101556,10090.ENSMUSP00000106789,10090.ENSMUSP00000128374,10090.ENSMUSP00000132640,10090.ENSMUSP00000135703,10090.ENSMUSP00000139347,10090.ENSMUSP00000140019	Sp1,Aqp1,Amotl1,Fgf10,Dock5,Tgfb2,Prkca,Sema5a,Bmpr2,Igf2,Akt3,Epb4.1l5,Enpp2,Prox1,Tac1,Clasp1
GO:0090316	16	positive regulation of intracellular protein transport		153	0.37	0.0484	10090.ENSMUSP00000033040,10090.ENSMUSP00000034927,10090.ENSMUSP00000036482,10090.ENSMUSP00000057981,10090.ENSMUSP00000058613,10090.ENSMUSP00000060589,10090.ENSMUSP00000063277,10090.ENSMUSP00000064394,10090.ENSMUSP00000066789,10090.ENSMUSP00000086565,10090.ENSMUSP00000093270,10090.ENSMUSP00000103306,10090.ENSMUSP00000105965,10090.ENSMUSP00000106137,10090.ENSMUSP00000107283,10090.ENSMUSP00000107830	Pak1,Zic1,BC018507,Kcnb1,Sorl1,Slc35d3,Cemip,Jak2,Ep300,Edem1,Akap5,Fbxw7,Ubr5,Gli3,Tcf7l2,Prkcd
GO:0007399	243	nervous system development		2358	0.36	2.17e-30	10090.ENSMUSP00000000128,10090.ENSMUSP00000001963,10090.ENSMUSP00000002079,10090.ENSMUSP00000004774,10090.ENSMUSP00000004968,10090.ENSMUSP00000005671,10090.ENSMUSP00000006718,10090.ENSMUSP00000006893,10090.ENSMUSP00000006991,10090.ENSMUSP00000007738,10090.ENSMUSP00000015137,10090.ENSMUSP00000015511,10090.ENSMUSP00000020706,10090.ENSMUSP00000020707,10090.ENSMUSP00000020939,10090.ENSMUSP00000020964…	Wnt9a,Ace,Plxnb3,Aqp1,Plod3,Igf1r,Wnt10a,Kiaa0319,Hcn1,Hapln4,Limk1,Plxnd1,Adcy1,Gabra1,Nrcam,Fkbp1b,Prkch,Id4,Shc3,Ptch1,Drd1a,Agtpbp1,Thbs4,Emb,Fgf10,Fezf2,Gfra2,Cldn1,Alcam,Cpne5,Slit1,Bhlhe22,Farp1,Nptx1,Prex2,Ecrg4,Bok,Abl2,Uhmk1,Kif5c,Nr4a2,Olfm1,Scn2a1,Ltk,Atrn,Stmn2,Mme,Ppfia2,Shox2,Serpini1,Hipk1,Sh3gl2,Dock7,Pclo,Sema3a,Chd5,Cxcl5,Tmem106b,Itpr1,Lrp6,Slc6a11,Nav3,Nr2f2,Pak1,Cask,Mecp2,D…
GO:0048468	178	cell development		1730	0.36	2.76e-21	10090.ENSMUSP00000000388,10090.ENSMUSP00000002079,10090.ENSMUSP00000004968,10090.ENSMUSP00000005671,10090.ENSMUSP00000006991,10090.ENSMUSP00000015511,10090.ENSMUSP00000020106,10090.ENSMUSP00000020706,10090.ENSMUSP00000020939,10090.ENSMUSP00000021810,10090.ENSMUSP00000021921,10090.ENSMUSP00000021932,10090.ENSMUSP00000022040,10090.ENSMUSP00000022213,10090.ENSMUSP00000022242,10090.ENSMUSP00000022262…	Ccm2,Plxnb3,Plod3,Igf1r,Hcn1,Plxnd1,Arid5b,Adcy1,Nrcam,Id4,Ptch1,Drd1a,Agtpbp1,Thbs4,Emb,Fezf2,Cldn1,Alcam,Pvrl3,Krt8,Slit1,Bhlhe22,Farp1,Nptx1,Prex2,Tfcp2l1,Abl2,Uhmk1,Kif5c,Nr4a2,Strbp,Itgav,Stmn2,Shox2,Sh3gl2,Dock7,Hook1,Sema3a,Chd5,Tmem106b,Lrp6,Parva,Pak1,Mecp2,Cck,Ntng2,Pgm5,Myo6,Abhd2,Dzip1,Nrn1,Fhod3,Neurod2,Dner,Dicer1,Ank2,Col27a1,Tgfb2,Pygo1,Emx1,Rorb,C1galt1,Acta2,Fzd4,Foxo3,Epha10,D3…
GO:0001568	54	blood vessel development		534	0.36	8.02e-06	10090.ENSMUSP00000000388,10090.ENSMUSP00000000542,10090.ENSMUSP00000001963,10090.ENSMUSP00000004774,10090.ENSMUSP00000013220,10090.ENSMUSP00000014421,10090.ENSMUSP00000015511,10090.ENSMUSP00000020939,10090.ENSMUSP00000022246,10090.ENSMUSP00000028237,10090.ENSMUSP00000028280,10090.ENSMUSP00000028499,10090.ENSMUSP00000028829,10090.ENSMUSP00000030464,10090.ENSMUSP00000032768,10090.ENSMUSP00000033030…	Ccm2,Acvrl1,Ace,Aqp1,Amotl1,Ankrd17,Plxnd1,Nrcam,Fgf10,Cntrl,Col5a1,Itgav,Spred1,Pik3r3,Nr2f2,Parva,Tgfbi,Kat6a,Dicer1,Tgfb2,Ramp3,C1galt1,Acta2,Fzd4,Nov,Rbm15,Foxo1,Prkca,Sema5a,Egr1,Col8a2,Bmpr2,Col8a1,Fap,Ephb2,Folr1,Med1,Fbxw7,Ncoa6,Gli3,Jbts17,Ptprj,Tcf7l2,Gpr116,Nrp2,Setd2,Heg1,Acvr2b,Pdgfra,Luzp1,Mef2c,Nrxn1,Prox1,Hectd1
GO:0072503	49	cellular divalent inorganic cation homeostasis		484	0.36	2.56e-05	10090.ENSMUSP00000002848,10090.ENSMUSP00000003754,10090.ENSMUSP00000020964,10090.ENSMUSP00000021750,10090.ENSMUSP00000021932,10090.ENSMUSP00000023007,10090.ENSMUSP00000024044,10090.ENSMUSP00000025092,10090.ENSMUSP00000027499,10090.ENSMUSP00000027888,10090.ENSMUSP00000028499,10090.ENSMUSP00000029084,10090.ENSMUSP00000031037,10090.ENSMUSP00000032192,10090.ENSMUSP00000032322,10090.ENSMUSP00000033189…	Grin2d,Calb2,Fkbp1b,Ryr2,Drd1a,Adcy8,Cd4,Tmem178,Bok,Abl2,Itgav,Ntsr1,Slc30a3,Itpr1,Lrp6,Cckbr,Cib2,Ank2,Ramp3,Wfs1,Itpr2,Adra1a,Kcna5,Cnr1,Gpr6,Prkca,Cemip,Jak2,Adcyap1,Adra1b,Trpv4,Drd2,Htt,Plch1,Slc8a1,Ryr3,Akap5,Camk2d,Slc24a3,Fam155a,Grin2a,Myo5a,Atp2b4,Mchr1,Pdgfra,Grm5,Tac1,Trpc1,Cacna1e
GO:0060562	37	epithelial tube morphogenesis		367	0.36	0.00052	10090.ENSMUSP00000000388,10090.ENSMUSP00000000542,10090.ENSMUSP00000015511,10090.ENSMUSP00000021750,10090.ENSMUSP00000021921,10090.ENSMUSP00000022246,10090.ENSMUSP00000027888,10090.ENSMUSP00000032322,10090.ENSMUSP00000033040,10090.ENSMUSP00000033923,10090.ENSMUSP00000035754,10090.ENSMUSP00000040071,10090.ENSMUSP00000040230,10090.ENSMUSP00000043676,10090.ENSMUSP00000043849,10090.ENSMUSP00000046787…	Ccm2,Acvrl1,Plxnd1,Ryr2,Ptch1,Fgf10,Abl2,Lrp6,Pak1,Dlc1,Zic5,Npnt,Sostdc1,Dicer1,Tgfb2,Tbr1,Cc2d2a,Mical2,Rbm15,Tead1,Rspo2,Sema5a,Zeb2,Arhgap35,Zic2,Enah,Spint2,Fmn1,Folr1,Med1,Gli3,Cecr2,Setd2,Luzp1,Mef2c,Pbx1,Hectd1
GO:0048511	31	rhythmic process		305	0.36	0.0019	10090.ENSMUSP00000001326,10090.ENSMUSP00000005671,10090.ENSMUSP00000020227,10090.ENSMUSP00000020706,10090.ENSMUSP00000020949,10090.ENSMUSP00000021810,10090.ENSMUSP00000023165,10090.ENSMUSP00000026292,10090.ENSMUSP00000027038,10090.ENSMUSP00000033189,10090.ENSMUSP00000047597,10090.ENSMUSP00000049852,10090.ENSMUSP00000050683,10090.ENSMUSP00000057989,10090.ENSMUSP00000066620,10090.ENSMUSP00000066789…	Sp1,Igf1r,Cry1,Adcy1,Map2k6,Id4,Crebbp,Huwe1,Oprk1,Cckbr,Rorb,Fzd4,Foxo3,Bdnf,Per2,Ep300,Slit3,Egr1,Drd2,Hs3st2,Nr1d2,Fbxw7,Mapk10,Kmt2a,Grin2a,Ppargc1a,Prkg2,Htr7,Pdgfra,Enpp2,Prox1
GO:0045926	27	negative regulation of growth		262	0.36	0.0039	10090.ENSMUSP00000000542,10090.ENSMUSP00000006893,10090.ENSMUSP00000021734,10090.ENSMUSP00000021921,10090.ENSMUSP00000025993,10090.ENSMUSP00000028389,10090.ENSMUSP00000030714,10090.ENSMUSP00000033040,10090.ENSMUSP00000033770,10090.ENSMUSP00000039915,10090.ENSMUSP00000043849,10090.ENSMUSP00000054389,10090.ENSMUSP00000062924,10090.ENSMUSP00000066857,10090.ENSMUSP00000069024,10090.ENSMUSP00000078337…	Acvrl1,Kiaa0319,Gng4,Ptch1,Slit1,Frzb,Sema3a,Pak1,Mecp2,Dcbld2,Tgfb2,Nov,Rtn4r,Slit3,Sema5a,Apc,Gnas,Dab2,Bmpr2,Mapk11,Sema6d,Sema3b,Ptprj,Tcf7l2,Tnr,Ankrd26,Tomm70a
GO:1902115	21	regulation of organelle assembly		206	0.36	0.0189	10090.ENSMUSP00000026670,10090.ENSMUSP00000034076,10090.ENSMUSP00000039440,10090.ENSMUSP00000039689,10090.ENSMUSP00000045286,10090.ENSMUSP00000063250,10090.ENSMUSP00000066789,10090.ENSMUSP00000075242,10090.ENSMUSP00000078945,10090.ENSMUSP00000084342,10090.ENSMUSP00000096073,10090.ENSMUSP00000099549,10090.ENSMUSP00000102167,10090.ENSMUSP00000103923,10090.ENSMUSP00000117686,10090.ENSMUSP00000119891…	Nptx1,Cbln1,Syne1,Dzip1,Spag5,Stag2,Ep300,Arhgap35,Htt,Cdkl5,Cnot1,Crocc,Ccp110,Lrfn1,Akap13,Cdk5rap2,Cnot6,Mef2c,Nrxn1,Asap1,Prox1
GO:0001763	21	morphogenesis of a branching structure		207	0.36	0.0199	10090.ENSMUSP00000015511,10090.ENSMUSP00000021921,10090.ENSMUSP00000022246,10090.ENSMUSP00000030714,10090.ENSMUSP00000032322,10090.ENSMUSP00000033040,10090.ENSMUSP00000040071,10090.ENSMUSP00000043676,10090.ENSMUSP00000046951,10090.ENSMUSP00000054424,10090.ENSMUSP00000067325,10090.ENSMUSP00000069024,10090.ENSMUSP00000075170,10090.ENSMUSP00000088458,10090.ENSMUSP00000096204,10090.ENSMUSP00000103169…	Plxnd1,Ptch1,Fgf10,Sema3a,Lrp6,Pak1,Npnt,Dicer1,Btbd7,Rbm15,Rspo2,Sema5a,Drd2,Ermn,Spint2,Med1,Gli3,Setd2,Plxna1,Pbx1,Prox1
GO:0030705	19	cytoskeleton-dependent intracellular transport		186	0.36	0.0291	10090.ENSMUSP00000022040,10090.ENSMUSP00000028102,10090.ENSMUSP00000029404,10090.ENSMUSP00000030306,10090.ENSMUSP00000036181,10090.ENSMUSP00000038098,10090.ENSMUSP00000041878,10090.ENSMUSP00000046891,10090.ENSMUSP00000061472,10090.ENSMUSP00000068374,10090.ENSMUSP00000078945,10090.ENSMUSP00000081764,10090.ENSMUSP00000092075,10090.ENSMUSP00000095392,10090.ENSMUSP00000113457,10090.ENSMUSP00000116028…	Agtpbp1,Kif5c,Ppfia2,Hook1,Myo6,Wdr19,Mreg,Myrip,Kif1b,Map1b,Htt,Fyco1,Kif1c,Dst,Ccdc186,Myo5a,Stau2,Arhgap21,Tmem108
GO:0009743	19	response to carbohydrate		187	0.36	0.0305	10090.ENSMUSP00000005671,10090.ENSMUSP00000020949,10090.ENSMUSP00000020964,10090.ENSMUSP00000023007,10090.ENSMUSP00000027038,10090.ENSMUSP00000050683,10090.ENSMUSP00000057635,10090.ENSMUSP00000057981,10090.ENSMUSP00000062392,10090.ENSMUSP00000066789,10090.ENSMUSP00000068374,10090.ENSMUSP00000069616,10090.ENSMUSP00000099652,10090.ENSMUSP00000103586,10090.ENSMUSP00000107047,10090.ENSMUSP00000107283…	Igf1r,Map2k6,Fkbp1b,Adcy8,Oprk1,Foxo3,Gpam,Kcnb1,Prkca,Ep300,Map1b,Egr1,Tjp1,Unc13b,Ildr2,Tcf7l2,Ccdc186,Ppargc1a,Acvr2b
GO:0010977	18	negative regulation of neuron projection development		177	0.36	0.0383	10090.ENSMUSP00000006893,10090.ENSMUSP00000025993,10090.ENSMUSP00000029002,10090.ENSMUSP00000030714,10090.ENSMUSP00000033770,10090.ENSMUSP00000062924,10090.ENSMUSP00000064691,10090.ENSMUSP00000069024,10090.ENSMUSP00000071859,10090.ENSMUSP00000079689,10090.ENSMUSP00000089036,10090.ENSMUSP00000093939,10090.ENSMUSP00000099529,10090.ENSMUSP00000099591,10090.ENSMUSP00000101472,10090.ENSMUSP00000107298…	Kiaa0319,Slit1,Stmn2,Sema3a,Mecp2,Rtn4r,Gfap,Sema5a,Trpv4,Dab2,Nr2f1,Adcy6,Sema6d,Sema3b,Ephb2,Tnr,Rtn4rl2,Asap1
GO:1905039	17	carboxylic acid transmembrane transport		168	0.36	0.0489	10090.ENSMUSP00000022242,10090.ENSMUSP00000025520,10090.ENSMUSP00000028815,10090.ENSMUSP00000029084,10090.ENSMUSP00000032451,10090.ENSMUSP00000032710,10090.ENSMUSP00000052172,10090.ENSMUSP00000057355,10090.ENSMUSP00000082489,10090.ENSMUSP00000088803,10090.ENSMUSP00000097833,10090.ENSMUSP00000102598,10090.ENSMUSP00000104500,10090.ENSMUSP00000107830,10090.ENSMUSP00000108302,10090.ENSMUSP00000119447…	Emb,Slc6a7,Slc23a2,Ntsr1,Slc6a11,Slc17a6,Slc38a9,Slc36a4,Slc17a7,Slc7a14,Slc38a1,Folr1,Slc36a1,Prkcd,Slc25a18,Slc26a2,Phlpp2
GO:0051049	185	regulation of transport		1862	0.35	1.06e-20	10090.ENSMUSP00000001963,10090.ENSMUSP00000003568,10090.ENSMUSP00000004774,10090.ENSMUSP00000005509,10090.ENSMUSP00000006991,10090.ENSMUSP00000009617,10090.ENSMUSP00000016168,10090.ENSMUSP00000017544,10090.ENSMUSP00000017552,10090.ENSMUSP00000018122,10090.ENSMUSP00000018614,10090.ENSMUSP00000019906,10090.ENSMUSP00000020227,10090.ENSMUSP00000020706,10090.ENSMUSP00000020949,10090.ENSMUSP00000020964…	Ace,Crhr2,Aqp1,Stx1a,Hcn1,Kcnc4,Lbp,Stac2,Cacnb1,Cadps2,Kcnab3,Vip,Cry1,Adcy1,Map2k6,Fkbp1b,Asic2,Doc2b,Ryr2,Ptch1,Drd1a,Htr1a,Fgf10,Adcy8,Clic6,Slc4a8,Cd4,Kcnk4,Homer2,Oprk1,Ecrg4,Bok,Uhmk1,Scn2a1,Itgav,Syt13,Napb,Ntsr1,Ppfia2,Sh3gl2,Pclo,Slc30a3,Cabp1,Itpr1,Vamp1,Apba2,Pak1,Cckbr,Cask,Mecp2,Zic1,Cck,Myo6,Adra2a,BC018507,Arhgap44,Syne1,Nrn1,Kcna2,Cbl,Crhbp,Ank2,Tgfb2,Spag5,Myrip,Ramp3,Cacng5,Wfs…
GO:0030334	91	regulation of cell migration		915	0.35	1.29e-09	10090.ENSMUSP00000000542,10090.ENSMUSP00000001326,10090.ENSMUSP00000001963,10090.ENSMUSP00000002079,10090.ENSMUSP00000004774,10090.ENSMUSP00000005671,10090.ENSMUSP00000013220,10090.ENSMUSP00000015511,10090.ENSMUSP00000016168,10090.ENSMUSP00000021932,10090.ENSMUSP00000022213,10090.ENSMUSP00000022246,10090.ENSMUSP00000023154,10090.ENSMUSP00000028177,10090.ENSMUSP00000028499,10090.ENSMUSP00000028829…	Acvrl1,Sp1,Ace,Plxnb3,Aqp1,Igf1r,Amotl1,Plxnd1,Lbp,Drd1a,Thbs4,Fgf10,Cldn1,Olfm1,Itgav,Spred1,Dock7,Sema3a,Ptpru,Nav3,Nr2f2,Pak1,Mst4,Mecp2,Dlc1,Ntng2,Akap12,Adra2a,Dock5,Mgat5,Abhd2,Ago2,Ssh2,Tgfb2,Acta2,Foxo3,Nov,Sorl1,Prkca,Wnk1,Cemip,Irs1,Jak2,Ldlrad4,Sema5a,Egr1,Dach1,Trpv4,Sh3rf2,Ntng1,Drd2,Apc,Dab2,Slc8a1,Bmpr2,Lama3,Cpeb1,Adarb1,Sema6d,Sema3b,Tjp1,Itga4,Stk39,Zswim6,Osbpl8,Kitl,Igf2,Camk2…
GO:0006468	79	protein phosphorylation		785	0.35	1.62e-08	10090.ENSMUSP00000000542,10090.ENSMUSP00000001112,10090.ENSMUSP00000005671,10090.ENSMUSP00000015137,10090.ENSMUSP00000016323,10090.ENSMUSP00000020227,10090.ENSMUSP00000020949,10090.ENSMUSP00000021527,10090.ENSMUSP00000021539,10090.ENSMUSP00000021932,10090.ENSMUSP00000022246,10090.ENSMUSP00000027888,10090.ENSMUSP00000027979,10090.ENSMUSP00000028499,10090.ENSMUSP00000028759,10090.ENSMUSP00000029355…	Acvrl1,Grk4,Igf1r,Limk1,Camk1g,Cry1,Map2k6,Prkch,Vrk1,Drd1a,Fgf10,Abl2,Uhmk1,Itgav,Ltk,Ppm1l,Hipk1,Alpk1,Cdk14,Pak1,Cckbr,Cask,Mst4,Phka2,Tnks,Csnk1g1,Dstyk,BC030499,Obscn,Stk32a,Flt3,Sostdc1,Map3k9,Cbl,Rps6ka5,Tgfb2,Epha10,Prkca,Wnk1,Jak2,Hunk,Cdk17,Adrbk2,Camk2g,Dab2,Cdkl5,Bmpr2,Mapk11,Aak1,Trio,Zak,Cdk7,Map3k5,Stk39,Sptbn1,Ephb2,Camk2d,Med1,Mast1,Akt3,Dclk3,Prkcd,Mapk10,Nr2c2,Nrp2,Peak1,Akap13…
GO:0060627	60	regulation of vesicle-mediated transport		600	0.35	2.49e-06	10090.ENSMUSP00000005509,10090.ENSMUSP00000016168,10090.ENSMUSP00000018122,10090.ENSMUSP00000020706,10090.ENSMUSP00000021209,10090.ENSMUSP00000021932,10090.ENSMUSP00000022235,10090.ENSMUSP00000023776,10090.ENSMUSP00000028499,10090.ENSMUSP00000028648,10090.ENSMUSP00000028926,10090.ENSMUSP00000029404,10090.ENSMUSP00000030212,10090.ENSMUSP00000030691,10090.ENSMUSP00000032487,10090.ENSMUSP00000032732…	Stx1a,Lbp,Cadps2,Adcy1,Doc2b,Drd1a,Htr1a,Slc4a8,Itgav,Syt13,Napb,Ppfia2,Sh3gl2,Pclo,Vamp1,Apba2,Cask,Myo6,Adra2a,Arhgap44,Syne1,Nrn1,Cbl,Adra1a,Cnr1,Kcnb1,Sorl1,Prkca,Exph5,Cadps,Chrna4,Actn2,Rims3,Syp,Vsnl1,Drd2,Dab2,Syt17,Slc17a7,Aak1,Pla2g4e,Syt6,Ap1g1,Akap5,Rims1,Necab2,Pla2g5,Adora2a,Rap1gap,Unc13b,Ptprj,Stxbp6,Myo5a,Ankfy1,Mctp1,Cacna1h,Htr7,Arhgap21,Nrxn1,Clasp1
GO:0010035	55	response to inorganic substance		556	0.35	1.14e-05	10090.ENSMUSP00000004774,10090.ENSMUSP00000006991,10090.ENSMUSP00000020706,10090.ENSMUSP00000020964,10090.ENSMUSP00000021750,10090.ENSMUSP00000021921,10090.ENSMUSP00000023007,10090.ENSMUSP00000023154,10090.ENSMUSP00000023952,10090.ENSMUSP00000024805,10090.ENSMUSP00000026670,10090.ENSMUSP00000028166,10090.ENSMUSP00000028499,10090.ENSMUSP00000028648,10090.ENSMUSP00000029635,10090.ENSMUSP00000031037…	Aqp1,Hcn1,Adcy1,Fkbp1b,Ryr2,Ptch1,Adcy8,Cldn1,Krt8,Cpne5,Nptx1,Nr4a2,Itgav,Syt13,Gucy1b3,Slc30a3,Mst4,Mecp2,Ireb2,Neurod2,Cpne7,Crhbp,Cpne9,Igfbp2,Cpne4,Foxo1,Kcna5,Wnk1,Kcnq3,Ep300,Penk,Map1b,Drd2,Homer1,Htt,Syt17,Syt6,Ryr3,Kcnc2,Map3k5,Mtr,Krt10,Prkcd,Rasgrp2,Atrx,Cflar,Kmt2a,Grin2a,Ppargc1a,Atp2b4,Kcnc1,Iqgap1,Mef2c,Nrxn1,Trpc1
GO:0043410	53	positive regulation of MAPK cascade		531	0.35	1.45e-05	10090.ENSMUSP00000003568,10090.ENSMUSP00000005671,10090.ENSMUSP00000020949,10090.ENSMUSP00000022246,10090.ENSMUSP00000024044,10090.ENSMUSP00000027038,10090.ENSMUSP00000027888,10090.ENSMUSP00000033040,10090.ENSMUSP00000035358,10090.ENSMUSP00000035829,10090.ENSMUSP00000036203,10090.ENSMUSP00000040071,10090.ENSMUSP00000041819,10090.ENSMUSP00000043849,10090.ENSMUSP00000047518,10090.ENSMUSP00000048218…	Crhr2,Igf1r,Map2k6,Fgf10,Cd4,Oprk1,Abl2,Pak1,Dstyk,Akap12,Adra2a,Npnt,Map3k9,Tgfb2,Ramp3,Acta2,Garem,Fzd4,Adra1a,Prkca,Jak2,Adcyap1,Zeb2,Adra1b,Trpv4,Sh3rf2,Drd2,Kl,Dab2,Zak,Map3k5,Necab2,Pla2g5,Stk39,Kitl,Igf2,Camk2d,Fbxw7,Ptprj,Prkcd,Cflar,Magi3,Fzd10,Akap13,Hipk2,Tnik,Pdgfra,Iqgap1,Grm5,Mef2c,Nrxn1,Ksr2,Mturn
GO:0002009	52	morphogenesis of an epithelium		520	0.35	1.75e-05	10090.ENSMUSP00000000388,10090.ENSMUSP00000000542,10090.ENSMUSP00000004968,10090.ENSMUSP00000005671,10090.ENSMUSP00000006718,10090.ENSMUSP00000015511,10090.ENSMUSP00000021750,10090.ENSMUSP00000021810,10090.ENSMUSP00000021921,10090.ENSMUSP00000022246,10090.ENSMUSP00000027888,10090.ENSMUSP00000028280,10090.ENSMUSP00000028389,10090.ENSMUSP00000030714,10090.ENSMUSP00000032322,10090.ENSMUSP00000033040…	Ccm2,Acvrl1,Plod3,Igf1r,Wnt10a,Plxnd1,Ryr2,Id4,Ptch1,Fgf10,Abl2,Col5a1,Frzb,Sema3a,Lrp6,Pak1,Dlc1,Zic5,Npnt,Sostdc1,Dicer1,Tgfb2,Tbr1,Btbd7,Cc2d2a,Mical2,Rbm15,Tead1,Rspo2,Sema5a,Zeb2,Arhgap35,Zic2,Enah,Htt,Lama3,Spint2,Fmn1,Folr1,Med1,Gli3,Jbts17,Cecr2,Setd2,Epb4.1l5,Luzp1,Plxna1,Mef2c,Brsk2,Pbx1,Prox1,Hectd1
GO:0072507	51	divalent inorganic cation homeostasis		509	0.35	2.08e-05	10090.ENSMUSP00000002848,10090.ENSMUSP00000003754,10090.ENSMUSP00000020964,10090.ENSMUSP00000021750,10090.ENSMUSP00000021932,10090.ENSMUSP00000023007,10090.ENSMUSP00000024044,10090.ENSMUSP00000025092,10090.ENSMUSP00000027499,10090.ENSMUSP00000027888,10090.ENSMUSP00000028499,10090.ENSMUSP00000029084,10090.ENSMUSP00000031037,10090.ENSMUSP00000032192,10090.ENSMUSP00000032322,10090.ENSMUSP00000033189…	Grin2d,Calb2,Fkbp1b,Ryr2,Drd1a,Adcy8,Cd4,Tmem178,Bok,Abl2,Itgav,Ntsr1,Slc30a3,Itpr1,Lrp6,Cckbr,Cib2,Ank2,Ramp3,Wfs1,Itpr2,Adra1a,Kcna5,Cnr1,Gpr6,Prkca,Cemip,Jak2,Adcyap1,Adra1b,Trpv4,Drd2,Kl,Htt,Gnas,Plch1,Slc8a1,Ryr3,Akap5,Camk2d,Slc24a3,Fam155a,Grin2a,Myo5a,Atp2b4,Mchr1,Pdgfra,Grm5,Tac1,Trpc1,Cacna1e
GO:0043087	42	regulation of GTPase activity		418	0.35	0.00017	10090.ENSMUSP00000002079,10090.ENSMUSP00000015511,10090.ENSMUSP00000025818,10090.ENSMUSP00000027056,10090.ENSMUSP00000027748,10090.ENSMUSP00000030286,10090.ENSMUSP00000033058,10090.ENSMUSP00000033923,10090.ENSMUSP00000036674,10090.ENSMUSP00000038653,10090.ENSMUSP00000039139,10090.ENSMUSP00000042151,10090.ENSMUSP00000043178,10090.ENSMUSP00000045715,10090.ENSMUSP00000046191,10090.ENSMUSP00000047881…	Plxnb3,Plxnd1,Rin1,Prex2,Rgs16,Dock7,Sbf2,Dlc1,Dock5,Iqsec3,Arhgap44,Rundc1,Usp6nl,Rgs8,Elmod1,Dock9,Rtn4r,Wnk1,Arhgap20,Adcyap1,Iqgap2,Rgs14,Arhgap35,Gnb5,Gnas,Cdkl5,Tbc1d9,Rap1gap,Ralgapb,Gapvd1,Rasgrp2,Arhgap25,Plxna4,Rgs20,Fzd10,Arhgef12,Iqgap1,Plxna1,Arhgap21,Arhgap32,Asap1,Rgs6
GO:0098609	40	cell-cell adhesion		398	0.35	0.00027	10090.ENSMUSP00000002079,10090.ENSMUSP00000015146,10090.ENSMUSP00000020939,10090.ENSMUSP00000022213,10090.ENSMUSP00000022242,10090.ENSMUSP00000023154,10090.ENSMUSP00000023312,10090.ENSMUSP00000023334,10090.ENSMUSP00000028499,10090.ENSMUSP00000030741,10090.ENSMUSP00000032322,10090.ENSMUSP00000033030,10090.ENSMUSP00000034076,10090.ENSMUSP00000035027,10090.ENSMUSP00000035468,10090.ENSMUSP00000036304…	Plxnb3,Efr3a,Nrcam,Thbs4,Emb,Cldn1,Alcam,Pvrl3,Itgav,Ptpru,Lrp6,Parva,Cbln1,Clstn2,Ntng2,Lpp,Astn1,Npnt,Podxl2,Tgfb2,Cldn2,Nov,Dscam,Cdh24,Ntng1,Cdh12,Gnas,Plekha7,Lama3,Slitrk1,Itga4,Ptprt,Tnr,Serpinb8,Lphn3,Igsf9b,Gpc6,Pdgfra,Unc5d,Nrxn1
GO:0010038	37	response to metal ion		374	0.35	0.00071	10090.ENSMUSP00000004774,10090.ENSMUSP00000006991,10090.ENSMUSP00000020706,10090.ENSMUSP00000021750,10090.ENSMUSP00000023007,10090.ENSMUSP00000023154,10090.ENSMUSP00000024805,10090.ENSMUSP00000026670,10090.ENSMUSP00000028648,10090.ENSMUSP00000031037,10090.ENSMUSP00000033770,10090.ENSMUSP00000034843,10090.ENSMUSP00000041373,10090.ENSMUSP00000042159,10090.ENSMUSP00000042578,10090.ENSMUSP00000044416…	Aqp1,Hcn1,Adcy1,Ryr2,Adcy8,Cldn1,Cpne5,Nptx1,Syt13,Slc30a3,Mecp2,Ireb2,Neurod2,Cpne7,Crhbp,Cpne9,Igfbp2,Cpne4,Wnk1,Ep300,Penk,Drd2,Homer1,Htt,Syt17,Syt6,Ryr3,Krt10,Rasgrp2,Kmt2a,Grin2a,Ppargc1a,Kcnc1,Iqgap1,Mef2c,Nrxn1,Trpc1
GO:0001822	30	kidney development		298	0.35	0.0027	10090.ENSMUSP00000001963,10090.ENSMUSP00000004774,10090.ENSMUSP00000020106,10090.ENSMUSP00000021641,10090.ENSMUSP00000021921,10090.ENSMUSP00000022246,10090.ENSMUSP00000028633,10090.ENSMUSP00000029400,10090.ENSMUSP00000040071,10090.ENSMUSP00000043849,10090.ENSMUSP00000044368,10090.ENSMUSP00000047931,10090.ENSMUSP00000048053,10090.ENSMUSP00000048218,10090.ENSMUSP00000053943,10090.ENSMUSP00000057989…	Ace,Aqp1,Arid5b,Tshz3,Ptch1,Fgf10,Fbn1,Mme,Npnt,Tgfb2,Pygo1,C1galt1,Wfs1,Acta2,Basp1,Bdnf,Rarb,Egr1,Ptpro,Apc,Fmn1,Gli3,Jbts17,Acvr2b,Pdgfra,Iqgap1,Mef2c,Pbx1,Prox1,Sulf1
GO:0030111	30	regulation of Wnt signaling pathway		300	0.35	0.003	10090.ENSMUSP00000022246,10090.ENSMUSP00000027888,10090.ENSMUSP00000028389,10090.ENSMUSP00000030741,10090.ENSMUSP00000030763,10090.ENSMUSP00000032322,10090.ENSMUSP00000033057,10090.ENSMUSP00000033929,10090.ENSMUSP00000034949,10090.ENSMUSP00000040230,10090.ENSMUSP00000050683,10090.ENSMUSP00000055308,10090.ENSMUSP00000063001,10090.ENSMUSP00000067325,10090.ENSMUSP00000069024,10090.ENSMUSP00000069616…	Fgf10,Abl2,Frzb,Ptpru,Cdk14,Lrp6,Dkkl1,Tnks,Csnk1g1,Sostdc1,Foxo3,Foxo1,Wnk1,Rspo2,Sema5a,Egr1,Zeb2,Shisa6,Ptpro,Apc,Dab2,Tbl1x,Chd8,Folr1,Ubr5,Gli3,Tcf7l2,Xiap,Macf1,Sulf1
GO:0045665	26	negative regulation of neuron differentiation		261	0.35	0.0077	10090.ENSMUSP00000006893,10090.ENSMUSP00000021810,10090.ENSMUSP00000022262,10090.ENSMUSP00000025993,10090.ENSMUSP00000029002,10090.ENSMUSP00000030714,10090.ENSMUSP00000033770,10090.ENSMUSP00000050683,10090.ENSMUSP00000062924,10090.ENSMUSP00000064691,10090.ENSMUSP00000069024,10090.ENSMUSP00000071859,10090.ENSMUSP00000079689,10090.ENSMUSP00000089036,10090.ENSMUSP00000093939,10090.ENSMUSP00000099529…	Kiaa0319,Id4,Fezf2,Slit1,Stmn2,Sema3a,Mecp2,Foxo3,Rtn4r,Gfap,Sema5a,Trpv4,Dab2,Nr2f1,Adcy6,Sema6d,Sema3b,Rap1gap,Ephb2,Med1,Gli3,Tnr,Rtn4rl2,Cdk5rap2,Asap1,Pbx1
GO:0016055	24	Wnt signaling pathway		243	0.35	0.0133	10090.ENSMUSP00000000128,10090.ENSMUSP00000006718,10090.ENSMUSP00000013220,10090.ENSMUSP00000021539,10090.ENSMUSP00000028389,10090.ENSMUSP00000030763,10090.ENSMUSP00000032322,10090.ENSMUSP00000033929,10090.ENSMUSP00000034949,10090.ENSMUSP00000040230,10090.ENSMUSP00000044368,10090.ENSMUSP00000049852,10090.ENSMUSP00000067325,10090.ENSMUSP00000071025,10090.ENSMUSP00000075170,10090.ENSMUSP00000078337…	Wnt9a,Wnt10a,Amotl1,Vrk1,Frzb,Cdk14,Lrp6,Tnks,Csnk1g1,Sostdc1,Pygo1,Fzd4,Rspo2,Shisa6,Drd2,Apc,Dab2,Tcf7,Chd8,Tcf7l2,Xiap,Fzd10,Macf1,Tnik
GO:0070374	22	positive regulation of ERK1 and ERK2 cascade		219	0.35	0.0173	10090.ENSMUSP00000022246,10090.ENSMUSP00000024044,10090.ENSMUSP00000027888,10090.ENSMUSP00000035358,10090.ENSMUSP00000035829,10090.ENSMUSP00000040071,10090.ENSMUSP00000047518,10090.ENSMUSP00000048218,10090.ENSMUSP00000048914,10090.ENSMUSP00000053703,10090.ENSMUSP00000062392,10090.ENSMUSP00000067057,10090.ENSMUSP00000071859,10090.ENSMUSP00000075170,10090.ENSMUSP00000095966,10090.ENSMUSP00000099569…	Fgf10,Cd4,Abl2,Dstyk,Akap12,Npnt,Ramp3,Acta2,Garem,Adra1a,Prkca,Adcyap1,Trpv4,Drd2,Necab2,Pla2g5,Camk2d,Fbxw7,Cflar,Pdgfra,Nrxn1,Mturn
GO:1905475	20	regulation of protein localization to membrane		199	0.35	0.0271	10090.ENSMUSP00000017544,10090.ENSMUSP00000033040,10090.ENSMUSP00000039139,10090.ENSMUSP00000047518,10090.ENSMUSP00000057981,10090.ENSMUSP00000063277,10090.ENSMUSP00000071025,10090.ENSMUSP00000071720,10090.ENSMUSP00000079689,10090.ENSMUSP00000093270,10090.ENSMUSP00000095966,10090.ENSMUSP00000099902,10090.ENSMUSP00000101472,10090.ENSMUSP00000102009,10090.ENSMUSP00000116028,10090.ENSMUSP00000119242…	Stac2,Pak1,Arhgap44,Ramp3,Kcnb1,Cemip,Shisa6,Camk2g,Dab2,Akap5,Necab2,Sptbn1,Ephb2,Camk2d,Myo5a,Atp2b4,Gpc6,Tnik,Nrxn1,Hectd1
GO:0001667	18	ameboidal-type cell migration		180	0.35	0.0435	10090.ENSMUSP00000013220,10090.ENSMUSP00000015511,10090.ENSMUSP00000020106,10090.ENSMUSP00000028499,10090.ENSMUSP00000030464,10090.ENSMUSP00000030714,10090.ENSMUSP00000032322,10090.ENSMUSP00000054389,10090.ENSMUSP00000069685,10090.ENSMUSP00000099529,10090.ENSMUSP00000099591,10090.ENSMUSP00000099718,10090.ENSMUSP00000099793,10090.ENSMUSP00000100920,10090.ENSMUSP00000102598,10090.ENSMUSP00000109794…	Amotl1,Plxnd1,Arid5b,Itgav,Pik3r3,Sema3a,Lrp6,Nov,Zeb2,Sema6d,Sema3b,Itga4,Fap,Kitl,Folr1,Nrp2,Iqgap1,Epb4.1l5
GO:0001890	18	placenta development		182	0.35	0.0476	10090.ENSMUSP00000001326,10090.ENSMUSP00000023952,10090.ENSMUSP00000028499,10090.ENSMUSP00000029400,10090.ENSMUSP00000032768,10090.ENSMUSP00000054424,10090.ENSMUSP00000083725,10090.ENSMUSP00000084701,10090.ENSMUSP00000096204,10090.ENSMUSP00000099718,10090.ENSMUSP00000101556,10090.ENSMUSP00000103169,10090.ENSMUSP00000105295,10090.ENSMUSP00000114272,10090.ENSMUSP00000116313,10090.ENSMUSP00000136449…	Sp1,Krt8,Itgav,Mme,Nr2f2,Rbm15,Slc8a1,Bmpr2,Spint2,Itga4,Igf2,Med1,Ncoa6,Etnk2,Setd2,Hectd1,Birc6,Ash1l
GO:0009653	216	anatomical structure morphogenesis		2244	0.34	3.76e-23	10090.ENSMUSP00000000128,10090.ENSMUSP00000000388,10090.ENSMUSP00000000542,10090.ENSMUSP00000001326,10090.ENSMUSP00000001963,10090.ENSMUSP00000002079,10090.ENSMUSP00000004774,10090.ENSMUSP00000004968,10090.ENSMUSP00000005671,10090.ENSMUSP00000006718,10090.ENSMUSP00000006991,10090.ENSMUSP00000008462,10090.ENSMUSP00000013220,10090.ENSMUSP00000015511,10090.ENSMUSP00000020106,10090.ENSMUSP00000020706…	Wnt9a,Ccm2,Acvrl1,Sp1,Ace,Plxnb3,Aqp1,Plod3,Igf1r,Wnt10a,Hcn1,Relt,Amotl1,Plxnd1,Arid5b,Adcy1,Nrcam,Tshz3,Ryr2,Id4,Ptch1,Agtpbp1,Thbs4,Emb,Fgf10,Crebbp,Alcam,Pvrl3,Krt8,Slit1,Bhlhe22,Farp1,Nptx1,Prex2,Tfcp2l1,Abl2,Kif5c,Nr4a2,Olfm1,Col5a1,Frzb,Itgav,Fbn1,Atrn,Spred1,Shox2,Hipk1,Sh3gl2,Dock7,Pik3r3,Sema3a,Tmem106b,Lrp6,Slc17a6,Nr2f2,Parva,Pak1,Dlc1,Cbln1,Zic1,Cck,Ntng2,Zic5,Tanc1,Pgm5,Foxn3,Myo6,T…
GO:0003008	154	system process		1578	0.34	2.91e-16	10090.ENSMUSP00000000188,10090.ENSMUSP00000000542,10090.ENSMUSP00000001963,10090.ENSMUSP00000002848,10090.ENSMUSP00000003568,10090.ENSMUSP00000004774,10090.ENSMUSP00000004968,10090.ENSMUSP00000013995,10090.ENSMUSP00000017544,10090.ENSMUSP00000018800,10090.ENSMUSP00000019906,10090.ENSMUSP00000020706,10090.ENSMUSP00000020707,10090.ENSMUSP00000020939,10090.ENSMUSP00000020949,10090.ENSMUSP00000020964…	Ccnd2,Acvrl1,Ace,Grin2d,Crhr2,Aqp1,Plod3,Abca4,Stac2,Myl4,Vip,Adcy1,Gabra1,Nrcam,Map2k6,Fkbp1b,Asic2,Tshz3,Ryr2,Shc3,Drd1a,Agtpbp1,Htr1a,Fbxo32,Adcy8,Rin1,Kcnk4,Rdh5,Homer2,Oprk1,Abl2,Atf6,Scn2a1,Pdyn,Ntsr1,Mme,Sh3gl2,Cabp1,Nr2f2,Pak1,Cckbr,Mecp2,Olfm2,Ireb2,Cck,Akap12,Tanc1,Myo6,Adra2a,Dock5,Wdr19,Atp6v0a4,Sobp,Neurod2,Kcna2,Ank2,Tbr1,Ramp3,Rorb,Wfs1,Acta2,Kcne2,Gucy1a3,Fzd4,Adra1a,Pnoc,Kcna5,Cn…
GO:0060341	105	regulation of cellular localization		1083	0.34	1.43e-10	10090.ENSMUSP00000003568,10090.ENSMUSP00000005509,10090.ENSMUSP00000009617,10090.ENSMUSP00000017544,10090.ENSMUSP00000020706,10090.ENSMUSP00000020964,10090.ENSMUSP00000021750,10090.ENSMUSP00000021932,10090.ENSMUSP00000022235,10090.ENSMUSP00000023007,10090.ENSMUSP00000023776,10090.ENSMUSP00000024044,10090.ENSMUSP00000027797,10090.ENSMUSP00000027979,10090.ENSMUSP00000028499,10090.ENSMUSP00000028926…	Crhr2,Stx1a,Kcnc4,Stac2,Adcy1,Fkbp1b,Ryr2,Drd1a,Htr1a,Adcy8,Slc4a8,Cd4,Nvl,Uhmk1,Itgav,Napb,Ntsr1,Ppfia2,Slc30a3,Cabp1,Itpr1,Vamp1,Apba2,Pak1,Cask,Mecp2,Zic1,Myo6,Adra2a,BC018507,Arhgap44,Syne1,Nrn1,Ank2,Tgfb2,Spag5,Ramp3,Kcne2,Itpr2,Adra1a,Gcc2,Kcna5,Cnr1,Kcnb1,Sorl1,Slc35d3,Prkca,Cemip,Jak2,Chrna4,Per2,Ep300,Actn2,Rims3,Map1b,Syp,Shisa6,Camk2g,Vsnl1,Drd2,Apc,Htt,Dab2,Plch1,Slc17a7,Slc8a1,Edem1,…
GO:0040012	99	regulation of locomotion		1010	0.34	3.54e-10	10090.ENSMUSP00000000542,10090.ENSMUSP00000001326,10090.ENSMUSP00000001963,10090.ENSMUSP00000002079,10090.ENSMUSP00000004774,10090.ENSMUSP00000005671,10090.ENSMUSP00000013220,10090.ENSMUSP00000015511,10090.ENSMUSP00000016168,10090.ENSMUSP00000021932,10090.ENSMUSP00000022213,10090.ENSMUSP00000022246,10090.ENSMUSP00000022262,10090.ENSMUSP00000023154,10090.ENSMUSP00000025993,10090.ENSMUSP00000027038…	Acvrl1,Sp1,Ace,Plxnb3,Aqp1,Igf1r,Amotl1,Plxnd1,Lbp,Drd1a,Thbs4,Fgf10,Fezf2,Cldn1,Slit1,Oprk1,Olfm1,Itgav,Spred1,Dock7,Sema3a,Ptpru,Nav3,Nr2f2,Pak1,Mst4,Mecp2,Dlc1,Ntng2,Akap12,Adra2a,Dock5,Mgat5,Abhd2,Ago2,Ssh2,Tgfb2,Tbr1,Acta2,Foxo3,Nov,Dscam,Sorl1,Prkca,Wnk1,Cemip,Irs1,Jak2,Ldlrad4,Sema5a,Egr1,Dach1,Trpv4,Sh3rf2,Ntng1,Drd2,Apc,Dab2,Slc8a1,Bmpr2,Lama3,Cpeb1,Adarb1,Spint2,Sema6d,Sema3b,Tjp1,Itga4…
GO:0034220	87	ion transmembrane transport		901	0.34	1.3e-08	10090.ENSMUSP00000000809,10090.ENSMUSP00000000811,10090.ENSMUSP00000002848,10090.ENSMUSP00000004428,10090.ENSMUSP00000004774,10090.ENSMUSP00000006991,10090.ENSMUSP00000009617,10090.ENSMUSP00000017552,10090.ENSMUSP00000018614,10090.ENSMUSP00000020707,10090.ENSMUSP00000020964,10090.ENSMUSP00000021045,10090.ENSMUSP00000021750,10090.ENSMUSP00000021772,10090.ENSMUSP00000022242,10090.ENSMUSP00000023670…	Slc5a5,Kcnn3,Grin2d,Clcn5,Aqp1,Hcn1,Kcnc4,Cacnb1,Kcnab3,Gabra1,Fkbp1b,Asic2,Ryr2,Mrs2,Emb,Clic6,Slc4a8,Slc6a7,Kcnk4,Xpr1,Scn2a1,Itgav,Slc12a6,Slc23a2,Slc20a1,Ntsr1,Slc30a3,Itpr1,Slc6a11,Slc17a6,Kcnk9,Atp6v0a4,Kcna2,Tmc7,Kcne2,Itpr2,Slc38a9,Kcng3,Kcna5,Cnr1,Kcng4,Slc36a4,Kcnb1,Kcnj9,Gabra3,Kcnq3,Chrna4,Trpv4,Drd2,Scn1a,Slc4a2,Scn8a,Plch1,Slc31a1,Cacng3,Slc17a7,Slc8a1,Slc7a14,Ryr3,Kcnc2,Kcnd3,Kcnj6…
GO:0006812	81	cation transport		825	0.34	2.7e-08	10090.ENSMUSP00000000809,10090.ENSMUSP00000000811,10090.ENSMUSP00000002848,10090.ENSMUSP00000004428,10090.ENSMUSP00000004774,10090.ENSMUSP00000006991,10090.ENSMUSP00000009617,10090.ENSMUSP00000017552,10090.ENSMUSP00000018614,10090.ENSMUSP00000020964,10090.ENSMUSP00000021045,10090.ENSMUSP00000021750,10090.ENSMUSP00000021772,10090.ENSMUSP00000021932,10090.ENSMUSP00000023776,10090.ENSMUSP00000025520…	Slc5a5,Kcnn3,Grin2d,Clcn5,Aqp1,Hcn1,Kcnc4,Cacnb1,Kcnab3,Fkbp1b,Asic2,Ryr2,Mrs2,Drd1a,Slc4a8,Slc6a7,Kcnk4,Scn2a1,Itgav,Slc12a6,Slc23a2,Slc20a1,Slc30a3,Itpr1,Slc6a11,Slc17a6,Cckbr,Cask,Kcnk9,Atp6v0a4,Kcna2,Ramp3,Cacng5,Kcne2,Itpr2,Slc38a9,Adra1a,Kcng3,Kcna5,Cnr1,Kcng4,Slc36a4,Kcnb1,Slc29a4,Kcnj9,Kcnq3,Chrna4,Adcyap1,Camk2g,Trpv4,Drd2,Scn1a,Scn8a,Plch1,Slc31a1,Cacng3,Slc17a7,Slc8a1,Ryr3,Kcnc2,Kcnd3,…
GO:0035239	71	tube morphogenesis		728	0.34	3.88e-07	10090.ENSMUSP00000000388,10090.ENSMUSP00000000542,10090.ENSMUSP00000001963,10090.ENSMUSP00000013220,10090.ENSMUSP00000015511,10090.ENSMUSP00000020939,10090.ENSMUSP00000021750,10090.ENSMUSP00000021921,10090.ENSMUSP00000022246,10090.ENSMUSP00000027888,10090.ENSMUSP00000028499,10090.ENSMUSP00000028829,10090.ENSMUSP00000029422,10090.ENSMUSP00000030464,10090.ENSMUSP00000032322,10090.ENSMUSP00000032768…	Ccm2,Acvrl1,Ace,Amotl1,Plxnd1,Nrcam,Ryr2,Ptch1,Fgf10,Abl2,Itgav,Spred1,Shox2,Pik3r3,Lrp6,Nr2f2,Parva,Pak1,Dlc1,Zic5,Tgfbi,Kat6a,Npnt,Sostdc1,Dicer1,Tgfb2,Tbr1,Ramp3,C1galt1,Cc2d2a,Fzd4,Mical2,Nfib,Nov,Rbm15,Tead1,Prkca,Rspo2,Sema5a,Zeb2,Col8a2,Arhgap35,Zic2,Enah,Tcf7,Bmpr2,Col8a1,Spint2,Fmn1,Fap,Ephb2,Folr1,Med1,Fbxw7,Gli3,Ptprj,Tcf7l2,Cecr2,Gpr116,Nrp2,Setd2,Heg1,Acvr2b,Pdgfra,Epb4.1l5,Luzp1,Mef…
GO:0048729	63	tissue morphogenesis		646	0.34	2.6e-06	10090.ENSMUSP00000000388,10090.ENSMUSP00000000542,10090.ENSMUSP00000004968,10090.ENSMUSP00000005671,10090.ENSMUSP00000006718,10090.ENSMUSP00000015511,10090.ENSMUSP00000021750,10090.ENSMUSP00000021810,10090.ENSMUSP00000021921,10090.ENSMUSP00000022246,10090.ENSMUSP00000027888,10090.ENSMUSP00000028280,10090.ENSMUSP00000028389,10090.ENSMUSP00000029422,10090.ENSMUSP00000030714,10090.ENSMUSP00000032322…	Ccm2,Acvrl1,Plod3,Igf1r,Wnt10a,Plxnd1,Ryr2,Id4,Ptch1,Fgf10,Abl2,Col5a1,Frzb,Shox2,Sema3a,Lrp6,Pak1,Dlc1,Zic5,Npnt,Sostdc1,Dicer1,Tgfb2,Tbr1,Btbd7,Acta2,Cc2d2a,Mical2,Rbm15,Ly6e,Tead1,Rspo2,Mdm4,Sema5a,Zeb2,Arhgap35,Zic2,Enah,Htt,Bmpr2,Lama3,Col11a1,Adarb1,Spint2,Fmn1,Folr1,Med1,Gli3,Jbts17,Cecr2,Nrp2,Setd2,Macf1,Heg1,Matn2,Epb4.1l5,Luzp1,Plxna1,Mef2c,Brsk2,Pbx1,Prox1,Hectd1
GO:0090066	55	regulation of anatomical structure size		559	0.34	1.32e-05	10090.ENSMUSP00000001963,10090.ENSMUSP00000004774,10090.ENSMUSP00000004968,10090.ENSMUSP00000006893,10090.ENSMUSP00000015137,10090.ENSMUSP00000019906,10090.ENSMUSP00000021045,10090.ENSMUSP00000021932,10090.ENSMUSP00000022235,10090.ENSMUSP00000025993,10090.ENSMUSP00000028177,10090.ENSMUSP00000028549,10090.ENSMUSP00000030714,10090.ENSMUSP00000033040,10090.ENSMUSP00000036203,10090.ENSMUSP00000036674…	Ace,Aqp1,Plod3,Kiaa0319,Limk1,Vip,Asic2,Drd1a,Htr1a,Slit1,Olfm1,Slc12a6,Sema3a,Pak1,Adra2a,Dock5,Fhod3,Ssh2,Acta2,Gucy1a3,Adra1a,Kcna5,Dscam,Bdnf,Rtn4r,Per2,Ep300,Adcyap1,Iqgap2,Actn2,Map1b,Sema5a,Adra1b,Arhgap35,Golga4,Slc8a1,Cdkl5,Bmpr2,Adcy6,Deptor,Sptan1,Sema6d,Sema3b,Fmn1,Sptbn1,Adora2a,Akt3,Tnr,Prkcd,Plxna4,Mrvi1,Wipf3,Prkg2,Htr7,Chrm3
GO:0033674	55	positive regulation of kinase activity		570	0.34	2.16e-05	10090.ENSMUSP00000000188,10090.ENSMUSP00000001963,10090.ENSMUSP00000005671,10090.ENSMUSP00000020949,10090.ENSMUSP00000022246,10090.ENSMUSP00000022553,10090.ENSMUSP00000023007,10090.ENSMUSP00000024044,10090.ENSMUSP00000028633,10090.ENSMUSP00000028759,10090.ENSMUSP00000033040,10090.ENSMUSP00000033444,10090.ENSMUSP00000035358,10090.ENSMUSP00000036203,10090.ENSMUSP00000039041,10090.ENSMUSP00000041819…	Ccnd2,Ace,Igf1r,Map2k6,Fgf10,Cab39l,Adcy8,Cd4,Fbn1,Ltk,Pak1,Mst4,Dstyk,Adra2a,Flt3,Map3k9,Tgfb2,Fzd4,Epha10,Adra1a,Tead1,Wnk1,Cemip,Irs1,Jak2,Adcyap1,Egr1,Zeb2,Drd2,Dab2,Zak,Map3k5,Stk39,Osbpl8,Kitl,Ephb2,Igf2,Lrp8,Fbxw7,Dgkz,Prkcd,Magi3,Fzd10,Akap13,Atp2b4,Prlr,Tnik,Acvr2b,Pdgfra,Iqgap1,Grm5,Ddr2,Mef2c,Nrxn1,Prox1
GO:0071363	45	cellular response to growth factor stimulus		459	0.34	0.00014	10090.ENSMUSP00000000542,10090.ENSMUSP00000005671,10090.ENSMUSP00000006718,10090.ENSMUSP00000022246,10090.ENSMUSP00000023154,10090.ENSMUSP00000023165,10090.ENSMUSP00000028633,10090.ENSMUSP00000029002,10090.ENSMUSP00000030212,10090.ENSMUSP00000034843,10090.ENSMUSP00000035358,10090.ENSMUSP00000040230,10090.ENSMUSP00000041902,10090.ENSMUSP00000043849,10090.ENSMUSP00000047567,10090.ENSMUSP00000048914…	Acvrl1,Igf1r,Wnt10a,Fgf10,Cldn1,Crebbp,Fbn1,Stmn2,Sh3gl2,Ireb2,Dstyk,Sostdc1,Cbl,Tgfb2,Sox5,Garem,Foxo3,Hivep1,Bdnf,Kif1b,Penk,Map1b,Egr1,Sox6,Kl,Dab2,Bmpr2,Spint2,Kcnd3,Rap1gap,Elavl4,Med1,Nrp2,Cflar,Skil,Ppargc1a,Hipk2,Acvr2b,Ptprk,Pdgfra,Iqgap1,Epb4.1l5,Mef2c,Tac1,Tmem108
GO:0051047	42	positive regulation of secretion		428	0.34	0.00027	10090.ENSMUSP00000003568,10090.ENSMUSP00000004774,10090.ENSMUSP00000005509,10090.ENSMUSP00000018122,10090.ENSMUSP00000019906,10090.ENSMUSP00000020949,10090.ENSMUSP00000021209,10090.ENSMUSP00000023007,10090.ENSMUSP00000023776,10090.ENSMUSP00000027038,10090.ENSMUSP00000027217,10090.ENSMUSP00000029084,10090.ENSMUSP00000033189,10090.ENSMUSP00000033321,10090.ENSMUSP00000035120,10090.ENSMUSP00000043849…	Crhr2,Aqp1,Stx1a,Cadps2,Vip,Map2k6,Doc2b,Adcy8,Slc4a8,Oprk1,Ecrg4,Ntsr1,Cckbr,Cask,Cck,Tgfb2,Myrip,Cnr1,Kcnb1,Sorl1,Prkca,Exph5,Irs1,Jak2,Cadps,Chrna4,Ep300,Adcyap1,Vsnl1,Drd2,Dab2,Ap1g1,Rims1,Adora2a,Sytl2,Unc13b,Pex5l,Tcf7l2,Cacna1h,Grp,Tac1,Clasp1
GO:0010721	37	negative regulation of cell development		384	0.34	0.0011	10090.ENSMUSP00000006893,10090.ENSMUSP00000021810,10090.ENSMUSP00000022262,10090.ENSMUSP00000025993,10090.ENSMUSP00000028177,10090.ENSMUSP00000028389,10090.ENSMUSP00000028633,10090.ENSMUSP00000029002,10090.ENSMUSP00000030714,10090.ENSMUSP00000033040,10090.ENSMUSP00000033770,10090.ENSMUSP00000043676,10090.ENSMUSP00000050683,10090.ENSMUSP00000057989,10090.ENSMUSP00000058613,10090.ENSMUSP00000059050…	Kiaa0319,Id4,Fezf2,Slit1,Olfm1,Frzb,Fbn1,Stmn2,Sema3a,Pak1,Mecp2,Dicer1,Foxo3,Bdnf,Sorl1,Lingo1,Rtn4r,Gfap,Adcyap1,Sema5a,Trpv4,Dab2,Nr2f1,Adcy6,Sema6d,Sema3b,Rap1gap,Ephb2,Med1,Fbxw7,Gli3,Tnr,Rtn4rl2,Cdk5rap2,Tomm70a,Asap1,Pbx1
GO:0001655	34	urogenital system development		353	0.34	0.0022	10090.ENSMUSP00000001963,10090.ENSMUSP00000004774,10090.ENSMUSP00000005671,10090.ENSMUSP00000020106,10090.ENSMUSP00000021641,10090.ENSMUSP00000021810,10090.ENSMUSP00000021921,10090.ENSMUSP00000022246,10090.ENSMUSP00000028633,10090.ENSMUSP00000029400,10090.ENSMUSP00000040071,10090.ENSMUSP00000043849,10090.ENSMUSP00000044368,10090.ENSMUSP00000047931,10090.ENSMUSP00000048053,10090.ENSMUSP00000048218…	Ace,Aqp1,Igf1r,Arid5b,Tshz3,Id4,Ptch1,Fgf10,Fbn1,Mme,Npnt,Tgfb2,Pygo1,C1galt1,Wfs1,Acta2,Basp1,Bdnf,Rarb,Egr1,Ptpro,Apc,Fmn1,Ephb2,Gli3,Jbts17,Prlr,Acvr2b,Pdgfra,Iqgap1,Mef2c,Pbx1,Prox1,Sulf1
GO:0042692	27	muscle cell differentiation		276	0.34	0.0077	10090.ENSMUSP00000021641,10090.ENSMUSP00000022246,10090.ENSMUSP00000023952,10090.ENSMUSP00000033770,10090.ENSMUSP00000036003,10090.ENSMUSP00000036025,10090.ENSMUSP00000039440,10090.ENSMUSP00000040071,10090.ENSMUSP00000041361,10090.ENSMUSP00000042927,10090.ENSMUSP00000043676,10090.ENSMUSP00000043765,10090.ENSMUSP00000053703,10090.ENSMUSP00000067694,10090.ENSMUSP00000067708,10090.ENSMUSP00000070200…	Tshz3,Fgf10,Krt8,Mecp2,Tanc1,Pgm5,Syne1,Npnt,Fhod3,Dner,Dicer1,Ank2,Adra1a,Rarb,Actn2,Adra1b,Sox6,Homer1,Slc8a1,Igf2,Camk2d,Cflar,Akap13,Nebl,Pdgfra,Mef2c,Prox1
GO:0090287	27	regulation of cellular response to growth factor stimulus		277	0.34	0.0081	10090.ENSMUSP00000000542,10090.ENSMUSP00000022246,10090.ENSMUSP00000023165,10090.ENSMUSP00000028633,10090.ENSMUSP00000028829,10090.ENSMUSP00000033321,10090.ENSMUSP00000035358,10090.ENSMUSP00000040071,10090.ENSMUSP00000040230,10090.ENSMUSP00000049852,10090.ENSMUSP00000058142,10090.ENSMUSP00000058613,10090.ENSMUSP00000066789,10090.ENSMUSP00000068471,10090.ENSMUSP00000079689,10090.ENSMUSP00000084701…	Acvrl1,Fgf10,Crebbp,Fbn1,Spred1,Cask,Dstyk,Npnt,Sostdc1,Fzd4,Vwc2l,Sorl1,Ep300,Ldlrad4,Dab2,Bmpr2,Folr1,Zfp423,Tcf7l2,Cflar,Skil,Atp2b4,Hipk2,Glg1,Nrxn1,Sulf1,Tmem108
GO:0034764	23	positive regulation of transmembrane transport		238	0.34	0.021	10090.ENSMUSP00000006991,10090.ENSMUSP00000017544,10090.ENSMUSP00000021045,10090.ENSMUSP00000021750,10090.ENSMUSP00000021932,10090.ENSMUSP00000027038,10090.ENSMUSP00000029084,10090.ENSMUSP00000043765,10090.ENSMUSP00000047518,10090.ENSMUSP00000048849,10090.ENSMUSP00000063001,10090.ENSMUSP00000063277,10090.ENSMUSP00000063795,10090.ENSMUSP00000067708,10090.ENSMUSP00000078945,10090.ENSMUSP00000081664…	Hcn1,Stac2,Asic2,Ryr2,Drd1a,Oprk1,Ntsr1,Ank2,Ramp3,Kcne2,Wnk1,Cemip,Irs1,Actn2,Htt,Cacng3,Kcnc2,Stk39,Osbpl8,Ephb2,Prkcd,Kcnc1,Trpc1
GO:0002064	22	epithelial cell development		227	0.34	0.0248	10090.ENSMUSP00000000388,10090.ENSMUSP00000004968,10090.ENSMUSP00000023154,10090.ENSMUSP00000027629,10090.ENSMUSP00000043676,10090.ENSMUSP00000047931,10090.ENSMUSP00000048218,10090.ENSMUSP00000062632,10090.ENSMUSP00000067694,10090.ENSMUSP00000077492,10090.ENSMUSP00000081557,10090.ENSMUSP00000096204,10090.ENSMUSP00000097882,10090.ENSMUSP00000099420,10090.ENSMUSP00000099652,10090.ENSMUSP00000109203…	Ccm2,Plod3,Cldn1,Tfcp2l1,Dicer1,C1galt1,Acta2,Exph5,Rarb,Slitrk6,Whrn,Spint2,Alg10b,Krt10,Tjp1,Atrx,Pde4d,Heg1,Iqgap1,Epb4.1l5,Rfx3,Prox1
GO:0048839	21	inner ear development		217	0.34	0.0307	10090.ENSMUSP00000000388,10090.ENSMUSP00000022246,10090.ENSMUSP00000028389,10090.ENSMUSP00000034927,10090.ENSMUSP00000036181,10090.ENSMUSP00000040072,10090.ENSMUSP00000043676,10090.ENSMUSP00000043849,10090.ENSMUSP00000052306,10090.ENSMUSP00000057989,10090.ENSMUSP00000077492,10090.ENSMUSP00000079238,10090.ENSMUSP00000081557,10090.ENSMUSP00000089793,10090.ENSMUSP00000097882,10090.ENSMUSP00000101472…	Ccm2,Fgf10,Frzb,Zic1,Myo6,Sobp,Dicer1,Tgfb2,D3Bwg0562e,Bdnf,Slitrk6,Atp8a2,Whrn,Col11a1,Alg10b,Ephb2,Gli3,Cecr2,Otx2,Pvalb,Prox1
GO:0050679	20	positive regulation of epithelial cell proliferation		207	0.34	0.0386	10090.ENSMUSP00000000188,10090.ENSMUSP00000000542,10090.ENSMUSP00000001326,10090.ENSMUSP00000002079,10090.ENSMUSP00000019906,10090.ENSMUSP00000022213,10090.ENSMUSP00000022246,10090.ENSMUSP00000023154,10090.ENSMUSP00000032192,10090.ENSMUSP00000062392,10090.ENSMUSP00000069024,10090.ENSMUSP00000084701,10090.ENSMUSP00000099718,10090.ENSMUSP00000101556,10090.ENSMUSP00000103169,10090.ENSMUSP00000106789…	Ccnd2,Acvrl1,Sp1,Plxnb3,Vip,Thbs4,Fgf10,Cldn1,Itpr1,Prkca,Sema5a,Bmpr2,Itga4,Igf2,Med1,Akt3,Tcf7l2,Cflar,Stxbp4,Prox1
GO:0050773	19	regulation of dendrite development		193	0.34	0.0403	10090.ENSMUSP00000006893,10090.ENSMUSP00000029404,10090.ENSMUSP00000031556,10090.ENSMUSP00000033321,10090.ENSMUSP00000033770,10090.ENSMUSP00000037109,10090.ENSMUSP00000039139,10090.ENSMUSP00000039440,10090.ENSMUSP00000084342,10090.ENSMUSP00000093270,10090.ENSMUSP00000102207,10090.ENSMUSP00000102343,10090.ENSMUSP00000103571,10090.ENSMUSP00000107381,10090.ENSMUSP00000124505,10090.ENSMUSP00000125081…	Kiaa0319,Ppfia2,Tmem106b,Cask,Mecp2,Lzts3,Arhgap44,Syne1,Cdkl5,Akap5,Elavl4,Lrp8,Shank1,Cux2,Stau2,Tnik,Iqgap1,Mef2c,Asap1
GO:0023014	19	signal transduction by protein phosphorylation		194	0.34	0.0419	10090.ENSMUSP00000020949,10090.ENSMUSP00000022246,10090.ENSMUSP00000028499,10090.ENSMUSP00000029355,10090.ENSMUSP00000033040,10090.ENSMUSP00000033189,10090.ENSMUSP00000033444,10090.ENSMUSP00000041819,10090.ENSMUSP00000063001,10090.ENSMUSP00000079689,10090.ENSMUSP00000086204,10090.ENSMUSP00000088334,10090.ENSMUSP00000093485,10090.ENSMUSP00000099776,10090.ENSMUSP00000103169,10090.ENSMUSP00000108468…	Map2k6,Fgf10,Itgav,Ppm1l,Pak1,Cckbr,Mst4,Map3k9,Wnk1,Dab2,Mapk11,Zak,Map3k5,Stk39,Med1,Mapk10,Nr2c2,Tnik,Mef2c
GO:0009719	130	response to endogenous stimulus		1370	0.33	9.13e-13	10090.ENSMUSP00000000542,10090.ENSMUSP00000001326,10090.ENSMUSP00000003568,10090.ENSMUSP00000004774,10090.ENSMUSP00000004968,10090.ENSMUSP00000005671,10090.ENSMUSP00000006718,10090.ENSMUSP00000006991,10090.ENSMUSP00000015987,10090.ENSMUSP00000017552,10090.ENSMUSP00000020227,10090.ENSMUSP00000020707,10090.ENSMUSP00000021750,10090.ENSMUSP00000021932,10090.ENSMUSP00000022235,10090.ENSMUSP00000022246…	Acvrl1,Sp1,Crhr2,Aqp1,Plod3,Igf1r,Wnt10a,Hcn1,Rxrg,Cacnb1,Cry1,Gabra1,Ryr2,Drd1a,Htr1a,Fgf10,Fbxo32,Adcy8,Cldn1,Oprk1,Esrrg,Nr4a2,Fbn1,Stmn2,Sh3gl2,Pik3r3,Ptpru,Itpr1,Nr2f2,Pak1,Mecp2,Sesn3,Ireb2,Dstyk,Adra2a,Abhd2,Cib2,Sostdc1,Cbl,Crhbp,Tgfb2,Igfbp2,Ramp3,Sox5,Rorb,Garem,Itpr2,Foxo3,Ywhag,Slc38a9,Adra1a,Foxo1,Ddx17,Zfp106,Hivep1,Gpam,Bdnf,Sstr3,Kif1b,Irs1,Jak2,Ep300,Penk,Slit3,Adcyap1,Rarb,Actn2…
GO:0050877	102	nervous system process		1066	0.33	5.7e-10	10090.ENSMUSP00000000188,10090.ENSMUSP00000001963,10090.ENSMUSP00000002848,10090.ENSMUSP00000003568,10090.ENSMUSP00000004774,10090.ENSMUSP00000013995,10090.ENSMUSP00000019906,10090.ENSMUSP00000020706,10090.ENSMUSP00000020707,10090.ENSMUSP00000020939,10090.ENSMUSP00000020964,10090.ENSMUSP00000021045,10090.ENSMUSP00000021641,10090.ENSMUSP00000021898,10090.ENSMUSP00000021932,10090.ENSMUSP00000022040…	Ccnd2,Ace,Grin2d,Crhr2,Aqp1,Abca4,Vip,Adcy1,Gabra1,Nrcam,Fkbp1b,Asic2,Tshz3,Shc3,Drd1a,Agtpbp1,Adcy8,Rin1,Kcnk4,Rdh5,Homer2,Oprk1,Abl2,Atf6,Scn2a1,Pdyn,Ntsr1,Mme,Cabp1,Pak1,Mecp2,Olfm2,Cck,Tanc1,Myo6,Adra2a,Wdr19,Atp6v0a4,Sobp,Neurod2,Kcna2,Tbr1,Rorb,Wfs1,Fzd4,Adra1a,Pnoc,Cnr1,Bdnf,Prkca,Gabra3,Cemip,Chrna4,Ep300,Penk,Adcyap1,Rgs14,Sema5a,Egr1,Adra1b,Otof,Drd2,Zic2,Srrm4,Scn1a,Slitrk6,Htt,Atp8a2,…
GO:0045597	104	positive regulation of cell differentiation		1103	0.33	7.57e-10	10090.ENSMUSP00000000128,10090.ENSMUSP00000000542,10090.ENSMUSP00000001963,10090.ENSMUSP00000002079,10090.ENSMUSP00000005671,10090.ENSMUSP00000015137,10090.ENSMUSP00000015511,10090.ENSMUSP00000020964,10090.ENSMUSP00000021527,10090.ENSMUSP00000021641,10090.ENSMUSP00000021921,10090.ENSMUSP00000022262,10090.ENSMUSP00000024044,10090.ENSMUSP00000024805,10090.ENSMUSP00000027888,10090.ENSMUSP00000028177…	Wnt9a,Acvrl1,Ace,Plxnb3,Igf1r,Limk1,Plxnd1,Fkbp1b,Prkch,Tshz3,Ptch1,Fezf2,Cd4,Cpne5,Abl2,Olfm1,Frzb,Ltk,Stmn2,Mme,Shox2,Serpini1,Sema3a,Cds1,Cxcl5,Tmem106b,Itpr1,Lrp6,Pak1,Dkkl1,Cask,Mecp2,Olfm2,Dock5,Npnt,Neurod2,Dicer1,Tgfb2,Cpne9,Sox5,Fzd4,Foxo3,Itsn2,Bend6,Cnr1,Dscam,Bdnf,Vwc2l,Prkca,Jak2,Gfap,Ep300,Adcyap1,Rarb,Map1b,Rgs14,Sema5a,Zeb2,Sox6,Drd2,Arhgap35,Apc,Atp8a2,Gnas,Dab2,Syt17,Nell1,Golga…
GO:0051270	99	regulation of cellular component movement		1048	0.33	2.16e-09	10090.ENSMUSP00000000542,10090.ENSMUSP00000001326,10090.ENSMUSP00000001963,10090.ENSMUSP00000002079,10090.ENSMUSP00000004774,10090.ENSMUSP00000005671,10090.ENSMUSP00000013220,10090.ENSMUSP00000015511,10090.ENSMUSP00000016168,10090.ENSMUSP00000021750,10090.ENSMUSP00000021932,10090.ENSMUSP00000022213,10090.ENSMUSP00000022246,10090.ENSMUSP00000022262,10090.ENSMUSP00000023154,10090.ENSMUSP00000025993…	Acvrl1,Sp1,Ace,Plxnb3,Aqp1,Igf1r,Amotl1,Plxnd1,Lbp,Ryr2,Drd1a,Thbs4,Fgf10,Fezf2,Cldn1,Slit1,Olfm1,Itgav,Spred1,Dock7,Sema3a,Ptpru,Nav3,Nr2f2,Pak1,Mst4,Mecp2,Dlc1,Ntng2,Akap12,Adra2a,Dock5,Mgat5,Abhd2,Ago2,Ssh2,Ank2,Tgfb2,Tbr1,Acta2,Foxo3,Nov,Dscam,Sorl1,Prkca,Wnk1,Cemip,Irs1,Jak2,Ldlrad4,Sema5a,Egr1,Dach1,Trpv4,Sh3rf2,Ntng1,Drd2,Apc,Dab2,Slc8a1,Bmpr2,Lama3,Cpeb1,Adarb1,Spint2,Sema6d,Sema3b,Tjp1,I…
GO:2000145	92	regulation of cell motility		963	0.33	6.33e-09	10090.ENSMUSP00000000542,10090.ENSMUSP00000001326,10090.ENSMUSP00000001963,10090.ENSMUSP00000002079,10090.ENSMUSP00000004774,10090.ENSMUSP00000005671,10090.ENSMUSP00000013220,10090.ENSMUSP00000015511,10090.ENSMUSP00000016168,10090.ENSMUSP00000021932,10090.ENSMUSP00000022213,10090.ENSMUSP00000022246,10090.ENSMUSP00000023154,10090.ENSMUSP00000028177,10090.ENSMUSP00000028499,10090.ENSMUSP00000028829…	Acvrl1,Sp1,Ace,Plxnb3,Aqp1,Igf1r,Amotl1,Plxnd1,Lbp,Drd1a,Thbs4,Fgf10,Cldn1,Olfm1,Itgav,Spred1,Dock7,Sema3a,Ptpru,Nav3,Nr2f2,Pak1,Mst4,Mecp2,Dlc1,Ntng2,Akap12,Adra2a,Dock5,Mgat5,Abhd2,Ago2,Ssh2,Tgfb2,Acta2,Foxo3,Nov,Sorl1,Prkca,Wnk1,Cemip,Irs1,Jak2,Ldlrad4,Sema5a,Egr1,Dach1,Trpv4,Sh3rf2,Ntng1,Drd2,Apc,Dab2,Slc8a1,Bmpr2,Lama3,Cpeb1,Adarb1,Spint2,Sema6d,Sema3b,Tjp1,Itga4,Stk39,Zswim6,Osbpl8,Kitl,Igf…
GO:0009725	78	response to hormone		812	0.33	1.32e-07	10090.ENSMUSP00000001326,10090.ENSMUSP00000003568,10090.ENSMUSP00000004774,10090.ENSMUSP00000004968,10090.ENSMUSP00000005671,10090.ENSMUSP00000015987,10090.ENSMUSP00000020227,10090.ENSMUSP00000022986,10090.ENSMUSP00000023007,10090.ENSMUSP00000023154,10090.ENSMUSP00000027038,10090.ENSMUSP00000027906,10090.ENSMUSP00000028166,10090.ENSMUSP00000028633,10090.ENSMUSP00000030464,10090.ENSMUSP00000030741…	Sp1,Crhr2,Aqp1,Plod3,Igf1r,Rxrg,Cry1,Fbxo32,Adcy8,Cldn1,Oprk1,Esrrg,Nr4a2,Fbn1,Pik3r3,Ptpru,Nr2f2,Pak1,Sesn3,Adra2a,Abhd2,Crhbp,Tgfb2,Igfbp2,Ramp3,Rorb,Foxo3,Ywhag,Adra1a,Foxo1,Ddx17,Zfp106,Gpam,Sstr3,Irs1,Jak2,Ep300,Slit3,Adcyap1,Rarb,Actn2,Map1b,Egr1,Adra1b,Trpv4,Vps13c,Rxfp1,Kl,Apc,Gnas,Dab2,Tbl1x,Nr1d2,Nr2f1,Adcy6,Cpeb1,Acaca,Igf2,Med1,Ubr5,Gli3,Sstr1,Akt3,Prkcd,Nr2c2,Cflar,Steap2,Myo5a,Stxbp…
GO:0007507	55	heart development		581	0.33	3.5e-05	10090.ENSMUSP00000000388,10090.ENSMUSP00000000542,10090.ENSMUSP00000001963,10090.ENSMUSP00000015511,10090.ENSMUSP00000021750,10090.ENSMUSP00000021921,10090.ENSMUSP00000028177,10090.ENSMUSP00000028237,10090.ENSMUSP00000028280,10090.ENSMUSP00000028633,10090.ENSMUSP00000028829,10090.ENSMUSP00000029422,10090.ENSMUSP00000032322,10090.ENSMUSP00000033030,10090.ENSMUSP00000033923,10090.ENSMUSP00000038181…	Ccm2,Acvrl1,Ace,Plxnd1,Ryr2,Ptch1,Olfm1,Cntrl,Col5a1,Fbn1,Spred1,Shox2,Lrp6,Parva,Dlc1,Kat6a,Fhod3,Dicer1,Tgfb2,Tbr1,Cc2d2a,Mical2,Adra1a,Rbm15,Ly6e,Tead1,Ep300,Slit3,Rarb,Actn2,Mdm4,Adra1b,Sox6,Slc8a1,Bmpr2,Col11a1,Itga4,Camk2d,Folr1,Med1,Ncoa6,Gli3,Jbts17,Ptprj,Nrp2,Setd2,Akap13,Heg1,Nebl,Acvr2b,Pdgfra,Luzp1,Mef2c,Prox1,Hectd1
GO:0030335	54	positive regulation of cell migration		567	0.33	3.71e-05	10090.ENSMUSP00000001326,10090.ENSMUSP00000004774,10090.ENSMUSP00000005671,10090.ENSMUSP00000013220,10090.ENSMUSP00000016168,10090.ENSMUSP00000021932,10090.ENSMUSP00000022213,10090.ENSMUSP00000022246,10090.ENSMUSP00000023154,10090.ENSMUSP00000028499,10090.ENSMUSP00000030286,10090.ENSMUSP00000030714,10090.ENSMUSP00000033040,10090.ENSMUSP00000035829,10090.ENSMUSP00000036203,10090.ENSMUSP00000036674…	Sp1,Aqp1,Igf1r,Amotl1,Lbp,Drd1a,Thbs4,Fgf10,Cldn1,Itgav,Dock7,Sema3a,Pak1,Akap12,Adra2a,Dock5,Mgat5,Ago2,Ssh2,Tgfb2,Acta2,Prkca,Wnk1,Cemip,Irs1,Jak2,Sema5a,Egr1,Trpv4,Sh3rf2,Apc,Dab2,Slc8a1,Bmpr2,Cpeb1,Sema6d,Sema3b,Tjp1,Itga4,Stk39,Kitl,Igf2,Camk2d,Akt3,Ptprj,Myo5a,Pdgfra,Iqgap1,Epb4.1l5,Ddr2,Enpp2,Prox1,Tac1,Clasp1
GO:0042330	47	taxis		490	0.33	0.00014	10090.ENSMUSP00000002079,10090.ENSMUSP00000015511,10090.ENSMUSP00000016168,10090.ENSMUSP00000020939,10090.ENSMUSP00000021921,10090.ENSMUSP00000022242,10090.ENSMUSP00000022246,10090.ENSMUSP00000023312,10090.ENSMUSP00000025993,10090.ENSMUSP00000028102,10090.ENSMUSP00000028499,10090.ENSMUSP00000030714,10090.ENSMUSP00000031318,10090.ENSMUSP00000033030,10090.ENSMUSP00000043849,10090.ENSMUSP00000050810…	Plxnb3,Plxnd1,Lbp,Nrcam,Ptch1,Emb,Fgf10,Alcam,Slit1,Kif5c,Itgav,Sema3a,Cxcl5,Parva,Tgfb2,Epha10,Nfib,Nov,Dscam,Bdnf,Prkca,Rtn4r,Ep300,Slit3,Sema5a,Arhgap35,Zic2,Ptpro,Enah,Trio,Sema6d,Sema3b,Ephb2,Gli3,Lyst,Ptprj,Prkcd,Nrp2,Robo3,Plxna4,Otx2,Pde4d,Pdgfra,Matn2,Unc5d,Plxna1,Enpp2
GO:0061061	47	muscle structure development		493	0.33	0.00016	10090.ENSMUSP00000003568,10090.ENSMUSP00000020106,10090.ENSMUSP00000021641,10090.ENSMUSP00000021750,10090.ENSMUSP00000022246,10090.ENSMUSP00000023952,10090.ENSMUSP00000029422,10090.ENSMUSP00000032768,10090.ENSMUSP00000033770,10090.ENSMUSP00000036003,10090.ENSMUSP00000036025,10090.ENSMUSP00000039440,10090.ENSMUSP00000040071,10090.ENSMUSP00000041361,10090.ENSMUSP00000042927,10090.ENSMUSP00000043676…	Crhr2,Arid5b,Tshz3,Ryr2,Fgf10,Krt8,Shox2,Nr2f2,Mecp2,Tanc1,Pgm5,Syne1,Npnt,Fhod3,Dner,Dicer1,Ank2,Tgfb2,Adra1a,Ddx17,Ly6e,Ep300,Rarb,Actn2,Egr1,Adra1b,Sox6,Homer1,Mkx,Scn8a,Slc8a1,Col11a1,Plekhm3,Adarb1,Mbnl1,Igf2,Camk2d,Med1,Tcf7l2,Cflar,Skil,Akap13,Heg1,Nebl,Pdgfra,Mef2c,Prox1
GO:0070848	46	response to growth factor		485	0.33	0.00023	10090.ENSMUSP00000000542,10090.ENSMUSP00000005671,10090.ENSMUSP00000006718,10090.ENSMUSP00000022246,10090.ENSMUSP00000023154,10090.ENSMUSP00000023165,10090.ENSMUSP00000028633,10090.ENSMUSP00000029002,10090.ENSMUSP00000030212,10090.ENSMUSP00000034843,10090.ENSMUSP00000035358,10090.ENSMUSP00000040230,10090.ENSMUSP00000041902,10090.ENSMUSP00000043849,10090.ENSMUSP00000047567,10090.ENSMUSP00000048914…	Acvrl1,Igf1r,Wnt10a,Fgf10,Cldn1,Crebbp,Fbn1,Stmn2,Sh3gl2,Ireb2,Dstyk,Sostdc1,Cbl,Tgfb2,Sox5,Garem,Foxo3,Hivep1,Bdnf,Kif1b,Penk,Map1b,Egr1,Sox6,Kl,Dab2,Bmpr2,Spint2,Kcnd3,Rap1gap,Elavl4,Med1,Nrp2,Cflar,Skil,Ppargc1a,Hipk2,Kcnc1,Acvr2b,Ptprk,Pdgfra,Iqgap1,Epb4.1l5,Mef2c,Tac1,Tmem108
GO:0006935	46	chemotaxis		487	0.33	0.00025	10090.ENSMUSP00000002079,10090.ENSMUSP00000015511,10090.ENSMUSP00000016168,10090.ENSMUSP00000020939,10090.ENSMUSP00000021921,10090.ENSMUSP00000022242,10090.ENSMUSP00000022246,10090.ENSMUSP00000023312,10090.ENSMUSP00000025993,10090.ENSMUSP00000028102,10090.ENSMUSP00000028499,10090.ENSMUSP00000030714,10090.ENSMUSP00000031318,10090.ENSMUSP00000033030,10090.ENSMUSP00000043849,10090.ENSMUSP00000050810…	Plxnb3,Plxnd1,Lbp,Nrcam,Ptch1,Emb,Fgf10,Alcam,Slit1,Kif5c,Itgav,Sema3a,Cxcl5,Parva,Tgfb2,Epha10,Nfib,Nov,Dscam,Bdnf,Prkca,Rtn4r,Slit3,Sema5a,Arhgap35,Zic2,Ptpro,Enah,Trio,Sema6d,Sema3b,Ephb2,Gli3,Lyst,Ptprj,Prkcd,Nrp2,Robo3,Plxna4,Otx2,Pde4d,Pdgfra,Matn2,Unc5d,Plxna1,Enpp2
GO:0043434	37	response to peptide hormone		385	0.33	0.0012	10090.ENSMUSP00000001326,10090.ENSMUSP00000003568,10090.ENSMUSP00000005671,10090.ENSMUSP00000020227,10090.ENSMUSP00000023007,10090.ENSMUSP00000027038,10090.ENSMUSP00000028166,10090.ENSMUSP00000028633,10090.ENSMUSP00000030464,10090.ENSMUSP00000033040,10090.ENSMUSP00000034507,10090.ENSMUSP00000042578,10090.ENSMUSP00000050683,10090.ENSMUSP00000051223,10090.ENSMUSP00000055308,10090.ENSMUSP00000055602…	Sp1,Crhr2,Igf1r,Cry1,Adcy8,Oprk1,Nr4a2,Fbn1,Pik3r3,Pak1,Sesn3,Crhbp,Foxo3,Ywhag,Foxo1,Zfp106,Gpam,Irs1,Jak2,Actn2,Map1b,Egr1,Trpv4,Vps13c,Kl,Apc,Adcy6,Cpeb1,Igf2,Akt3,Prkcd,Cflar,Myo5a,Stxbp4,Lpin2,Iqgap1,Vgf
GO:0051961	35	negative regulation of nervous system development		365	0.33	0.0019	10090.ENSMUSP00000006893,10090.ENSMUSP00000021810,10090.ENSMUSP00000022262,10090.ENSMUSP00000025993,10090.ENSMUSP00000028177,10090.ENSMUSP00000029002,10090.ENSMUSP00000030714,10090.ENSMUSP00000032322,10090.ENSMUSP00000033770,10090.ENSMUSP00000034076,10090.ENSMUSP00000041373,10090.ENSMUSP00000043676,10090.ENSMUSP00000050683,10090.ENSMUSP00000057989,10090.ENSMUSP00000058613,10090.ENSMUSP00000059050…	Kiaa0319,Id4,Fezf2,Slit1,Olfm1,Stmn2,Sema3a,Lrp6,Mecp2,Cbln1,Neurod2,Dicer1,Foxo3,Bdnf,Sorl1,Lingo1,Rtn4r,Gfap,Adcyap1,Sema5a,Trpv4,Dab2,Nr2f1,Adcy6,Sema6d,Sema3b,Rap1gap,Ephb2,Med1,Gli3,Tnr,Rtn4rl2,Cdk5rap2,Asap1,Pbx1
GO:0043547	34	positive regulation of GTPase activity		355	0.33	0.0024	10090.ENSMUSP00000025818,10090.ENSMUSP00000027056,10090.ENSMUSP00000027748,10090.ENSMUSP00000030286,10090.ENSMUSP00000033923,10090.ENSMUSP00000036674,10090.ENSMUSP00000038653,10090.ENSMUSP00000039139,10090.ENSMUSP00000042151,10090.ENSMUSP00000043178,10090.ENSMUSP00000045715,10090.ENSMUSP00000046191,10090.ENSMUSP00000047881,10090.ENSMUSP00000062924,10090.ENSMUSP00000065633,10090.ENSMUSP00000067057…	Rin1,Prex2,Rgs16,Dock7,Dlc1,Dock5,Iqsec3,Arhgap44,Rundc1,Usp6nl,Rgs8,Elmod1,Dock9,Rtn4r,Arhgap20,Adcyap1,Rgs14,Arhgap35,Gnb5,Gnas,Cdkl5,Tbc1d9,Rap1gap,Ralgapb,Gapvd1,Rasgrp2,Arhgap25,Rgs20,Fzd10,Arhgef12,Arhgap21,Arhgap32,Asap1,Rgs6
GO:0050768	32	negative regulation of neurogenesis		336	0.33	0.0038	10090.ENSMUSP00000006893,10090.ENSMUSP00000021810,10090.ENSMUSP00000022262,10090.ENSMUSP00000025993,10090.ENSMUSP00000028177,10090.ENSMUSP00000029002,10090.ENSMUSP00000030714,10090.ENSMUSP00000033770,10090.ENSMUSP00000043676,10090.ENSMUSP00000050683,10090.ENSMUSP00000057989,10090.ENSMUSP00000058613,10090.ENSMUSP00000059050,10090.ENSMUSP00000062924,10090.ENSMUSP00000064691,10090.ENSMUSP00000067057…	Kiaa0319,Id4,Fezf2,Slit1,Olfm1,Stmn2,Sema3a,Mecp2,Dicer1,Foxo3,Bdnf,Sorl1,Lingo1,Rtn4r,Gfap,Adcyap1,Sema5a,Trpv4,Dab2,Nr2f1,Adcy6,Sema6d,Sema3b,Rap1gap,Ephb2,Med1,Gli3,Tnr,Rtn4rl2,Cdk5rap2,Asap1,Pbx1
GO:0060537	32	muscle tissue development		336	0.33	0.0038	10090.ENSMUSP00000003568,10090.ENSMUSP00000021641,10090.ENSMUSP00000021750,10090.ENSMUSP00000021921,10090.ENSMUSP00000032768,10090.ENSMUSP00000036025,10090.ENSMUSP00000041361,10090.ENSMUSP00000042927,10090.ENSMUSP00000043676,10090.ENSMUSP00000043849,10090.ENSMUSP00000053703,10090.ENSMUSP00000056703,10090.ENSMUSP00000066789,10090.ENSMUSP00000067694,10090.ENSMUSP00000067708,10090.ENSMUSP00000069616…	Crhr2,Tshz3,Ryr2,Ptch1,Nr2f2,Pgm5,Fhod3,Dner,Dicer1,Tgfb2,Adra1a,Ly6e,Ep300,Rarb,Actn2,Egr1,Adra1b,Sox6,Homer1,Slc8a1,Col11a1,Mbnl1,Camk2d,Med1,Cflar,Skil,Akap13,Heg1,Nebl,Pdgfra,Mef2c,Prox1
GO:0014706	30	striated muscle tissue development		319	0.33	0.0069	10090.ENSMUSP00000003568,10090.ENSMUSP00000021750,10090.ENSMUSP00000032768,10090.ENSMUSP00000036025,10090.ENSMUSP00000041361,10090.ENSMUSP00000042927,10090.ENSMUSP00000043676,10090.ENSMUSP00000043849,10090.ENSMUSP00000053703,10090.ENSMUSP00000056703,10090.ENSMUSP00000066789,10090.ENSMUSP00000067694,10090.ENSMUSP00000067708,10090.ENSMUSP00000069616,10090.ENSMUSP00000070200,10090.ENSMUSP00000072583…	Crhr2,Ryr2,Nr2f2,Pgm5,Fhod3,Dner,Dicer1,Tgfb2,Adra1a,Ly6e,Ep300,Rarb,Actn2,Egr1,Adra1b,Sox6,Homer1,Slc8a1,Col11a1,Mbnl1,Camk2d,Med1,Cflar,Skil,Akap13,Heg1,Nebl,Pdgfra,Mef2c,Prox1
GO:0032879	262	regulation of localization		2806	0.32	5.1e-27	10090.ENSMUSP00000000542,10090.ENSMUSP00000001326,10090.ENSMUSP00000001963,10090.ENSMUSP00000002079,10090.ENSMUSP00000003568,10090.ENSMUSP00000004774,10090.ENSMUSP00000005509,10090.ENSMUSP00000005671,10090.ENSMUSP00000006991,10090.ENSMUSP00000009617,10090.ENSMUSP00000013220,10090.ENSMUSP00000015511,10090.ENSMUSP00000016168,10090.ENSMUSP00000017544,10090.ENSMUSP00000017552,10090.ENSMUSP00000018122…	Acvrl1,Sp1,Ace,Plxnb3,Crhr2,Aqp1,Stx1a,Igf1r,Hcn1,Kcnc4,Amotl1,Plxnd1,Lbp,Stac2,Cacnb1,Cadps2,Kcnab3,Vip,Cry1,Adcy1,Map2k6,Fkbp1b,Asic2,Doc2b,Ryr2,Ptch1,Drd1a,Thbs4,Htr1a,Fgf10,Fezf2,Adcy8,Cldn1,Clic6,Slc4a8,Cd4,Kcnk4,Slit1,Homer2,Oprk1,Ecrg4,Bok,Nvl,Uhmk1,Olfm1,Scn2a1,Itgav,Syt13,Spred1,Napb,Ntsr1,Ppfia2,Sh3gl2,Dock7,Pclo,Sema3a,Ptpru,Slc30a3,Cabp1,Itpr1,Vamp1,Nav3,Apba2,Nr2f2,Pak1,Cckbr,Cask,Ms…
GO:0051050	94	positive regulation of transport		1020	0.32	2.07e-08	10090.ENSMUSP00000003568,10090.ENSMUSP00000004774,10090.ENSMUSP00000005509,10090.ENSMUSP00000006991,10090.ENSMUSP00000016168,10090.ENSMUSP00000017544,10090.ENSMUSP00000018122,10090.ENSMUSP00000019906,10090.ENSMUSP00000020949,10090.ENSMUSP00000021045,10090.ENSMUSP00000021209,10090.ENSMUSP00000021750,10090.ENSMUSP00000021921,10090.ENSMUSP00000021932,10090.ENSMUSP00000023007,10090.ENSMUSP00000023776…	Crhr2,Aqp1,Stx1a,Hcn1,Lbp,Stac2,Cadps2,Vip,Map2k6,Asic2,Doc2b,Ryr2,Ptch1,Drd1a,Adcy8,Slc4a8,Cd4,Oprk1,Ecrg4,Bok,Ntsr1,Slc30a3,Itpr1,Pak1,Cckbr,Cask,Mecp2,Zic1,Cck,BC018507,Syne1,Cbl,Ank2,Tgfb2,Spag5,Myrip,Ramp3,Wfs1,Kcne2,Cnr1,Kcnb1,Sorl1,Slc35d3,Prkca,Exph5,Wnk1,Cemip,Irs1,Jak2,Cadps,Chrna4,Ep300,Adcyap1,Actn2,Vsnl1,Drd2,Homer1,Htt,Atp8a2,Gnas,Dab2,Cacng3,Edem1,Pla2g4e,Kcnc2,Ap1g1,Akap5,Rims1,Pl…
GO:0051347	60	positive regulation of transferase activity		642	0.32	1.78e-05	10090.ENSMUSP00000000188,10090.ENSMUSP00000001963,10090.ENSMUSP00000005671,10090.ENSMUSP00000020949,10090.ENSMUSP00000022246,10090.ENSMUSP00000022553,10090.ENSMUSP00000023007,10090.ENSMUSP00000024044,10090.ENSMUSP00000027797,10090.ENSMUSP00000028633,10090.ENSMUSP00000028759,10090.ENSMUSP00000033040,10090.ENSMUSP00000033444,10090.ENSMUSP00000033929,10090.ENSMUSP00000035358,10090.ENSMUSP00000036203…	Ccnd2,Ace,Igf1r,Map2k6,Fgf10,Cab39l,Adcy8,Cd4,Nvl,Fbn1,Ltk,Pak1,Mst4,Tnks,Dstyk,Adra2a,Flt3,Map3k9,Tgfb2,Fzd4,Epha10,Adra1a,Sorl1,Tead1,Wnk1,Cemip,Irs1,Jak2,Adcyap1,Egr1,Zeb2,Drd2,Dab2,Zak,Map3k5,Stk39,Osbpl8,Kitl,Ephb2,Igf2,Serinc2,Lrp8,Fbxw7,Dgkz,Prkcd,Magi3,Fzd10,Akap13,Atp2b4,Prlr,Tnik,Acvr2b,Pdgfra,Iqgap1,Grm5,Ddr2,Mef2c,Nrxn1,Hmbox1,Prox1
GO:0007423	57	sensory organ development		617	0.32	4.4e-05	10090.ENSMUSP00000000388,10090.ENSMUSP00000000542,10090.ENSMUSP00000001326,10090.ENSMUSP00000004774,10090.ENSMUSP00000006718,10090.ENSMUSP00000006991,10090.ENSMUSP00000022040,10090.ENSMUSP00000022246,10090.ENSMUSP00000023334,10090.ENSMUSP00000026120,10090.ENSMUSP00000027974,10090.ENSMUSP00000028280,10090.ENSMUSP00000028389,10090.ENSMUSP00000028633,10090.ENSMUSP00000029438,10090.ENSMUSP00000032322…	Ccm2,Acvrl1,Sp1,Aqp1,Wnt10a,Hcn1,Agtpbp1,Fgf10,Pvrl3,Bhlhe22,Atf6,Col5a1,Frzb,Fbn1,Hipk1,Lrp6,Slc17a6,Zic1,Myo6,Wdr19,Sobp,Dicer1,Tgfb2,Kmt2c,Rorb,Cc2d2a,Fzd4,D3Bwg0562e,Dscam,Bdnf,Rarb,Col8a2,Drd2,Arhgap35,Slitrk6,Apc,Atp8a2,Whrn,Slc17a7,Bmpr2,Col8a1,Col11a1,Alg10b,Ephb2,Med1,Gli3,Cecr2,Otx2,Pvalb,Skil,Atp2b4,Hipk2,Stau2,Acvr2b,Pdgfra,Pbx1,Prox1
GO:0040017	56	positive regulation of locomotion		605	0.32	5.11e-05	10090.ENSMUSP00000001326,10090.ENSMUSP00000004774,10090.ENSMUSP00000005671,10090.ENSMUSP00000013220,10090.ENSMUSP00000016168,10090.ENSMUSP00000021932,10090.ENSMUSP00000022213,10090.ENSMUSP00000022246,10090.ENSMUSP00000023154,10090.ENSMUSP00000027038,10090.ENSMUSP00000028499,10090.ENSMUSP00000030286,10090.ENSMUSP00000030714,10090.ENSMUSP00000033040,10090.ENSMUSP00000035829,10090.ENSMUSP00000036203…	Sp1,Aqp1,Igf1r,Amotl1,Lbp,Drd1a,Thbs4,Fgf10,Cldn1,Oprk1,Itgav,Dock7,Sema3a,Pak1,Akap12,Adra2a,Dock5,Mgat5,Ago2,Ssh2,Tgfb2,Acta2,Dscam,Prkca,Wnk1,Cemip,Irs1,Jak2,Sema5a,Egr1,Trpv4,Sh3rf2,Apc,Dab2,Slc8a1,Bmpr2,Cpeb1,Sema6d,Sema3b,Tjp1,Itga4,Stk39,Kitl,Igf2,Camk2d,Akt3,Ptprj,Myo5a,Pdgfra,Iqgap1,Epb4.1l5,Ddr2,Enpp2,Prox1,Tac1,Clasp1
GO:0051272	56	positive regulation of cellular component movement		607	0.32	5.6e-05	10090.ENSMUSP00000001326,10090.ENSMUSP00000004774,10090.ENSMUSP00000005671,10090.ENSMUSP00000013220,10090.ENSMUSP00000016168,10090.ENSMUSP00000021932,10090.ENSMUSP00000022213,10090.ENSMUSP00000022246,10090.ENSMUSP00000023154,10090.ENSMUSP00000028499,10090.ENSMUSP00000030286,10090.ENSMUSP00000030714,10090.ENSMUSP00000033040,10090.ENSMUSP00000033770,10090.ENSMUSP00000035829,10090.ENSMUSP00000036203…	Sp1,Aqp1,Igf1r,Amotl1,Lbp,Drd1a,Thbs4,Fgf10,Cldn1,Itgav,Dock7,Sema3a,Pak1,Mecp2,Akap12,Adra2a,Dock5,Mgat5,Ago2,Ssh2,Tgfb2,Acta2,Dscam,Prkca,Wnk1,Cemip,Irs1,Jak2,Sema5a,Egr1,Trpv4,Sh3rf2,Apc,Dab2,Slc8a1,Bmpr2,Cpeb1,Sema6d,Sema3b,Tjp1,Itga4,Stk39,Kitl,Igf2,Camk2d,Akt3,Ptprj,Myo5a,Pdgfra,Iqgap1,Epb4.1l5,Ddr2,Enpp2,Prox1,Tac1,Clasp1
GO:0045860	46	positive regulation of protein kinase activity		496	0.32	0.00037	10090.ENSMUSP00000000188,10090.ENSMUSP00000001963,10090.ENSMUSP00000020949,10090.ENSMUSP00000022246,10090.ENSMUSP00000022553,10090.ENSMUSP00000023007,10090.ENSMUSP00000024044,10090.ENSMUSP00000028633,10090.ENSMUSP00000033040,10090.ENSMUSP00000033444,10090.ENSMUSP00000036203,10090.ENSMUSP00000041819,10090.ENSMUSP00000043849,10090.ENSMUSP00000049852,10090.ENSMUSP00000053703,10090.ENSMUSP00000060671…	Ccnd2,Ace,Map2k6,Fgf10,Cab39l,Adcy8,Cd4,Fbn1,Pak1,Mst4,Adra2a,Map3k9,Tgfb2,Fzd4,Adra1a,Tead1,Wnk1,Cemip,Jak2,Adcyap1,Egr1,Zeb2,Drd2,Dab2,Zak,Map3k5,Stk39,Osbpl8,Kitl,Igf2,Lrp8,Fbxw7,Prkcd,Magi3,Fzd10,Akap13,Atp2b4,Prlr,Tnik,Acvr2b,Iqgap1,Grm5,Ddr2,Mef2c,Nrxn1,Prox1
GO:0001501	46	skeletal system development		500	0.32	0.00044	10090.ENSMUSP00000000128,10090.ENSMUSP00000001326,10090.ENSMUSP00000007738,10090.ENSMUSP00000020106,10090.ENSMUSP00000028633,10090.ENSMUSP00000029422,10090.ENSMUSP00000029848,10090.ENSMUSP00000032322,10090.ENSMUSP00000034927,10090.ENSMUSP00000036035,10090.ENSMUSP00000037719,10090.ENSMUSP00000038098,10090.ENSMUSP00000038569,10090.ENSMUSP00000041431,10090.ENSMUSP00000043676,10090.ENSMUSP00000043816…	Wnt9a,Sp1,Hapln4,Arid5b,Fbn1,Shox2,Col24a1,Lrp6,Zic1,Foxn3,Tgfbi,Wdr19,Lrrc17,Etl4,Dicer1,Col27a1,Tgfb2,Sox5,Nfib,Nov,Prkca,Npr3,Ep300,Rspo2,Rarb,Trpv4,Sox6,Gnas,Impad1,Bmpr2,Col11a1,Fmn1,Med1,Gli3,Satb2,Setd2,Akap13,Sik3,Acvr2b,Pdgfra,Matn2,Glg1,Mef2c,Pbx1,Sulf1,Ash1l
GO:0071900	44	regulation of protein serine/threonine kinase activity		476	0.32	0.00058	10090.ENSMUSP00000000188,10090.ENSMUSP00000005671,10090.ENSMUSP00000020949,10090.ENSMUSP00000022246,10090.ENSMUSP00000022553,10090.ENSMUSP00000028829,10090.ENSMUSP00000032322,10090.ENSMUSP00000032768,10090.ENSMUSP00000033040,10090.ENSMUSP00000036203,10090.ENSMUSP00000041819,10090.ENSMUSP00000049852,10090.ENSMUSP00000058613,10090.ENSMUSP00000060671,10090.ENSMUSP00000062392,10090.ENSMUSP00000063001…	Ccnd2,Igf1r,Map2k6,Fgf10,Cab39l,Spred1,Lrp6,Nr2f2,Pak1,Adra2a,Map3k9,Fzd4,Sorl1,Tead1,Prkca,Wnk1,Cemip,Jak2,Rgs14,Zeb2,Apc,Htt,Dab2,Slc8a1,Zak,Map3k5,Dusp14,Stk39,Kitl,Ephb2,Igf2,Ptprj,Prkcd,Magi3,Fzd10,Akap13,Atp2b4,Heg1,Tnik,Iqgap1,Grm5,Mef2c,Nrxn1,Prox1
GO:0043405	29	regulation of MAP kinase activity		310	0.32	0.0091	10090.ENSMUSP00000005671,10090.ENSMUSP00000020949,10090.ENSMUSP00000022246,10090.ENSMUSP00000028829,10090.ENSMUSP00000033040,10090.ENSMUSP00000036203,10090.ENSMUSP00000041819,10090.ENSMUSP00000049852,10090.ENSMUSP00000058613,10090.ENSMUSP00000062392,10090.ENSMUSP00000064394,10090.ENSMUSP00000068731,10090.ENSMUSP00000069685,10090.ENSMUSP00000079689,10090.ENSMUSP00000088334,10090.ENSMUSP00000093485…	Igf1r,Map2k6,Fgf10,Spred1,Pak1,Adra2a,Map3k9,Fzd4,Sorl1,Prkca,Jak2,Rgs14,Zeb2,Dab2,Zak,Map3k5,Dusp14,Stk39,Kitl,Ephb2,Ptprj,Prkcd,Magi3,Fzd10,Akap13,Tnik,Iqgap1,Grm5,Mef2c
GO:0070372	29	regulation of ERK1 and ERK2 cascade		311	0.32	0.0094	10090.ENSMUSP00000003568,10090.ENSMUSP00000022246,10090.ENSMUSP00000024044,10090.ENSMUSP00000027888,10090.ENSMUSP00000028829,10090.ENSMUSP00000035358,10090.ENSMUSP00000035829,10090.ENSMUSP00000040071,10090.ENSMUSP00000047518,10090.ENSMUSP00000048218,10090.ENSMUSP00000048914,10090.ENSMUSP00000053703,10090.ENSMUSP00000062392,10090.ENSMUSP00000067057,10090.ENSMUSP00000068731,10090.ENSMUSP00000071859…	Crhr2,Fgf10,Cd4,Abl2,Spred1,Dstyk,Akap12,Npnt,Ramp3,Acta2,Garem,Adra1a,Prkca,Adcyap1,Rgs14,Trpv4,Drd2,Dab2,Necab2,Pla2g5,Ephb2,Camk2d,Fbxw7,Styx,Ankrd26,Cflar,Pdgfra,Nrxn1,Mturn
GO:0045927	28	positive regulation of growth		304	0.32	0.0133	10090.ENSMUSP00000005671,10090.ENSMUSP00000015137,10090.ENSMUSP00000024805,10090.ENSMUSP00000027629,10090.ENSMUSP00000033040,10090.ENSMUSP00000033770,10090.ENSMUSP00000039041,10090.ENSMUSP00000043849,10090.ENSMUSP00000044416,10090.ENSMUSP00000048053,10090.ENSMUSP00000051845,10090.ENSMUSP00000052758,10090.ENSMUSP00000056040,10090.ENSMUSP00000057635,10090.ENSMUSP00000057989,10090.ENSMUSP00000066789…	Igf1r,Limk1,Cpne5,Tfcp2l1,Pak1,Mecp2,Flt3,Tgfb2,Cpne9,Wfs1,Ino80,Itsn2,Dscam,Gpam,Bdnf,Ep300,Map1b,Sema5a,Drd2,Atp8a2,Syt17,Golga4,Cdkl5,Bmpr2,Rims1,Igf2,Mef2c,Prox1
GO:0046942	24	carboxylic acid transport		261	0.32	0.0285	10090.ENSMUSP00000001963,10090.ENSMUSP00000022242,10090.ENSMUSP00000023959,10090.ENSMUSP00000025520,10090.ENSMUSP00000028815,10090.ENSMUSP00000029084,10090.ENSMUSP00000032451,10090.ENSMUSP00000032710,10090.ENSMUSP00000033040,10090.ENSMUSP00000036181,10090.ENSMUSP00000052172,10090.ENSMUSP00000057355,10090.ENSMUSP00000057989,10090.ENSMUSP00000075170,10090.ENSMUSP00000082489,10090.ENSMUSP00000088803…	Ace,Emb,Grm2,Slc6a7,Slc23a2,Ntsr1,Slc6a11,Slc17a6,Pak1,Myo6,Slc38a9,Slc36a4,Bdnf,Drd2,Slc17a7,Slc7a14,Slc38a1,Pla2g5,Folr1,Slc36a1,Prkcd,Slc25a18,Slc26a2,Phlpp2
GO:0033157	22	regulation of intracellular protein transport		239	0.32	0.0405	10090.ENSMUSP00000027979,10090.ENSMUSP00000031519,10090.ENSMUSP00000033040,10090.ENSMUSP00000034927,10090.ENSMUSP00000036482,10090.ENSMUSP00000039139,10090.ENSMUSP00000054033,10090.ENSMUSP00000057981,10090.ENSMUSP00000058613,10090.ENSMUSP00000060589,10090.ENSMUSP00000063277,10090.ENSMUSP00000064394,10090.ENSMUSP00000066789,10090.ENSMUSP00000086565,10090.ENSMUSP00000093270,10090.ENSMUSP00000099933…	Uhmk1,Cabp1,Pak1,Zic1,BC018507,Arhgap44,Gcc2,Kcnb1,Sorl1,Slc35d3,Cemip,Jak2,Ep300,Edem1,Akap5,Xpo1,Fbxw7,Ubr5,Gli3,Tcf7l2,Prkcd,Setd2
GO:0051146	21	striated muscle cell differentiation		225	0.32	0.0428	10090.ENSMUSP00000023952,10090.ENSMUSP00000036003,10090.ENSMUSP00000036025,10090.ENSMUSP00000041361,10090.ENSMUSP00000042927,10090.ENSMUSP00000043676,10090.ENSMUSP00000053703,10090.ENSMUSP00000067694,10090.ENSMUSP00000067708,10090.ENSMUSP00000070200,10090.ENSMUSP00000072583,10090.ENSMUSP00000078093,10090.ENSMUSP00000083725,10090.ENSMUSP00000101556,10090.ENSMUSP00000102009,10090.ENSMUSP00000109952…	Krt8,Tanc1,Pgm5,Fhod3,Dner,Dicer1,Adra1a,Rarb,Actn2,Adra1b,Sox6,Homer1,Slc8a1,Igf2,Camk2d,Cflar,Akap13,Nebl,Pdgfra,Mef2c,Prox1
GO:0050920	21	regulation of chemotaxis		226	0.32	0.0445	10090.ENSMUSP00000016168,10090.ENSMUSP00000022213,10090.ENSMUSP00000022246,10090.ENSMUSP00000022262,10090.ENSMUSP00000025993,10090.ENSMUSP00000030714,10090.ENSMUSP00000046787,10090.ENSMUSP00000054389,10090.ENSMUSP00000056040,10090.ENSMUSP00000062392,10090.ENSMUSP00000063001,10090.ENSMUSP00000069024,10090.ENSMUSP00000071859,10090.ENSMUSP00000084701,10090.ENSMUSP00000099529,10090.ENSMUSP00000099591…	Lbp,Thbs4,Fgf10,Fezf2,Slit1,Sema3a,Tbr1,Nov,Dscam,Prkca,Wnk1,Sema5a,Trpv4,Bmpr2,Sema6d,Sema3b,Stk39,Zswim6,Ptprj,Plxna4,Pdgfra
GO:0045595	171	regulation of cell differentiation		1868	0.31	8.16e-16	10090.ENSMUSP00000000128,10090.ENSMUSP00000000542,10090.ENSMUSP00000001963,10090.ENSMUSP00000002079,10090.ENSMUSP00000005671,10090.ENSMUSP00000006893,10090.ENSMUSP00000014421,10090.ENSMUSP00000015137,10090.ENSMUSP00000015511,10090.ENSMUSP00000020939,10090.ENSMUSP00000020964,10090.ENSMUSP00000021527,10090.ENSMUSP00000021641,10090.ENSMUSP00000021810,10090.ENSMUSP00000021921,10090.ENSMUSP00000022246…	Wnt9a,Acvrl1,Ace,Plxnb3,Igf1r,Kiaa0319,Ankrd17,Limk1,Plxnd1,Nrcam,Fkbp1b,Prkch,Tshz3,Id4,Ptch1,Fgf10,Fezf2,Cd4,Cpne5,Tmem178,Slit1,Abl2,Olfm1,Col5a1,Frzb,Itgav,Fbn1,Ltk,Spred1,Stmn2,Mme,Ppfia2,Shox2,Serpini1,Dock7,Sema3a,Chd5,Cds1,Cxcl5,Tmem106b,Itpr1,Lrp6,Pak1,Dkkl1,Cask,Mecp2,Olfm2,Ntng2,Dock5,Lzts3,Lrrc17,Flt3,Arhgap44,Syne1,Npnt,Sostdc1,Neurod2,Dicer1,Tgfb2,Cpne9,Emx1,Tbr1,Sox5,Rorb,Fzd4,Foxo…
GO:0051130	113	positive regulation of cellular component organization		1236	0.31	5.18e-10	10090.ENSMUSP00000002079,10090.ENSMUSP00000004774,10090.ENSMUSP00000005671,10090.ENSMUSP00000015137,10090.ENSMUSP00000015511,10090.ENSMUSP00000016168,10090.ENSMUSP00000020964,10090.ENSMUSP00000021045,10090.ENSMUSP00000021209,10090.ENSMUSP00000022235,10090.ENSMUSP00000023154,10090.ENSMUSP00000024805,10090.ENSMUSP00000026292,10090.ENSMUSP00000027499,10090.ENSMUSP00000027888,10090.ENSMUSP00000028759…	Plxnb3,Aqp1,Igf1r,Limk1,Plxnd1,Lbp,Fkbp1b,Asic2,Doc2b,Htr1a,Cldn1,Cpne5,Huwe1,Bok,Abl2,Ltk,Stmn2,Shox2,Serpini1,Sh3gl2,Cxcl5,Tmem106b,Itpr1,Lrp6,Atf7ip,Nav3,Pak1,Cask,Mecp2,Tnks,Cbln1,Clstn2,Cck,BC018507,Syne1,Dzip1,Neurod2,Cbl,Rps6ka5,Tgfb2,Cpne9,Spag5,Fzd4,Itsn2,Cnr1,Dscam,Bdnf,Prkca,Ep300,Adcyap1,Iqgap2,Actn2,Map1b,Sema5a,Zeb2,Trpv4,Drd2,Arhgap35,Slitrk6,Apc,Htt,Atp8a2,Dab2,Syt17,Fyco1,Golga4,…
GO:0006811	110	ion transport		1214	0.31	1.57e-09	10090.ENSMUSP00000000809,10090.ENSMUSP00000000811,10090.ENSMUSP00000001963,10090.ENSMUSP00000002848,10090.ENSMUSP00000004428,10090.ENSMUSP00000004774,10090.ENSMUSP00000006991,10090.ENSMUSP00000009617,10090.ENSMUSP00000013995,10090.ENSMUSP00000015796,10090.ENSMUSP00000017552,10090.ENSMUSP00000018614,10090.ENSMUSP00000020707,10090.ENSMUSP00000020964,10090.ENSMUSP00000021045,10090.ENSMUSP00000021750…	Slc5a5,Kcnn3,Ace,Grin2d,Clcn5,Aqp1,Hcn1,Kcnc4,Abca4,Steap1,Cacnb1,Kcnab3,Gabra1,Fkbp1b,Asic2,Ryr2,Mrs2,Drd1a,Emb,Clic6,Slc4a8,Grm2,Slc6a7,Kcnk4,Xpr1,Scn2a1,Itgav,Slc12a6,Slc23a2,Slc20a1,Ntsr1,Slc30a3,Itpr1,Slc6a11,Slc17a6,Pak1,Cckbr,Cask,Myo6,Kcnk9,Atp6v0a4,Kcna2,Tmc7,Ramp3,Cacng5,Kcne2,Itpr2,Slc38a9,Adra1a,Kcng3,Kcna5,Cnr1,Kcng4,Slc36a4,Kcnb1,Bdnf,Slc29a4,Kcnj9,Gabra3,Wnk1,Kcnq3,Chrna4,Adcyap1,C…
GO:0009790	105	embryo development		1165	0.31	5.83e-09	10090.ENSMUSP00000000128,10090.ENSMUSP00000000388,10090.ENSMUSP00000000542,10090.ENSMUSP00000001326,10090.ENSMUSP00000001963,10090.ENSMUSP00000004968,10090.ENSMUSP00000021641,10090.ENSMUSP00000021750,10090.ENSMUSP00000021921,10090.ENSMUSP00000022246,10090.ENSMUSP00000023952,10090.ENSMUSP00000027888,10090.ENSMUSP00000028389,10090.ENSMUSP00000028499,10090.ENSMUSP00000028633,10090.ENSMUSP00000029422…	Wnt9a,Ccm2,Acvrl1,Sp1,Ace,Plod3,Tshz3,Ryr2,Ptch1,Fgf10,Krt8,Abl2,Frzb,Itgav,Fbn1,Shox2,Hipk1,Col24a1,Sema3a,Lrp6,Apba2,Nr2f2,Dlc1,Zic1,Zic5,Myo6,Wdr19,Necab1,Kat6a,Cnot3,Sobp,Etl4,Rundc1,Dicer1,Resp18,Tgfb2,Emx1,Tbr1,Sox5,Cc2d2a,Mical2,Ly6e,Tead1,Kif1b,Ep300,Rspo2,Rarb,Zeb2,Sox6,Arhgap35,Zic2,Slitrk6,Enah,Htt,Atp8a2,Gnas,Dab2,Whrn,Impad1,Slc8a1,Tcf7,Bmpr2,Col8a1,Chd8,Sp9,Zak,Lama3,Col11a1,Cnot1,S…
GO:0022603	100	regulation of anatomical structure morphogenesis		1090	0.31	7.02e-09	10090.ENSMUSP00000000542,10090.ENSMUSP00000001326,10090.ENSMUSP00000002079,10090.ENSMUSP00000003568,10090.ENSMUSP00000004774,10090.ENSMUSP00000006718,10090.ENSMUSP00000006893,10090.ENSMUSP00000015137,10090.ENSMUSP00000015511,10090.ENSMUSP00000022213,10090.ENSMUSP00000022246,10090.ENSMUSP00000022262,10090.ENSMUSP00000024805,10090.ENSMUSP00000025993,10090.ENSMUSP00000027888,10090.ENSMUSP00000028177…	Acvrl1,Sp1,Plxnb3,Crhr2,Aqp1,Wnt10a,Kiaa0319,Limk1,Plxnd1,Thbs4,Fgf10,Fezf2,Cpne5,Slit1,Abl2,Olfm1,Col5a1,Spred1,Ppfia2,Shox2,Sema3a,Itpr1,Lrp6,Parva,Pak1,Cask,Mecp2,Dlc1,Ntng2,Strip2,Dock5,Lzts3,Arhgap44,Syne1,Ago2,Dicer1,Tgfb2,Cpne9,Palmd,Tbr1,Btbd7,Fzd4,Itsn2,Nfib,Dscam,Bdnf,Prkca,Rtn4r,Wnk1,Ep300,Rspo2,Map1b,Sema5a,Zeb2,Ntng1,Arhgap35,Apc,Dab2,Syt17,Golga4,Cdkl5,Bmpr2,Ermn,Akap5,Rims1,Slitrk1…
GO:0048878	101	chemical homeostasis		1124	0.31	1.55e-08	10090.ENSMUSP00000002848,10090.ENSMUSP00000003754,10090.ENSMUSP00000004774,10090.ENSMUSP00000005671,10090.ENSMUSP00000006991,10090.ENSMUSP00000015796,10090.ENSMUSP00000020227,10090.ENSMUSP00000020964,10090.ENSMUSP00000021750,10090.ENSMUSP00000021921,10090.ENSMUSP00000021932,10090.ENSMUSP00000023007,10090.ENSMUSP00000023154,10090.ENSMUSP00000023776,10090.ENSMUSP00000023959,10090.ENSMUSP00000024044…	Grin2d,Calb2,Aqp1,Igf1r,Hcn1,Steap1,Cry1,Fkbp1b,Ryr2,Ptch1,Drd1a,Adcy8,Cldn1,Slc4a8,Grm2,Cd4,Tmem178,Homer2,Oprk1,Bok,Xpr1,Abl2,Itgav,Slc12a6,Fbn1,Ntsr1,Slc30a3,Itpr1,Lrp6,Cckbr,Abcb7,Sesn3,Ireb2,Cck,Adra2a,Cib2,Atp6v0a4,Ank2,Pnpla3,Ramp3,Wfs1,Itpr2,Foxo3,Adra1a,Foxo1,Kcna5,Cnr1,Gpr6,Gpam,Kcnb1,Prkca,Wnk1,Cemip,Jak2,Adcyap1,Adra1b,Trpv4,Ptpn3,Drd2,Kl,Homer1,Htt,Slc4a2,Gnas,Csmd1,Plch1,Slc31a1,Slc…
GO:1901698	96	response to nitrogen compound		1064	0.31	3.51e-08	10090.ENSMUSP00000001326,10090.ENSMUSP00000003568,10090.ENSMUSP00000004774,10090.ENSMUSP00000005671,10090.ENSMUSP00000006991,10090.ENSMUSP00000017552,10090.ENSMUSP00000020227,10090.ENSMUSP00000020707,10090.ENSMUSP00000021750,10090.ENSMUSP00000021932,10090.ENSMUSP00000022235,10090.ENSMUSP00000023007,10090.ENSMUSP00000026922,10090.ENSMUSP00000027038,10090.ENSMUSP00000028005,10090.ENSMUSP00000028166…	Sp1,Crhr2,Aqp1,Igf1r,Hcn1,Cacnb1,Cry1,Gabra1,Ryr2,Drd1a,Htr1a,Adcy8,Homer2,Oprk1,Mgst3,Nr4a2,Itgav,Fbn1,Gucy1b3,Pik3r3,Itpr1,Lrp6,Pak1,Mecp2,Sesn3,Uggt1,Cib2,Epg5,Crhbp,Rgs8,Ramp3,Wfs1,Itpr2,Foxo3,Ywhag,Slc38a9,Foxo1,Zfp106,Cnr1,Ly6e,Gpam,Pde12,Kcnq3,Irs1,Jak2,Chrna4,Penk,Actn2,Map1b,Egr1,Adra1b,Trpv4,Drd2,Gnb5,Vps13c,Kl,Homer1,Apc,Htt,Gnas,Slc8a1,Edem1,Dnajb14,Ryr3,Kcnc2,Map3k5,Adcy6,Cpeb1,Mtr,I…
GO:1901701	93	cellular response to oxygen-containing compound		1026	0.31	5.39e-08	10090.ENSMUSP00000001326,10090.ENSMUSP00000003568,10090.ENSMUSP00000004774,10090.ENSMUSP00000005671,10090.ENSMUSP00000006991,10090.ENSMUSP00000016168,10090.ENSMUSP00000017552,10090.ENSMUSP00000020706,10090.ENSMUSP00000020949,10090.ENSMUSP00000021750,10090.ENSMUSP00000021921,10090.ENSMUSP00000021932,10090.ENSMUSP00000022013,10090.ENSMUSP00000022235,10090.ENSMUSP00000022986,10090.ENSMUSP00000023007…	Sp1,Crhr2,Aqp1,Igf1r,Hcn1,Lbp,Cacnb1,Adcy1,Map2k6,Ryr2,Ptch1,Drd1a,Adcy2,Htr1a,Fbxo32,Adcy8,Cldn1,Kcnk4,Oprk1,Abl2,Nr4a2,Fbn1,Ltk,Gucy1b3,Pik3r3,Cxcl5,Itpr1,Lrp6,Pak1,Sesn3,Ireb2,Cib2,Crhbp,Rgs8,Ramp3,Rorb,Itpr2,Foxo3,Ywhag,Slc38a9,Foxo1,Zfp106,Ly6e,Gpam,Kcnb1,Sstr3,Tead1,Prkca,Irs1,Jak2,Chrna4,Penk,Actn2,Map1b,Egr1,Drd2,Gnb5,Kl,Apc,Htt,Gnas,Slc8a1,Ryr3,Kcnc2,Map3k5,Adcy6,Cpeb1,Mtr,Acaca,Tjp1,Itg…
GO:0014070	85	response to organic cyclic compound		930	0.31	1.98e-07	10090.ENSMUSP00000004774,10090.ENSMUSP00000006991,10090.ENSMUSP00000015987,10090.ENSMUSP00000020706,10090.ENSMUSP00000020707,10090.ENSMUSP00000020964,10090.ENSMUSP00000021750,10090.ENSMUSP00000021921,10090.ENSMUSP00000021932,10090.ENSMUSP00000022013,10090.ENSMUSP00000022235,10090.ENSMUSP00000022246,10090.ENSMUSP00000022986,10090.ENSMUSP00000023007,10090.ENSMUSP00000023154,10090.ENSMUSP00000026922…	Aqp1,Hcn1,Rxrg,Adcy1,Gabra1,Fkbp1b,Ryr2,Ptch1,Drd1a,Adcy2,Htr1a,Fgf10,Fbxo32,Adcy8,Cldn1,Homer2,Oprk1,Esrrg,Nr4a2,Ptpru,Itpr1,Lrp6,Nr2f2,Pak1,Mecp2,Abhd2,Cib2,Epg5,Cbl,Crhbp,Tgfb2,Igfbp2,Ramp3,Rorb,Itpr2,Foxo3,Foxo1,Ddx17,Cnr1,Sstr3,Pde12,Kif1b,Prkca,Irs1,Jak2,Ep300,Penk,Slit3,Adcyap1,Rarb,Map1b,Egr1,Adra1b,Drd2,Gnb5,Homer1,Htt,Gnas,Dab2,Slc8a1,Tbl1x,Nr1d2,Nr2f1,Ryr3,Adcy6,Acaca,Adora2a,Igf2,Elav…
GO:0007186	75	G protein-coupled receptor signaling pathway		824	0.31	1.89e-06	10090.ENSMUSP00000003568,10090.ENSMUSP00000019906,10090.ENSMUSP00000020706,10090.ENSMUSP00000020707,10090.ENSMUSP00000021734,10090.ENSMUSP00000021932,10090.ENSMUSP00000022013,10090.ENSMUSP00000022235,10090.ENSMUSP00000023007,10090.ENSMUSP00000023959,10090.ENSMUSP00000026548,10090.ENSMUSP00000026922,10090.ENSMUSP00000027038,10090.ENSMUSP00000027056,10090.ENSMUSP00000027217,10090.ENSMUSP00000027748…	Crhr2,Vip,Adcy1,Gabra1,Gng4,Drd1a,Adcy2,Htr1a,Adcy8,Grm2,Gpr123,Homer2,Oprk1,Prex2,Ecrg4,Rgs16,Pdyn,Ntsr1,Cckbr,Cck,Akap12,Adra2a,Dgkb,Gpr26,Rgs8,Ramp3,Rorb,Fzd4,Adra1a,Pnoc,Cnr1,Gpr6,Bdnf,Sstr3,Sorl1,Gpr133,Gabra3,Jak2,Npr3,Penk,Adcyap1,Iqgap2,Actn2,Rgs14,Adra1b,Drd2,Gnb5,Rxfp1,Homer1,Gnas,Gpr88,Akap5,Adcy6,Adora2a,Gpr153,Gabbr2,Tmem145,Sstr1,Grid2ip,Dgkz,Gpr116,Rgs20,Lphn3,Fzd10,Akap13,Gng2,Mch…
GO:0050801	71	ion homeostasis		786	0.31	5.3e-06	10090.ENSMUSP00000002848,10090.ENSMUSP00000003754,10090.ENSMUSP00000006991,10090.ENSMUSP00000015796,10090.ENSMUSP00000020964,10090.ENSMUSP00000021750,10090.ENSMUSP00000021932,10090.ENSMUSP00000023007,10090.ENSMUSP00000023776,10090.ENSMUSP00000023959,10090.ENSMUSP00000024044,10090.ENSMUSP00000025092,10090.ENSMUSP00000027499,10090.ENSMUSP00000027741,10090.ENSMUSP00000027888,10090.ENSMUSP00000028499…	Grin2d,Calb2,Hcn1,Steap1,Fkbp1b,Ryr2,Drd1a,Adcy8,Slc4a8,Grm2,Cd4,Tmem178,Bok,Xpr1,Abl2,Itgav,Slc12a6,Ntsr1,Slc30a3,Itpr1,Lrp6,Cckbr,Abcb7,Ireb2,Cck,Cib2,Atp6v0a4,Ank2,Ramp3,Wfs1,Itpr2,Adra1a,Kcna5,Cnr1,Gpr6,Gpam,Prkca,Wnk1,Cemip,Jak2,Adcyap1,Adra1b,Trpv4,Ptpn3,Drd2,Kl,Htt,Slc4a2,Gnas,Plch1,Slc31a1,Slc8a1,Ryr3,Akap5,Stk39,Camk2d,Slc24a3,Lyst,Fam155a,Steap2,Grin2a,Myo5a,Slmap,Atp2b4,Slc4a4,Mchr1,Pd…
GO:0045859	68	regulation of protein kinase activity		744	0.31	6.71e-06	10090.ENSMUSP00000000188,10090.ENSMUSP00000001963,10090.ENSMUSP00000005671,10090.ENSMUSP00000020949,10090.ENSMUSP00000021932,10090.ENSMUSP00000022246,10090.ENSMUSP00000022553,10090.ENSMUSP00000023007,10090.ENSMUSP00000024044,10090.ENSMUSP00000028633,10090.ENSMUSP00000028829,10090.ENSMUSP00000032322,10090.ENSMUSP00000032768,10090.ENSMUSP00000033040,10090.ENSMUSP00000033444,10090.ENSMUSP00000036203…	Ccnd2,Ace,Igf1r,Map2k6,Drd1a,Fgf10,Cab39l,Adcy8,Cd4,Fbn1,Spred1,Lrp6,Nr2f2,Pak1,Mst4,Adra2a,Map3k9,Cbl,Tgfb2,Fzd4,Adra1a,Camk2n2,Sorl1,Tead1,Prkca,Wnk1,Cemip,Jak2,Adcyap1,Rgs14,Egr1,Zeb2,Drd2,Ptpro,Apc,Htt,Dab2,Slc8a1,Zak,Map3k5,Deptor,Adarb1,Dusp14,Stk39,Osbpl8,Kitl,Adora2a,Ephb2,Igf2,Lrp8,Fbxw7,Ptprt,Ptprj,Prkcd,Magi3,Fzd10,Akap13,Atp2b4,Heg1,Prlr,Tnik,Acvr2b,Iqgap1,Grm5,Ddr2,Mef2c,Nrxn1,Prox1
GO:0007600	55	sensory perception		610	0.31	0.00012	10090.ENSMUSP00000001963,10090.ENSMUSP00000003568,10090.ENSMUSP00000004774,10090.ENSMUSP00000013995,10090.ENSMUSP00000021045,10090.ENSMUSP00000021641,10090.ENSMUSP00000025908,10090.ENSMUSP00000026406,10090.ENSMUSP00000026922,10090.ENSMUSP00000027038,10090.ENSMUSP00000027974,10090.ENSMUSP00000028883,10090.ENSMUSP00000029084,10090.ENSMUSP00000029400,10090.ENSMUSP00000031519,10090.ENSMUSP00000033770…	Ace,Crhr2,Aqp1,Abca4,Asic2,Tshz3,Kcnk4,Rdh5,Homer2,Oprk1,Atf6,Pdyn,Ntsr1,Mme,Cabp1,Mecp2,Olfm2,Myo6,Adra2a,Atp6v0a4,Sobp,Kcna2,Rorb,Wfs1,Fzd4,Pnoc,Cnr1,Cemip,Chrna4,Penk,Adcyap1,Sema5a,Otof,Drd2,Zic2,Srrm4,Scn1a,Slitrk6,Atp8a2,Gnas,Scn8a,Whrn,Tbl1x,Col11a1,Tspear,Alg10b,Tjp1,Shank1,Impg1,Grin2a,Myo5a,Cacna1h,Htr7,Tac1,Cacna1e
GO:0006875	52	cellular metal ion homeostasis		567	0.31	0.00014	10090.ENSMUSP00000002848,10090.ENSMUSP00000003754,10090.ENSMUSP00000020964,10090.ENSMUSP00000021750,10090.ENSMUSP00000021932,10090.ENSMUSP00000023007,10090.ENSMUSP00000024044,10090.ENSMUSP00000025092,10090.ENSMUSP00000027499,10090.ENSMUSP00000027888,10090.ENSMUSP00000028499,10090.ENSMUSP00000029084,10090.ENSMUSP00000031037,10090.ENSMUSP00000032192,10090.ENSMUSP00000032322,10090.ENSMUSP00000033189…	Grin2d,Calb2,Fkbp1b,Ryr2,Drd1a,Adcy8,Cd4,Tmem178,Bok,Abl2,Itgav,Ntsr1,Slc30a3,Itpr1,Lrp6,Cckbr,Abcb7,Ireb2,Cib2,Ank2,Ramp3,Wfs1,Itpr2,Adra1a,Kcna5,Cnr1,Gpr6,Prkca,Cemip,Jak2,Adcyap1,Adra1b,Trpv4,Drd2,Htt,Plch1,Slc31a1,Slc8a1,Ryr3,Akap5,Camk2d,Slc24a3,Fam155a,Grin2a,Myo5a,Atp2b4,Mchr1,Pdgfra,Grm5,Tac1,Trpc1,Cacna1e
GO:0030029	50	actin filament-based process		551	0.31	0.00027	10090.ENSMUSP00000001920,10090.ENSMUSP00000003568,10090.ENSMUSP00000004774,10090.ENSMUSP00000013220,10090.ENSMUSP00000015137,10090.ENSMUSP00000021190,10090.ENSMUSP00000021750,10090.ENSMUSP00000022246,10090.ENSMUSP00000023952,10090.ENSMUSP00000026635,10090.ENSMUSP00000027888,10090.ENSMUSP00000033030,10090.ENSMUSP00000033040,10090.ENSMUSP00000033923,10090.ENSMUSP00000036025,10090.ENSMUSP00000036181…	Aif1l,Crhr2,Aqp1,Amotl1,Limk1,Coro6,Ryr2,Fgf10,Krt8,Farp1,Abl2,Parva,Pak1,Dlc1,Pgm5,Myo6,Iqsec3,Fhod3,Ssh2,Ank2,Myrip,Kcne2,Mical2,Kcna5,Iqgap2,Actn2,Trpv4,Cgnl1,Arhgap35,Scn1a,Enah,Ermn,Kcnd3,Sptan1,Fmn1,Tjp1,Shroom4,Camk2d,Grid2ip,Arhgap25,Cflar,Myo5a,Wipf3,Nebl,Tnik,Nos1ap,Pdgfra,Epb4.1l5,Brsk2,Prox1
GO:0071396	46	cellular response to lipid		507	0.31	0.00058	10090.ENSMUSP00000004774,10090.ENSMUSP00000015987,10090.ENSMUSP00000016168,10090.ENSMUSP00000020706,10090.ENSMUSP00000021921,10090.ENSMUSP00000022013,10090.ENSMUSP00000022986,10090.ENSMUSP00000023007,10090.ENSMUSP00000023154,10090.ENSMUSP00000025908,10090.ENSMUSP00000027038,10090.ENSMUSP00000027888,10090.ENSMUSP00000027906,10090.ENSMUSP00000028166,10090.ENSMUSP00000028759,10090.ENSMUSP00000031318…	Aqp1,Rxrg,Lbp,Adcy1,Ptch1,Adcy2,Fbxo32,Adcy8,Cldn1,Kcnk4,Oprk1,Abl2,Esrrg,Nr4a2,Ltk,Cxcl5,Lrp6,Nr2f2,Abhd2,Crhbp,Ramp3,Rorb,Foxo3,Foxo1,Ddx17,Sstr3,Tead1,Irs1,Jak2,Penk,Adcyap1,Rarb,Gnas,Nr1d2,Nr2f1,Adcy6,Acaca,Med1,Ubr5,Sstr1,Nr2c2,Cflar,Pde4d,Ppargc1a,Mef2c,Sstr2
GO:0048514	39	blood vessel morphogenesis		433	0.31	0.0024	10090.ENSMUSP00000000388,10090.ENSMUSP00000000542,10090.ENSMUSP00000001963,10090.ENSMUSP00000013220,10090.ENSMUSP00000015511,10090.ENSMUSP00000020939,10090.ENSMUSP00000022246,10090.ENSMUSP00000028499,10090.ENSMUSP00000028829,10090.ENSMUSP00000030464,10090.ENSMUSP00000032768,10090.ENSMUSP00000033030,10090.ENSMUSP00000037719,10090.ENSMUSP00000038181,10090.ENSMUSP00000043676,10090.ENSMUSP00000043849…	Ccm2,Acvrl1,Ace,Amotl1,Plxnd1,Nrcam,Fgf10,Itgav,Spred1,Pik3r3,Nr2f2,Parva,Tgfbi,Kat6a,Dicer1,Tgfb2,Ramp3,C1galt1,Fzd4,Nov,Rbm15,Prkca,Sema5a,Col8a2,Bmpr2,Col8a1,Fap,Ephb2,Folr1,Med1,Fbxw7,Ptprj,Gpr116,Nrp2,Setd2,Heg1,Pdgfra,Nrxn1,Prox1
GO:0098656	31	anion transmembrane transport		338	0.31	0.008	10090.ENSMUSP00000000809,10090.ENSMUSP00000004428,10090.ENSMUSP00000020707,10090.ENSMUSP00000022242,10090.ENSMUSP00000023670,10090.ENSMUSP00000023776,10090.ENSMUSP00000025520,10090.ENSMUSP00000027741,10090.ENSMUSP00000028549,10090.ENSMUSP00000028815,10090.ENSMUSP00000028880,10090.ENSMUSP00000029084,10090.ENSMUSP00000032451,10090.ENSMUSP00000032710,10090.ENSMUSP00000052172,10090.ENSMUSP00000057355…	Slc5a5,Clcn5,Gabra1,Emb,Clic6,Slc4a8,Slc6a7,Xpr1,Slc12a6,Slc23a2,Slc20a1,Ntsr1,Slc6a11,Slc17a6,Slc38a9,Slc36a4,Gabra3,Slc4a2,Slc17a7,Slc7a14,Ano3,Slc38a1,Folr1,Slc36a1,Slc24a3,Prkcd,Slc25a18,Slc26a2,Slc4a4,Slc37a2,Phlpp2
GO:0071902	29	positive regulation of protein serine/threonine kinase activity		321	0.31	0.014	10090.ENSMUSP00000000188,10090.ENSMUSP00000020949,10090.ENSMUSP00000022246,10090.ENSMUSP00000022553,10090.ENSMUSP00000033040,10090.ENSMUSP00000036203,10090.ENSMUSP00000041819,10090.ENSMUSP00000049852,10090.ENSMUSP00000060671,10090.ENSMUSP00000063277,10090.ENSMUSP00000064394,10090.ENSMUSP00000069685,10090.ENSMUSP00000079689,10090.ENSMUSP00000088334,10090.ENSMUSP00000093485,10090.ENSMUSP00000099776…	Ccnd2,Map2k6,Fgf10,Cab39l,Pak1,Adra2a,Map3k9,Fzd4,Tead1,Cemip,Jak2,Zeb2,Dab2,Zak,Map3k5,Stk39,Kitl,Igf2,Prkcd,Magi3,Fzd10,Akap13,Atp2b4,Tnik,Iqgap1,Grm5,Mef2c,Nrxn1,Prox1
GO:0009416	28	response to light stimulus		307	0.31	0.0149	10090.ENSMUSP00000004774,10090.ENSMUSP00000020227,10090.ENSMUSP00000021045,10090.ENSMUSP00000021932,10090.ENSMUSP00000023165,10090.ENSMUSP00000027888,10090.ENSMUSP00000029400,10090.ENSMUSP00000033770,10090.ENSMUSP00000035120,10090.ENSMUSP00000036003,10090.ENSMUSP00000051845,10090.ENSMUSP00000066620,10090.ENSMUSP00000066789,10090.ENSMUSP00000068731,10090.ENSMUSP00000069024,10090.ENSMUSP00000070200…	Aqp1,Cry1,Asic2,Drd1a,Crebbp,Abl2,Mme,Mecp2,Cck,Tanc1,Ino80,Per2,Ep300,Rgs14,Sema5a,Adra1b,Drd2,Htt,Atp8a2,Uvssa,Gpr88,Fbxw7,Mapk10,Kmt2a,Grin2a,Kcnc1,Ptprk,Cacna1e
GO:0042063	23	gliogenesis		255	0.31	0.0409	10090.ENSMUSP00000021810,10090.ENSMUSP00000021932,10090.ENSMUSP00000022246,10090.ENSMUSP00000027499,10090.ENSMUSP00000027888,10090.ENSMUSP00000032322,10090.ENSMUSP00000042927,10090.ENSMUSP00000043676,10090.ENSMUSP00000043849,10090.ENSMUSP00000046026,10090.ENSMUSP00000047567,10090.ENSMUSP00000052863,10090.ENSMUSP00000064691,10090.ENSMUSP00000066822,10090.ENSMUSP00000072583,10090.ENSMUSP00000101060…	Id4,Drd1a,Fgf10,Bok,Abl2,Lrp6,Dner,Dicer1,Tgfb2,Emx1,Sox5,Nfib,Gfap,Penk,Sox6,Adora2a,Lrp8,Gli3,Ptprj,Tcf7l2,Prdm8,Otx2,Matn2
GO:0009888	153	tissue development		1720	0.3	4.35e-13	10090.ENSMUSP00000000388,10090.ENSMUSP00000000542,10090.ENSMUSP00000003568,10090.ENSMUSP00000004774,10090.ENSMUSP00000004968,10090.ENSMUSP00000005671,10090.ENSMUSP00000006718,10090.ENSMUSP00000014421,10090.ENSMUSP00000015511,10090.ENSMUSP00000020106,10090.ENSMUSP00000021641,10090.ENSMUSP00000021750,10090.ENSMUSP00000021810,10090.ENSMUSP00000021921,10090.ENSMUSP00000022246,10090.ENSMUSP00000023154…	Ccm2,Acvrl1,Crhr2,Aqp1,Plod3,Igf1r,Wnt10a,Ankrd17,Plxnd1,Arid5b,Tshz3,Ryr2,Id4,Ptch1,Fgf10,Cldn1,Tfcp2l1,Abl2,Olfm1,Col5a1,Frzb,Itgav,Atrn,Slc20a1,Shox2,Sema3a,Lrp6,Nr2f2,Pak1,Dlc1,Ntng2,Zic5,Pgm5,Myo6,Tgfbi,Wdr19,Lrrc17,Npnt,Sostdc1,Fhod3,Dner,Dicer1,Col27a1,Tgfb2,Emx1,Tbr1,Btbd7,Sox5,C1galt1,Acta2,Cc2d2a,Mical2,Nfib,Adra1a,Basp1,Nov,Rbm15,Foxo1,Ddx17,Ly6e,Bdnf,Tead1,Prkca,Exph5,Jak2,Ep300,Rspo2…
GO:0006928	123	movement of cell or subcellular component		1382	0.3	2.91e-10	10090.ENSMUSP00000000542,10090.ENSMUSP00000002079,10090.ENSMUSP00000006893,10090.ENSMUSP00000013220,10090.ENSMUSP00000015511,10090.ENSMUSP00000016168,10090.ENSMUSP00000020106,10090.ENSMUSP00000020939,10090.ENSMUSP00000021190,10090.ENSMUSP00000021750,10090.ENSMUSP00000021921,10090.ENSMUSP00000021932,10090.ENSMUSP00000022040,10090.ENSMUSP00000022213,10090.ENSMUSP00000022242,10090.ENSMUSP00000022262…	Acvrl1,Plxnb3,Kiaa0319,Amotl1,Plxnd1,Lbp,Arid5b,Nrcam,Coro6,Ryr2,Ptch1,Drd1a,Agtpbp1,Thbs4,Emb,Fezf2,Alcam,Slit1,Abl2,Kif5c,Nr4a2,Col5a1,Itgav,Pik3r3,Sema3a,Cxcl5,Lrp6,Nr2f2,Parva,Pak1,Cck,Myo6,Strip2,Dock5,Wdr19,Astn1,Podxl2,Mreg,Kif27,Ank2,Tgfb2,Myrip,Kcne2,Epha10,Nfib,Ccdc135,Nov,Kcna5,Dscam,Bdnf,Sorl1,Tubb2a,Kif1b,Prkca,Rtn4r,Wnk1,Slit3,Nav1,Map1b,Sema5a,Zeb2,Drd2,Arhgap35,Zic2,Ptpro,Scn1a,En…
GO:0040011	104	locomotion		1183	0.3	2.43e-08	10090.ENSMUSP00000000542,10090.ENSMUSP00000002079,10090.ENSMUSP00000006893,10090.ENSMUSP00000013220,10090.ENSMUSP00000015511,10090.ENSMUSP00000016168,10090.ENSMUSP00000020106,10090.ENSMUSP00000020939,10090.ENSMUSP00000021190,10090.ENSMUSP00000021921,10090.ENSMUSP00000021932,10090.ENSMUSP00000022213,10090.ENSMUSP00000022242,10090.ENSMUSP00000022246,10090.ENSMUSP00000022262,10090.ENSMUSP00000023312…	Acvrl1,Plxnb3,Kiaa0319,Amotl1,Plxnd1,Lbp,Arid5b,Nrcam,Coro6,Ptch1,Drd1a,Thbs4,Emb,Fgf10,Fezf2,Alcam,Slit1,Abl2,Kif5c,Nr4a2,Col5a1,Itgav,Pik3r3,Sema3a,Cxcl5,Lrp6,Nr2f2,Parva,Pak1,Cck,Strip2,Dock5,Astn1,Podxl2,Tgfb2,Fzd4,Epha10,Nfib,Ccdc135,Nov,Dscam,Bdnf,Sorl1,Tubb2a,Prkca,Rtn4r,Wnk1,Ep300,Slit3,Nav1,Sema5a,Zeb2,Drd2,Arhgap35,Zic2,Ptpro,Enah,Apc,Cdkl5,Trio,Nr2f1,Lama3,Wdr52,Sema6d,Sema3b,Itga4,Fap…
GO:0060429	94	epithelium development		1067	0.3	1.55e-07	10090.ENSMUSP00000000388,10090.ENSMUSP00000000542,10090.ENSMUSP00000003568,10090.ENSMUSP00000004774,10090.ENSMUSP00000004968,10090.ENSMUSP00000005671,10090.ENSMUSP00000006718,10090.ENSMUSP00000015511,10090.ENSMUSP00000021641,10090.ENSMUSP00000021750,10090.ENSMUSP00000021810,10090.ENSMUSP00000021921,10090.ENSMUSP00000022246,10090.ENSMUSP00000023154,10090.ENSMUSP00000027629,10090.ENSMUSP00000027888…	Ccm2,Acvrl1,Crhr2,Aqp1,Plod3,Igf1r,Wnt10a,Plxnd1,Tshz3,Ryr2,Id4,Ptch1,Fgf10,Cldn1,Tfcp2l1,Abl2,Col5a1,Frzb,Sema3a,Lrp6,Nr2f2,Pak1,Dlc1,Zic5,Myo6,Wdr19,Npnt,Sostdc1,Dicer1,Tgfb2,Emx1,Tbr1,Btbd7,C1galt1,Acta2,Cc2d2a,Mical2,Nfib,Basp1,Rbm15,Bdnf,Tead1,Exph5,Jak2,Ep300,Rspo2,Rarb,Sema5a,Zeb2,Arhgap35,Zic2,Ptpro,Slitrk6,Enah,Apc,Htt,Gnas,Dab2,Whrn,Slc8a1,Tcf7,Bmpr2,Lama3,Spint2,Alg10b,Krt10,Fmn1,Tjp1,…
GO:0035295	85	tube development		961	0.3	7.44e-07	10090.ENSMUSP00000000388,10090.ENSMUSP00000000542,10090.ENSMUSP00000001326,10090.ENSMUSP00000001963,10090.ENSMUSP00000004774,10090.ENSMUSP00000004968,10090.ENSMUSP00000013220,10090.ENSMUSP00000015511,10090.ENSMUSP00000020939,10090.ENSMUSP00000021641,10090.ENSMUSP00000021750,10090.ENSMUSP00000021921,10090.ENSMUSP00000022246,10090.ENSMUSP00000027888,10090.ENSMUSP00000028499,10090.ENSMUSP00000028829…	Ccm2,Acvrl1,Sp1,Ace,Aqp1,Plod3,Amotl1,Plxnd1,Nrcam,Tshz3,Ryr2,Ptch1,Fgf10,Abl2,Itgav,Spred1,Mme,Shox2,Pik3r3,Lrp6,Nr2f2,Parva,Pak1,Cckbr,Dlc1,Zic5,Tgfbi,Wdr19,Kat6a,Npnt,Sostdc1,Dicer1,Tgfb2,Tbr1,Ramp3,C1galt1,Cc2d2a,Fzd4,Mical2,Nfib,Nov,Rbm15,Bdnf,Tead1,Prkca,Ep300,Rspo2,Rarb,Sema5a,Zeb2,Col8a2,Arhgap35,Zic2,Rxfp1,Enah,Slc8a1,Tcf7,Bmpr2,Col8a1,Chd8,Spint2,Fmn1,Fap,Ephb2,Folr1,Med1,Fbxw7,Gli3,Ptp…
GO:0043549	76	regulation of kinase activity		850	0.3	2.82e-06	10090.ENSMUSP00000000188,10090.ENSMUSP00000001963,10090.ENSMUSP00000005671,10090.ENSMUSP00000020949,10090.ENSMUSP00000021932,10090.ENSMUSP00000022246,10090.ENSMUSP00000022553,10090.ENSMUSP00000023007,10090.ENSMUSP00000024044,10090.ENSMUSP00000028633,10090.ENSMUSP00000028759,10090.ENSMUSP00000028829,10090.ENSMUSP00000030464,10090.ENSMUSP00000032322,10090.ENSMUSP00000032768,10090.ENSMUSP00000033040…	Ccnd2,Ace,Igf1r,Map2k6,Drd1a,Fgf10,Cab39l,Adcy8,Cd4,Fbn1,Ltk,Spred1,Pik3r3,Lrp6,Nr2f2,Pak1,Mst4,Dstyk,Adra2a,Flt3,Map3k9,Cbl,Tgfb2,Fzd4,Epha10,Adra1a,Camk2n2,Sorl1,Tead1,Prkca,Wnk1,Cemip,Irs1,Jak2,Adcyap1,Rgs14,Egr1,Zeb2,Drd2,Ptpro,Apc,Htt,Dab2,Slc8a1,Zak,Map3k5,Deptor,Adarb1,Dusp14,Stk39,Osbpl8,Kitl,Adora2a,Ephb2,Igf2,Lrp8,Fbxw7,Ptprt,Dgkz,Ptprj,Prkcd,Magi3,Fzd10,Akap13,Atp2b4,Heg1,Prlr,Tnik,Acv…
GO:0055082	67	cellular chemical homeostasis		747	0.3	1.47e-05	10090.ENSMUSP00000002848,10090.ENSMUSP00000003754,10090.ENSMUSP00000004774,10090.ENSMUSP00000005671,10090.ENSMUSP00000020964,10090.ENSMUSP00000021750,10090.ENSMUSP00000021932,10090.ENSMUSP00000023007,10090.ENSMUSP00000023776,10090.ENSMUSP00000024044,10090.ENSMUSP00000025092,10090.ENSMUSP00000027038,10090.ENSMUSP00000027499,10090.ENSMUSP00000027741,10090.ENSMUSP00000027888,10090.ENSMUSP00000028499…	Grin2d,Calb2,Aqp1,Igf1r,Fkbp1b,Ryr2,Drd1a,Adcy8,Slc4a8,Cd4,Tmem178,Oprk1,Bok,Xpr1,Abl2,Itgav,Ntsr1,Slc30a3,Itpr1,Lrp6,Cckbr,Abcb7,Ireb2,Cib2,Atp6v0a4,Ank2,Ramp3,Wfs1,Itpr2,Foxo3,Adra1a,Kcna5,Cnr1,Gpr6,Kcnb1,Prkca,Cemip,Jak2,Adcyap1,Adra1b,Trpv4,Drd2,Htt,Slc4a2,Plch1,Slc31a1,Slc8a1,Ryr3,Akap5,Tjp1,Camk2d,Unc13b,Slc24a3,Fam155a,Tcf7l2,Grin2a,Ccdc186,Myo5a,Ppargc1a,Atp2b4,Slc4a4,Mchr1,Pdgfra,Grm5,Ta…
GO:0007155	66	cell adhesion		744	0.3	2.42e-05	10090.ENSMUSP00000002079,10090.ENSMUSP00000007738,10090.ENSMUSP00000015146,10090.ENSMUSP00000020939,10090.ENSMUSP00000022213,10090.ENSMUSP00000022242,10090.ENSMUSP00000023154,10090.ENSMUSP00000023312,10090.ENSMUSP00000023334,10090.ENSMUSP00000024044,10090.ENSMUSP00000027888,10090.ENSMUSP00000028280,10090.ENSMUSP00000028499,10090.ENSMUSP00000028633,10090.ENSMUSP00000030741,10090.ENSMUSP00000032322…	Plxnb3,Hapln4,Efr3a,Nrcam,Thbs4,Emb,Cldn1,Alcam,Pvrl3,Cd4,Abl2,Col5a1,Itgav,Fbn1,Ptpru,Lrp6,Parva,Dlc1,Cbln1,Clstn2,Ntng2,Pgm5,Lpp,Tgfbi,Astn1,Npnt,Podxl2,Spon1,Tgfb2,Fzd4,Sned1,Cldn2,Nov,Dscam,Prkca,Cdh24,Actn2,Col8a2,Ntng1,Cdh12,Lsamp,Gnas,Edil3,Plekha7,Col8a1,Lama3,Dst,Slitrk1,Itga4,Fap,Col15a1,Kitl,Megf9,Ptprt,Tnr,Serpinb8,Peak1,Lphn3,Igsf9b,Gpc6,Ptprk,Pdgfra,Epb4.1l5,Unc5d,Nrxn1,Sulf1
GO:0043408	64	regulation of MAPK cascade		723	0.3	3.66e-05	10090.ENSMUSP00000003568,10090.ENSMUSP00000005671,10090.ENSMUSP00000020949,10090.ENSMUSP00000022246,10090.ENSMUSP00000024044,10090.ENSMUSP00000027038,10090.ENSMUSP00000027888,10090.ENSMUSP00000028829,10090.ENSMUSP00000033040,10090.ENSMUSP00000035358,10090.ENSMUSP00000035829,10090.ENSMUSP00000036203,10090.ENSMUSP00000040071,10090.ENSMUSP00000041819,10090.ENSMUSP00000043849,10090.ENSMUSP00000047518…	Crhr2,Igf1r,Map2k6,Fgf10,Cd4,Oprk1,Abl2,Spred1,Pak1,Dstyk,Akap12,Adra2a,Npnt,Map3k9,Tgfb2,Ramp3,Acta2,Garem,Fzd4,Adra1a,Foxo1,Sorl1,Prkca,Jak2,Adcyap1,Rgs14,Zeb2,Adra1b,Trpv4,Sh3rf2,Drd2,Kl,Apc,Dab2,Zak,Map3k5,Necab2,Dusp14,Pla2g5,Stk39,Kitl,Ephb2,Igf2,Camk2d,Fbxw7,Ptprj,Styx,Prkcd,Ankrd26,Cflar,Magi3,Fzd10,Fktn,Akap13,Hipk2,Tnik,Pdgfra,Iqgap1,Grm5,Mef2c,Nrxn1,Ksr2,Ash1l,Mturn
GO:0055065	57	metal ion homeostasis		635	0.3	9.41e-05	10090.ENSMUSP00000002848,10090.ENSMUSP00000003754,10090.ENSMUSP00000015796,10090.ENSMUSP00000020964,10090.ENSMUSP00000021750,10090.ENSMUSP00000021932,10090.ENSMUSP00000023007,10090.ENSMUSP00000024044,10090.ENSMUSP00000025092,10090.ENSMUSP00000027499,10090.ENSMUSP00000027888,10090.ENSMUSP00000028499,10090.ENSMUSP00000028549,10090.ENSMUSP00000029084,10090.ENSMUSP00000031037,10090.ENSMUSP00000032192…	Grin2d,Calb2,Steap1,Fkbp1b,Ryr2,Drd1a,Adcy8,Cd4,Tmem178,Bok,Abl2,Itgav,Slc12a6,Ntsr1,Slc30a3,Itpr1,Lrp6,Cckbr,Abcb7,Ireb2,Cib2,Ank2,Ramp3,Wfs1,Itpr2,Adra1a,Kcna5,Cnr1,Gpr6,Prkca,Cemip,Jak2,Adcyap1,Adra1b,Trpv4,Drd2,Kl,Htt,Gnas,Plch1,Slc31a1,Slc8a1,Ryr3,Akap5,Camk2d,Slc24a3,Fam155a,Steap2,Grin2a,Myo5a,Atp2b4,Mchr1,Pdgfra,Grm5,Tac1,Trpc1,Cacna1e
GO:0006873	57	cellular ion homeostasis		639	0.3	0.00011	10090.ENSMUSP00000002848,10090.ENSMUSP00000003754,10090.ENSMUSP00000020964,10090.ENSMUSP00000021750,10090.ENSMUSP00000021932,10090.ENSMUSP00000023007,10090.ENSMUSP00000023776,10090.ENSMUSP00000024044,10090.ENSMUSP00000025092,10090.ENSMUSP00000027499,10090.ENSMUSP00000027741,10090.ENSMUSP00000027888,10090.ENSMUSP00000028499,10090.ENSMUSP00000029084,10090.ENSMUSP00000031037,10090.ENSMUSP00000032192…	Grin2d,Calb2,Fkbp1b,Ryr2,Drd1a,Adcy8,Slc4a8,Cd4,Tmem178,Bok,Xpr1,Abl2,Itgav,Ntsr1,Slc30a3,Itpr1,Lrp6,Cckbr,Abcb7,Ireb2,Cib2,Atp6v0a4,Ank2,Ramp3,Wfs1,Itpr2,Adra1a,Kcna5,Cnr1,Gpr6,Prkca,Cemip,Jak2,Adcyap1,Adra1b,Trpv4,Drd2,Htt,Slc4a2,Plch1,Slc31a1,Slc8a1,Ryr3,Akap5,Camk2d,Slc24a3,Fam155a,Grin2a,Myo5a,Atp2b4,Slc4a4,Mchr1,Pdgfra,Grm5,Tac1,Trpc1,Cacna1e
GO:0030003	56	cellular cation homeostasis		625	0.3	0.00012	10090.ENSMUSP00000002848,10090.ENSMUSP00000003754,10090.ENSMUSP00000020964,10090.ENSMUSP00000021750,10090.ENSMUSP00000021932,10090.ENSMUSP00000023007,10090.ENSMUSP00000023776,10090.ENSMUSP00000024044,10090.ENSMUSP00000025092,10090.ENSMUSP00000027499,10090.ENSMUSP00000027888,10090.ENSMUSP00000028499,10090.ENSMUSP00000029084,10090.ENSMUSP00000031037,10090.ENSMUSP00000032192,10090.ENSMUSP00000032322…	Grin2d,Calb2,Fkbp1b,Ryr2,Drd1a,Adcy8,Slc4a8,Cd4,Tmem178,Bok,Abl2,Itgav,Ntsr1,Slc30a3,Itpr1,Lrp6,Cckbr,Abcb7,Ireb2,Cib2,Atp6v0a4,Ank2,Ramp3,Wfs1,Itpr2,Adra1a,Kcna5,Cnr1,Gpr6,Prkca,Cemip,Jak2,Adcyap1,Adra1b,Trpv4,Drd2,Htt,Slc4a2,Plch1,Slc31a1,Slc8a1,Ryr3,Akap5,Camk2d,Slc24a3,Fam155a,Grin2a,Myo5a,Atp2b4,Slc4a4,Mchr1,Pdgfra,Grm5,Tac1,Trpc1,Cacna1e
GO:1901652	41	response to peptide		463	0.3	0.0023	10090.ENSMUSP00000001326,10090.ENSMUSP00000003568,10090.ENSMUSP00000005671,10090.ENSMUSP00000017552,10090.ENSMUSP00000020227,10090.ENSMUSP00000023007,10090.ENSMUSP00000027038,10090.ENSMUSP00000028166,10090.ENSMUSP00000028633,10090.ENSMUSP00000030464,10090.ENSMUSP00000033040,10090.ENSMUSP00000034507,10090.ENSMUSP00000042578,10090.ENSMUSP00000047518,10090.ENSMUSP00000050683,10090.ENSMUSP00000051223…	Sp1,Crhr2,Igf1r,Cacnb1,Cry1,Adcy8,Oprk1,Nr4a2,Fbn1,Pik3r3,Pak1,Sesn3,Crhbp,Ramp3,Foxo3,Ywhag,Foxo1,Zfp106,Gpam,Irs1,Jak2,Actn2,Map1b,Egr1,Trpv4,Vps13c,Kl,Apc,Adcy6,Cpeb1,Itga4,Igf2,Akt3,Prkcd,Cflar,Myo5a,Stxbp4,Lpin2,Iqgap1,Grm5,Vgf
GO:0007169	32	transmembrane receptor protein tyrosine kinase signaling pathway		364	0.3	0.0119	10090.ENSMUSP00000005671,10090.ENSMUSP00000020106,10090.ENSMUSP00000021898,10090.ENSMUSP00000022246,10090.ENSMUSP00000022699,10090.ENSMUSP00000027888,10090.ENSMUSP00000028759,10090.ENSMUSP00000030464,10090.ENSMUSP00000033040,10090.ENSMUSP00000039041,10090.ENSMUSP00000048914,10090.ENSMUSP00000050683,10090.ENSMUSP00000050810,10090.ENSMUSP00000055308,10090.ENSMUSP00000055602,10090.ENSMUSP00000057989…	Igf1r,Arid5b,Shc3,Fgf10,Gfra2,Abl2,Ltk,Pik3r3,Pak1,Flt3,Garem,Foxo3,Epha10,Foxo1,Zfp106,Bdnf,Irs1,Jak2,Rgs14,Kl,Apc,Ephb2,Igf2,Ptprt,Ptprj,Nrp2,Stxbp4,Prlr,Pdgfra,Iqgap1,Ddr2,Sulf1
GO:0048871	29	multicellular organismal homeostasis		324	0.3	0.0157	10090.ENSMUSP00000004774,10090.ENSMUSP00000013995,10090.ENSMUSP00000021932,10090.ENSMUSP00000023154,10090.ENSMUSP00000026922,10090.ENSMUSP00000029084,10090.ENSMUSP00000030212,10090.ENSMUSP00000038527,10090.ENSMUSP00000039041,10090.ENSMUSP00000041902,10090.ENSMUSP00000048053,10090.ENSMUSP00000060589,10090.ENSMUSP00000069616,10090.ENSMUSP00000071859,10090.ENSMUSP00000075170,10090.ENSMUSP00000078093…	Aqp1,Abca4,Drd1a,Cldn1,Homer2,Ntsr1,Sh3gl2,Cib2,Flt3,Cbl,Wfs1,Slc35d3,Egr1,Trpv4,Drd2,Homer1,Gnas,Whrn,Nr1d2,Adcy6,Acaca,Crocc,Tjp1,Stk39,Akt3,Ildr2,Gpr116,Kmt2a,Ppargc1a
GO:0051348	24	negative regulation of transferase activity		271	0.3	0.0412	10090.ENSMUSP00000005671,10090.ENSMUSP00000015137,10090.ENSMUSP00000021932,10090.ENSMUSP00000028829,10090.ENSMUSP00000032322,10090.ENSMUSP00000032768,10090.ENSMUSP00000041902,10090.ENSMUSP00000057368,10090.ENSMUSP00000058613,10090.ENSMUSP00000062392,10090.ENSMUSP00000063001,10090.ENSMUSP00000068731,10090.ENSMUSP00000076364,10090.ENSMUSP00000078337,10090.ENSMUSP00000083725,10090.ENSMUSP00000094167…	Igf1r,Limk1,Drd1a,Spred1,Lrp6,Nr2f2,Cbl,Camk2n2,Sorl1,Prkca,Wnk1,Rgs14,Ptpro,Apc,Slc8a1,Deptor,Adarb1,Dusp14,Adora2a,Ephb2,Ptprt,Ptprj,Prkcd,Heg1
GO:0065008	335	regulation of biological quality		3822	0.29	1.38e-31	10090.ENSMUSP00000000542,10090.ENSMUSP00000000809,10090.ENSMUSP00000001326,10090.ENSMUSP00000001963,10090.ENSMUSP00000002079,10090.ENSMUSP00000002100,10090.ENSMUSP00000002848,10090.ENSMUSP00000003568,10090.ENSMUSP00000003754,10090.ENSMUSP00000004774,10090.ENSMUSP00000004968,10090.ENSMUSP00000005509,10090.ENSMUSP00000005671,10090.ENSMUSP00000006893,10090.ENSMUSP00000006991,10090.ENSMUSP00000008537…	Acvrl1,Slc5a5,Sp1,Ace,Plxnb3,Tmem25,Grin2d,Crhr2,Calb2,Aqp1,Plod3,Stx1a,Igf1r,Kiaa0319,Hcn1,Carhsp1,Kcnc4,Abca4,Limk1,Plxnd1,Steap1,Lbp,Cadps2,Myl4,Vip,Cry1,Adcy1,Gabra1,Nrcam,Map2k6,Fkbp1b,Asic2,Doc2b,Tshz3,Ryr2,Ptch1,Drd1a,Agtpbp1,Htr1a,Fgf10,Adcy8,Cldn1,Crebbp,Slc4a8,Grm2,Cd4,Tmem178,Rin1,Kcnk4,Slit1,Rdh5,Farp1,Nptx1,Homer2,Oprk1,Ecrg4,Bok,Xpr1,Abl2,Esrrg,Olfm1,Scn2a1,Itgav,Slc12a6,Fbn1,Napb,N…
GO:0010646	277	regulation of cell communication		3215	0.29	5.99e-24	10090.ENSMUSP00000000128,10090.ENSMUSP00000000542,10090.ENSMUSP00000001112,10090.ENSMUSP00000002100,10090.ENSMUSP00000002848,10090.ENSMUSP00000003568,10090.ENSMUSP00000003754,10090.ENSMUSP00000005509,10090.ENSMUSP00000005671,10090.ENSMUSP00000006893,10090.ENSMUSP00000007800,10090.ENSMUSP00000009617,10090.ENSMUSP00000014421,10090.ENSMUSP00000016168,10090.ENSMUSP00000016907,10090.ENSMUSP00000019611…	Wnt9a,Acvrl1,Grk4,Tmem25,Grin2d,Crhr2,Calb2,Stx1a,Igf1r,Kiaa0319,Arpp19,Kcnc4,Ankrd17,Lbp,Scube1,Arhgef25,Vip,Cry1,Adcy1,Map2k6,Fkbp1b,Doc2b,Prkch,Tshz3,Ryr2,Ptch1,Drd1a,Htr1a,Fgf10,Gfra2,Adcy8,Crebbp,Slc4a8,Grm2,Cd4,Rin1,Nptx1,Homer2,Oprk1,Ecrg4,Bok,Rgs16,Abl2,Atf6,Nr4a2,Frzb,Itgav,Fbn1,Syt13,Spred1,Napb,Ntsr1,Mme,Ppfia2,Shox2,Hipk1,Gucy1b3,Alpk1,Ptpru,Cdk14,Chd5,Cxcl5,Itpr1,Lrp6,Vamp1,Apba2,Pak…
GO:0023051	277	regulation of signaling		3227	0.29	9.89e-24	10090.ENSMUSP00000000128,10090.ENSMUSP00000000542,10090.ENSMUSP00000001112,10090.ENSMUSP00000002100,10090.ENSMUSP00000002848,10090.ENSMUSP00000003568,10090.ENSMUSP00000003754,10090.ENSMUSP00000005509,10090.ENSMUSP00000005671,10090.ENSMUSP00000006893,10090.ENSMUSP00000007800,10090.ENSMUSP00000009617,10090.ENSMUSP00000014421,10090.ENSMUSP00000016168,10090.ENSMUSP00000016907,10090.ENSMUSP00000019611…	Wnt9a,Acvrl1,Grk4,Tmem25,Grin2d,Crhr2,Calb2,Stx1a,Igf1r,Kiaa0319,Arpp19,Kcnc4,Ankrd17,Lbp,Scube1,Arhgef25,Vip,Cry1,Adcy1,Map2k6,Fkbp1b,Doc2b,Prkch,Tshz3,Ryr2,Ptch1,Drd1a,Htr1a,Fgf10,Gfra2,Adcy8,Crebbp,Slc4a8,Grm2,Cd4,Rin1,Nptx1,Homer2,Oprk1,Ecrg4,Bok,Rgs16,Abl2,Atf6,Nr4a2,Frzb,Itgav,Fbn1,Syt13,Spred1,Napb,Ntsr1,Mme,Ppfia2,Shox2,Hipk1,Gucy1b3,Alpk1,Ptpru,Cdk14,Chd5,Cxcl5,Itpr1,Lrp6,Vamp1,Apba2,Pak…
GO:2000026	185	regulation of multicellular organismal development		2150	0.29	7.5e-15	10090.ENSMUSP00000000128,10090.ENSMUSP00000000542,10090.ENSMUSP00000001326,10090.ENSMUSP00000001963,10090.ENSMUSP00000002079,10090.ENSMUSP00000003568,10090.ENSMUSP00000004774,10090.ENSMUSP00000005671,10090.ENSMUSP00000006718,10090.ENSMUSP00000006893,10090.ENSMUSP00000015137,10090.ENSMUSP00000015511,10090.ENSMUSP00000015987,10090.ENSMUSP00000020939,10090.ENSMUSP00000020964,10090.ENSMUSP00000021045…	Wnt9a,Acvrl1,Sp1,Ace,Plxnb3,Crhr2,Aqp1,Igf1r,Wnt10a,Kiaa0319,Limk1,Plxnd1,Rxrg,Nrcam,Fkbp1b,Asic2,Prkch,Id4,Ptch1,Thbs4,Fgf10,Fezf2,Cd4,Cpne5,Tmem178,Slit1,Farp1,Nptx1,Abl2,Olfm1,Col5a1,Frzb,Fbn1,Ltk,Spred1,Stmn2,Mme,Ppfia2,Shox2,Serpini1,Dock7,Sema3a,Cxcl5,Tmem106b,Itpr1,Lrp6,Pak1,Cask,Mecp2,Cbln1,Clstn2,Ntng2,Lzts3,Lrrc17,Flt3,Arhgap44,Syne1,Sostdc1,Neurod2,Ago2,Dicer1,Tgfb2,Cpne9,Emx1,Tbr1,Btb…
GO:0051240	165	positive regulation of multicellular organismal process		1902	0.29	2.3e-13	10090.ENSMUSP00000000080,10090.ENSMUSP00000000542,10090.ENSMUSP00000001326,10090.ENSMUSP00000001963,10090.ENSMUSP00000002079,10090.ENSMUSP00000003568,10090.ENSMUSP00000004774,10090.ENSMUSP00000005509,10090.ENSMUSP00000005671,10090.ENSMUSP00000013220,10090.ENSMUSP00000014421,10090.ENSMUSP00000015137,10090.ENSMUSP00000015511,10090.ENSMUSP00000016168,10090.ENSMUSP00000019906,10090.ENSMUSP00000020964…	Klf6,Acvrl1,Sp1,Ace,Plxnb3,Crhr2,Aqp1,Stx1a,Igf1r,Amotl1,Ankrd17,Limk1,Plxnd1,Lbp,Vip,Fkbp1b,Asic2,Prkch,Ryr2,Fgf10,Fezf2,Cd4,Cpne5,Ecrg4,Abl2,Esrrg,Olfm1,Ltk,Stmn2,Ntsr1,Mme,Shox2,Serpini1,Sema3a,Cxcl5,Tmem106b,Itpr1,Lrp6,Pak1,Cckbr,Cask,Mecp2,Cbln1,Clstn2,Cck,Akap12,Adra2a,Dock5,Flt3,Cnot3,Npnt,Neurod2,Ago2,Dicer1,Tgfb2,Cpne9,Sox5,Fzd4,Foxo3,Itsn2,Bend6,Adra1a,Cnr1,Dscam,Gpam,Bdnf,Vwc2l,Sorl1,T…
GO:0051094	133	positive regulation of developmental process		1533	0.29	1.8e-10	10090.ENSMUSP00000000128,10090.ENSMUSP00000000542,10090.ENSMUSP00000001326,10090.ENSMUSP00000001963,10090.ENSMUSP00000002079,10090.ENSMUSP00000004774,10090.ENSMUSP00000005671,10090.ENSMUSP00000015137,10090.ENSMUSP00000015511,10090.ENSMUSP00000020964,10090.ENSMUSP00000021045,10090.ENSMUSP00000021527,10090.ENSMUSP00000021641,10090.ENSMUSP00000021921,10090.ENSMUSP00000022246,10090.ENSMUSP00000022262…	Wnt9a,Acvrl1,Sp1,Ace,Plxnb3,Aqp1,Igf1r,Limk1,Plxnd1,Fkbp1b,Asic2,Prkch,Tshz3,Ptch1,Fgf10,Fezf2,Cd4,Cpne5,Abl2,Olfm1,Frzb,Ltk,Stmn2,Mme,Shox2,Serpini1,Sema3a,Cds1,Cxcl5,Tmem106b,Itpr1,Lrp6,Pak1,Dkkl1,Cask,Mecp2,Cbln1,Olfm2,Clstn2,Dock5,Flt3,Npnt,Neurod2,Ago2,Dicer1,Tgfb2,Cpne9,Sox5,Fzd4,Foxo3,Itsn2,Bend6,Cnr1,Dscam,Gpam,Bdnf,Vwc2l,Sorl1,Tead1,Prkca,Jak2,Gfap,Ep300,Adcyap1,Rarb,Map1b,Rgs14,Sema5a,E…
GO:0035556	121	intracellular signal transduction		1402	0.29	2.38e-09	10090.ENSMUSP00000002848,10090.ENSMUSP00000004774,10090.ENSMUSP00000005671,10090.ENSMUSP00000013220,10090.ENSMUSP00000017544,10090.ENSMUSP00000019906,10090.ENSMUSP00000020706,10090.ENSMUSP00000020949,10090.ENSMUSP00000020964,10090.ENSMUSP00000021527,10090.ENSMUSP00000021750,10090.ENSMUSP00000021898,10090.ENSMUSP00000021932,10090.ENSMUSP00000022013,10090.ENSMUSP00000022246,10090.ENSMUSP00000022553…	Grin2d,Aqp1,Igf1r,Amotl1,Stac2,Vip,Adcy1,Map2k6,Fkbp1b,Prkch,Ryr2,Shc3,Drd1a,Adcy2,Fgf10,Cab39l,Adcy8,Homer2,Prex2,Bok,Scn2a1,Itgav,Fbn1,Ltk,Ppm1l,Hipk1,Gucy1b3,Alpk1,Dock7,Pik3r3,Pclo,Itpr1,Pak1,Cckbr,Mst4,Sesn3,Myo6,Adra2a,Dock5,Dgkb,Stk32a,Gpr26,Map3k9,Rps6ka5,Dicer1,Ank2,Ramp3,Dock3,Dock9,Gucy1a3,Itpr2,Foxo3,Adra1a,Cnr1,Gpr6,Lingo1,Gpr133,Tead1,Prkca,Wnk1,Irs1,Jak2,Npr3,Ep300,Adcyap1,Hunk,Mdm…
GO:0055085	97	transmembrane transport		1117	0.29	1.64e-07	10090.ENSMUSP00000000809,10090.ENSMUSP00000000811,10090.ENSMUSP00000002848,10090.ENSMUSP00000004428,10090.ENSMUSP00000004774,10090.ENSMUSP00000006991,10090.ENSMUSP00000009617,10090.ENSMUSP00000013995,10090.ENSMUSP00000017552,10090.ENSMUSP00000018614,10090.ENSMUSP00000020707,10090.ENSMUSP00000020964,10090.ENSMUSP00000021045,10090.ENSMUSP00000021750,10090.ENSMUSP00000021772,10090.ENSMUSP00000021932…	Slc5a5,Kcnn3,Grin2d,Clcn5,Aqp1,Hcn1,Kcnc4,Abca4,Cacnb1,Kcnab3,Gabra1,Fkbp1b,Asic2,Ryr2,Mrs2,Drd1a,Emb,Clic6,Slc4a8,Slc6a7,Kcnk4,Xpr1,Scn2a1,Itgav,Slc12a6,Slc23a2,Slc20a1,Ntsr1,Slc30a3,Itpr1,Lrp6,Slc6a11,Slc17a6,Abcb7,Sidt1,Kcnk9,Atp6v0a4,Kcna2,Tmc7,Kcne2,Itpr2,Slc38a9,Kcng3,Kcna5,Cnr1,Kcng4,Slc36a4,Kcnb1,Slc29a4,Kcnj9,Slc35d3,Gabra3,Kcnq3,Chrna4,Trpv4,Drd2,Scn1a,Slc4a2,Scn8a,Plch1,Slc31a1,Cacng3,…
GO:0051338	83	regulation of transferase activity		948	0.29	1.63e-06	10090.ENSMUSP00000000188,10090.ENSMUSP00000001963,10090.ENSMUSP00000005671,10090.ENSMUSP00000015137,10090.ENSMUSP00000020949,10090.ENSMUSP00000021932,10090.ENSMUSP00000022246,10090.ENSMUSP00000022553,10090.ENSMUSP00000023007,10090.ENSMUSP00000024044,10090.ENSMUSP00000027797,10090.ENSMUSP00000028633,10090.ENSMUSP00000028759,10090.ENSMUSP00000028829,10090.ENSMUSP00000030464,10090.ENSMUSP00000030691…	Ccnd2,Ace,Igf1r,Limk1,Map2k6,Drd1a,Fgf10,Cab39l,Adcy8,Cd4,Nvl,Fbn1,Ltk,Spred1,Pik3r3,Pclo,Lrp6,Nr2f2,Pak1,Mst4,Tnks,Dstyk,Adra2a,Flt3,Map3k9,Cbl,Tgfb2,Fzd4,Epha10,Adra1a,Camk2n2,Sorl1,Tead1,Prkca,Wnk1,Cemip,Irs1,Jak2,Adcyap1,Rgs14,Egr1,Zeb2,Drd2,Ptpro,Apc,Htt,Dab2,Slc8a1,Zak,Map3k5,Deptor,Adarb1,Dusp14,Stk39,Osbpl8,Kitl,Adora2a,Ephb2,Igf2,Serinc2,Lrp8,Fbxw7,Ptprt,Dgkz,Ptprj,Prkcd,Magi3,Fzd10,Akap…
GO:0048646	83	anatomical structure formation involved in morphogenesis		952	0.29	1.91e-06	10090.ENSMUSP00000000542,10090.ENSMUSP00000001326,10090.ENSMUSP00000001963,10090.ENSMUSP00000008462,10090.ENSMUSP00000013220,10090.ENSMUSP00000015511,10090.ENSMUSP00000020939,10090.ENSMUSP00000021921,10090.ENSMUSP00000022040,10090.ENSMUSP00000022246,10090.ENSMUSP00000023952,10090.ENSMUSP00000027888,10090.ENSMUSP00000028177,10090.ENSMUSP00000028499,10090.ENSMUSP00000029438,10090.ENSMUSP00000030464…	Acvrl1,Sp1,Ace,Relt,Amotl1,Plxnd1,Nrcam,Ptch1,Agtpbp1,Fgf10,Krt8,Abl2,Olfm1,Itgav,Hipk1,Pik3r3,Lrp6,Parva,Dlc1,Cbln1,Zic5,Tanc1,Pgm5,Tgfbi,Cnot3,Fhod3,Dicer1,Tgfb2,Tbr1,Ramp3,C1galt1,Cc2d2a,Nfib,Nov,Rbm15,Foxo1,Dscam,Prkca,Ep300,Actn2,Sema5a,Zeb2,Col8a2,Arhgap35,Zic2,Enah,Mkx,Htt,Atp8a2,Gnas,Whrn,Bmpr2,Col8a1,Lama3,Col11a1,Ccdc136,Cnot1,Spint2,Fmn1,Tjp1,Fap,Ephb2,Lrp8,Folr1,Med1,Gli3,Cecr2,Nrp2,C…
GO:0072359	82	circulatory system development		936	0.29	1.91e-06	10090.ENSMUSP00000000388,10090.ENSMUSP00000000542,10090.ENSMUSP00000001963,10090.ENSMUSP00000004774,10090.ENSMUSP00000013220,10090.ENSMUSP00000014421,10090.ENSMUSP00000015511,10090.ENSMUSP00000020939,10090.ENSMUSP00000021750,10090.ENSMUSP00000021921,10090.ENSMUSP00000022246,10090.ENSMUSP00000027888,10090.ENSMUSP00000028177,10090.ENSMUSP00000028237,10090.ENSMUSP00000028280,10090.ENSMUSP00000028499…	Ccm2,Acvrl1,Ace,Aqp1,Amotl1,Ankrd17,Plxnd1,Nrcam,Ryr2,Ptch1,Fgf10,Abl2,Olfm1,Cntrl,Col5a1,Itgav,Fbn1,Spred1,Shox2,Pik3r3,Lrp6,Nr2f2,Parva,Dlc1,Tgfbi,Kat6a,Fhod3,Dicer1,Tgfb2,Tbr1,Ramp3,C1galt1,Acta2,Cc2d2a,Fzd4,Mical2,Adra1a,Nov,Rbm15,Foxo1,Ly6e,Tead1,Prkca,Ep300,Slit3,Rarb,Actn2,Mdm4,Sema5a,Egr1,Adra1b,Col8a2,Sox6,Slc8a1,Bmpr2,Col8a1,Col11a1,Itga4,Fap,Ephb2,Camk2d,Folr1,Med1,Fbxw7,Ncoa6,Gli3,Jbt…
GO:0010243	84	response to organonitrogen compound		975	0.29	2.49e-06	10090.ENSMUSP00000001326,10090.ENSMUSP00000003568,10090.ENSMUSP00000004774,10090.ENSMUSP00000005671,10090.ENSMUSP00000006991,10090.ENSMUSP00000017552,10090.ENSMUSP00000020227,10090.ENSMUSP00000020707,10090.ENSMUSP00000021750,10090.ENSMUSP00000021932,10090.ENSMUSP00000022235,10090.ENSMUSP00000023007,10090.ENSMUSP00000026922,10090.ENSMUSP00000027038,10090.ENSMUSP00000028005,10090.ENSMUSP00000028166…	Sp1,Crhr2,Aqp1,Igf1r,Hcn1,Cacnb1,Cry1,Gabra1,Ryr2,Drd1a,Htr1a,Adcy8,Homer2,Oprk1,Mgst3,Nr4a2,Fbn1,Pik3r3,Itpr1,Lrp6,Pak1,Mecp2,Sesn3,Uggt1,Cib2,Crhbp,Ramp3,Wfs1,Itpr2,Foxo3,Ywhag,Slc38a9,Foxo1,Zfp106,Cnr1,Gpam,Irs1,Jak2,Penk,Actn2,Map1b,Egr1,Adra1b,Trpv4,Drd2,Gnb5,Vps13c,Kl,Homer1,Apc,Htt,Gnas,Slc8a1,Edem1,Dnajb14,Ryr3,Adcy6,Cpeb1,Itga4,Adora2a,Igf2,Elavl4,Folr1,Akt3,Prkcd,Cflar,Grin2a,Pde4d,Lphn…
GO:0019725	74	cellular homeostasis		849	0.29	9.94e-06	10090.ENSMUSP00000002848,10090.ENSMUSP00000003754,10090.ENSMUSP00000004774,10090.ENSMUSP00000005671,10090.ENSMUSP00000020964,10090.ENSMUSP00000021750,10090.ENSMUSP00000021932,10090.ENSMUSP00000023007,10090.ENSMUSP00000023776,10090.ENSMUSP00000024044,10090.ENSMUSP00000025092,10090.ENSMUSP00000027038,10090.ENSMUSP00000027499,10090.ENSMUSP00000027741,10090.ENSMUSP00000027888,10090.ENSMUSP00000028499…	Grin2d,Calb2,Aqp1,Igf1r,Fkbp1b,Ryr2,Drd1a,Adcy8,Slc4a8,Cd4,Tmem178,Oprk1,Bok,Xpr1,Abl2,Itgav,Slc12a6,Ntsr1,Slc30a3,Itpr1,Lrp6,Cckbr,Abcb7,Ireb2,Cib2,Atp6v0a4,Ank2,Ramp3,Wfs1,Itpr2,Foxo3,Adra1a,Kcna5,Cnr1,Gpr6,Kcnb1,Prkca,Cemip,Jak2,Adcyap1,Adra1b,Trpv4,Drd2,Pdia4,Apc,Htt,Slc4a2,Plch1,Slc31a1,Slc17a7,Slc8a1,Ryr3,Akap5,Tjp1,Camk2d,Fbxw7,Unc13b,Slc24a3,Fam155a,Tcf7l2,Grin2a,Ccdc186,Myo5a,Ppargc1a,At…
GO:0016477	73	cell migration		845	0.29	1.58e-05	10090.ENSMUSP00000000542,10090.ENSMUSP00000002079,10090.ENSMUSP00000006893,10090.ENSMUSP00000013220,10090.ENSMUSP00000015511,10090.ENSMUSP00000016168,10090.ENSMUSP00000020106,10090.ENSMUSP00000021190,10090.ENSMUSP00000021932,10090.ENSMUSP00000022213,10090.ENSMUSP00000022262,10090.ENSMUSP00000025993,10090.ENSMUSP00000027888,10090.ENSMUSP00000028166,10090.ENSMUSP00000028280,10090.ENSMUSP00000028499…	Acvrl1,Plxnb3,Kiaa0319,Amotl1,Plxnd1,Lbp,Arid5b,Coro6,Drd1a,Thbs4,Fezf2,Slit1,Abl2,Nr4a2,Col5a1,Itgav,Pik3r3,Sema3a,Cxcl5,Lrp6,Nr2f2,Parva,Pak1,Cck,Strip2,Dock5,Astn1,Podxl2,Tgfb2,Nov,Sorl1,Tubb2a,Prkca,Wnk1,Nav1,Sema5a,Zeb2,Drd2,Arhgap35,Ptpro,Apc,Cdkl5,Nr2f1,Lama3,Sema6d,Sema3b,Itga4,Fap,Kitl,Lrp8,Folr1,Megf9,Gli3,Lyst,Tnr,Prkcd,Nrp2,Peak1,Satb2,Robo3,Pde4d,Lphn3,Fktn,Setd2,Gpc6,Ptprk,Pdgfra,Ma…
GO:0009792	71	embryo development ending in birth or egg hatching		818	0.29	1.93e-05	10090.ENSMUSP00000000128,10090.ENSMUSP00000000388,10090.ENSMUSP00000000542,10090.ENSMUSP00000001326,10090.ENSMUSP00000001963,10090.ENSMUSP00000004968,10090.ENSMUSP00000021641,10090.ENSMUSP00000021921,10090.ENSMUSP00000023952,10090.ENSMUSP00000027888,10090.ENSMUSP00000028499,10090.ENSMUSP00000029422,10090.ENSMUSP00000032322,10090.ENSMUSP00000032732,10090.ENSMUSP00000032768,10090.ENSMUSP00000033923…	Wnt9a,Ccm2,Acvrl1,Sp1,Ace,Plod3,Tshz3,Ptch1,Krt8,Abl2,Itgav,Shox2,Lrp6,Apba2,Nr2f2,Dlc1,Zic5,Wdr19,Necab1,Cnot3,Etl4,Rundc1,Dicer1,Resp18,Tgfb2,Emx1,Sox5,Cc2d2a,Ly6e,Kif1b,Ep300,Zeb2,Sox6,Arhgap35,Zic2,Enah,Htt,Gnas,Dab2,Slc8a1,Tcf7,Bmpr2,Chd8,Col11a1,Cnot1,Spint2,Mbnl1,Tjp1,Itga4,Igf2,Folr1,Med1,Ncoa6,Gli3,Tcf7l2,Cecr2,Gpr116,Satb2,Otx2,Skil,Etnk2,Setd2,Heg1,Pdgfra,Epb4.1l5,Luzp1,Mef2c,Pbx1,Hect…
GO:0043009	69	chordate embryonic development		801	0.29	3.33e-05	10090.ENSMUSP00000000128,10090.ENSMUSP00000000388,10090.ENSMUSP00000000542,10090.ENSMUSP00000001326,10090.ENSMUSP00000004968,10090.ENSMUSP00000021641,10090.ENSMUSP00000021921,10090.ENSMUSP00000023952,10090.ENSMUSP00000027888,10090.ENSMUSP00000028499,10090.ENSMUSP00000029422,10090.ENSMUSP00000032322,10090.ENSMUSP00000032732,10090.ENSMUSP00000032768,10090.ENSMUSP00000033923,10090.ENSMUSP00000035754…	Wnt9a,Ccm2,Acvrl1,Sp1,Plod3,Tshz3,Ptch1,Krt8,Abl2,Itgav,Shox2,Lrp6,Apba2,Nr2f2,Dlc1,Zic5,Wdr19,Necab1,Cnot3,Etl4,Rundc1,Dicer1,Resp18,Tgfb2,Emx1,Sox5,Cc2d2a,Ly6e,Ep300,Zeb2,Sox6,Arhgap35,Zic2,Enah,Htt,Gnas,Dab2,Slc8a1,Tcf7,Bmpr2,Chd8,Col11a1,Cnot1,Spint2,Mbnl1,Tjp1,Itga4,Igf2,Folr1,Med1,Ncoa6,Gli3,Tcf7l2,Cecr2,Gpr116,Satb2,Otx2,Skil,Etnk2,Setd2,Heg1,Pdgfra,Epb4.1l5,Luzp1,Mef2c,Pbx1,Hectd1,Sulf1,B…
GO:0098771	62	inorganic ion homeostasis		715	0.29	9.46e-05	10090.ENSMUSP00000002848,10090.ENSMUSP00000003754,10090.ENSMUSP00000015796,10090.ENSMUSP00000020964,10090.ENSMUSP00000021750,10090.ENSMUSP00000021932,10090.ENSMUSP00000023007,10090.ENSMUSP00000023776,10090.ENSMUSP00000024044,10090.ENSMUSP00000025092,10090.ENSMUSP00000027499,10090.ENSMUSP00000027741,10090.ENSMUSP00000027888,10090.ENSMUSP00000028499,10090.ENSMUSP00000028549,10090.ENSMUSP00000029084…	Grin2d,Calb2,Steap1,Fkbp1b,Ryr2,Drd1a,Adcy8,Slc4a8,Cd4,Tmem178,Bok,Xpr1,Abl2,Itgav,Slc12a6,Ntsr1,Slc30a3,Itpr1,Lrp6,Cckbr,Abcb7,Ireb2,Cib2,Atp6v0a4,Ank2,Ramp3,Wfs1,Itpr2,Adra1a,Kcna5,Cnr1,Gpr6,Prkca,Cemip,Jak2,Adcyap1,Adra1b,Trpv4,Drd2,Kl,Htt,Slc4a2,Gnas,Plch1,Slc31a1,Slc8a1,Ryr3,Akap5,Camk2d,Slc24a3,Fam155a,Steap2,Grin2a,Myo5a,Atp2b4,Slc4a4,Mchr1,Pdgfra,Grm5,Tac1,Trpc1,Cacna1e
GO:0055080	61	cation homeostasis		702	0.29	0.00011	10090.ENSMUSP00000002848,10090.ENSMUSP00000003754,10090.ENSMUSP00000015796,10090.ENSMUSP00000020964,10090.ENSMUSP00000021750,10090.ENSMUSP00000021932,10090.ENSMUSP00000023007,10090.ENSMUSP00000023776,10090.ENSMUSP00000024044,10090.ENSMUSP00000025092,10090.ENSMUSP00000027499,10090.ENSMUSP00000027888,10090.ENSMUSP00000028499,10090.ENSMUSP00000028549,10090.ENSMUSP00000029084,10090.ENSMUSP00000031037…	Grin2d,Calb2,Steap1,Fkbp1b,Ryr2,Drd1a,Adcy8,Slc4a8,Cd4,Tmem178,Bok,Abl2,Itgav,Slc12a6,Ntsr1,Slc30a3,Itpr1,Lrp6,Cckbr,Abcb7,Ireb2,Cib2,Atp6v0a4,Ank2,Ramp3,Wfs1,Itpr2,Adra1a,Kcna5,Cnr1,Gpr6,Prkca,Cemip,Jak2,Adcyap1,Adra1b,Trpv4,Drd2,Kl,Htt,Slc4a2,Gnas,Plch1,Slc31a1,Slc8a1,Ryr3,Akap5,Camk2d,Slc24a3,Fam155a,Steap2,Grin2a,Myo5a,Atp2b4,Slc4a4,Mchr1,Pdgfra,Grm5,Tac1,Trpc1,Cacna1e
GO:0044089	47	positive regulation of cellular component biogenesis		543	0.29	0.0013	10090.ENSMUSP00000004774,10090.ENSMUSP00000015137,10090.ENSMUSP00000021045,10090.ENSMUSP00000023154,10090.ENSMUSP00000032335,10090.ENSMUSP00000032719,10090.ENSMUSP00000033040,10090.ENSMUSP00000033770,10090.ENSMUSP00000034076,10090.ENSMUSP00000035027,10090.ENSMUSP00000035120,10090.ENSMUSP00000036482,10090.ENSMUSP00000039689,10090.ENSMUSP00000045286,10090.ENSMUSP00000057989,10090.ENSMUSP00000062392…	Aqp1,Limk1,Asic2,Cldn1,Atf7ip,Nav3,Pak1,Mecp2,Cbln1,Clstn2,Cck,BC018507,Dzip1,Spag5,Bdnf,Prkca,Ep300,Iqgap2,Map1b,Arhgap35,Slitrk6,Apc,Htt,Rims1,Cnot1,Slitrk1,Crocc,Fmn1,Ephb2,Ccp110,Unc13b,Ptprj,Cux2,Lphn3,Cbln2,Cdk5rap2,Wipf3,Cnot6,Stau2,Iqgap1,Epb4.1l5,Enpp2,Nrxn1,Asap1,Prox1,Tac1,Clasp1
GO:0048608	41	reproductive structure development		476	0.29	0.0036	10090.ENSMUSP00000001326,10090.ENSMUSP00000005671,10090.ENSMUSP00000020106,10090.ENSMUSP00000021810,10090.ENSMUSP00000021921,10090.ENSMUSP00000022246,10090.ENSMUSP00000023952,10090.ENSMUSP00000027499,10090.ENSMUSP00000028499,10090.ENSMUSP00000029400,10090.ENSMUSP00000032322,10090.ENSMUSP00000032768,10090.ENSMUSP00000038098,10090.ENSMUSP00000041902,10090.ENSMUSP00000043676,10090.ENSMUSP00000043849…	Sp1,Igf1r,Arid5b,Id4,Ptch1,Fgf10,Krt8,Bok,Itgav,Mme,Lrp6,Nr2f2,Wdr19,Cbl,Dicer1,Tgfb2,Fzd4,Foxo3,Rbm15,Slit3,Adcyap1,Slc8a1,Tcf7,Bmpr2,Spint2,Itga4,Kitl,Igf2,Med1,Ncoa6,Gli3,Tcf7l2,Atrx,Etnk2,Setd2,Prlr,Pdgfra,Hectd1,Birc6,Ash1l,Vgf
GO:0072657	37	protein localization to membrane		427	0.29	0.0064	10090.ENSMUSP00000005509,10090.ENSMUSP00000015146,10090.ENSMUSP00000017552,10090.ENSMUSP00000021921,10090.ENSMUSP00000022235,10090.ENSMUSP00000023334,10090.ENSMUSP00000026670,10090.ENSMUSP00000032322,10090.ENSMUSP00000033040,10090.ENSMUSP00000033321,10090.ENSMUSP00000038098,10090.ENSMUSP00000039139,10090.ENSMUSP00000043765,10090.ENSMUSP00000045282,10090.ENSMUSP00000047518,10090.ENSMUSP00000057981…	Stx1a,Efr3a,Cacnb1,Ptch1,Htr1a,Pvrl3,Nptx1,Lrp6,Pak1,Cask,Wdr19,Arhgap44,Ank2,Tspan33,Ramp3,Kcnb1,Actn2,Shisa6,Cacng3,Golga4,Zdhhc22,Akap5,Adcy6,Itga4,Sptbn1,Folr1,Sytl2,Mapk10,Grin2a,Golga7b,Myo5a,Slmap,Macf1,Cnih3,Prkg2,Tnik,Nrxn1
GO:0050678	32	regulation of epithelial cell proliferation		365	0.29	0.0123	10090.ENSMUSP00000000188,10090.ENSMUSP00000000542,10090.ENSMUSP00000001326,10090.ENSMUSP00000002079,10090.ENSMUSP00000019906,10090.ENSMUSP00000021921,10090.ENSMUSP00000022213,10090.ENSMUSP00000022246,10090.ENSMUSP00000023154,10090.ENSMUSP00000032192,10090.ENSMUSP00000032322,10090.ENSMUSP00000032768,10090.ENSMUSP00000033321,10090.ENSMUSP00000043849,10090.ENSMUSP00000052863,10090.ENSMUSP00000062392…	Ccnd2,Acvrl1,Sp1,Plxnb3,Vip,Ptch1,Thbs4,Fgf10,Cldn1,Itpr1,Lrp6,Nr2f2,Cask,Tgfb2,Nfib,Prkca,Sema5a,Apc,Dab2,Bmpr2,Itga4,Rap1gap,Igf2,Med1,Akt3,Tcf7l2,Cflar,Stxbp4,Ptprk,Mef2c,Prox1,Sulf1
GO:1903829	28	positive regulation of cellular protein localization		322	0.29	0.0263	10090.ENSMUSP00000017544,10090.ENSMUSP00000033040,10090.ENSMUSP00000034927,10090.ENSMUSP00000036482,10090.ENSMUSP00000043849,10090.ENSMUSP00000047518,10090.ENSMUSP00000057981,10090.ENSMUSP00000058613,10090.ENSMUSP00000060589,10090.ENSMUSP00000063277,10090.ENSMUSP00000064394,10090.ENSMUSP00000066789,10090.ENSMUSP00000078337,10090.ENSMUSP00000086565,10090.ENSMUSP00000093270,10090.ENSMUSP00000095966…	Stac2,Pak1,Zic1,BC018507,Tgfb2,Ramp3,Kcnb1,Sorl1,Slc35d3,Cemip,Jak2,Ep300,Apc,Edem1,Akap5,Necab2,Crocc,Sptbn1,Ephb2,Fbxw7,Ubr5,Gli3,Tcf7l2,Prkcd,Myo5a,Atp2b4,Iqgap1,Nrxn1
GO:0051656	28	establishment of organelle localization		324	0.29	0.0282	10090.ENSMUSP00000022040,10090.ENSMUSP00000022246,10090.ENSMUSP00000025993,10090.ENSMUSP00000028102,10090.ENSMUSP00000029404,10090.ENSMUSP00000030286,10090.ENSMUSP00000030691,10090.ENSMUSP00000036181,10090.ENSMUSP00000039440,10090.ENSMUSP00000041878,10090.ENSMUSP00000041902,10090.ENSMUSP00000045286,10090.ENSMUSP00000046891,10090.ENSMUSP00000061472,10090.ENSMUSP00000068374,10090.ENSMUSP00000078945…	Agtpbp1,Fgf10,Slit1,Kif5c,Ppfia2,Dock7,Pclo,Myo6,Syne1,Mreg,Cbl,Spag5,Myrip,Kif1b,Map1b,Htt,Fyco1,Kif1c,5730455P16Rik,Crocc,Itga4,Xpo1,Clmn,Ccdc186,Myo5a,Cdk5rap2,Arhgap21,Clasp1
GO:0030154	310	cell differentiation		3674	0.28	4.57e-26	10090.ENSMUSP00000000128,10090.ENSMUSP00000000388,10090.ENSMUSP00000000542,10090.ENSMUSP00000001326,10090.ENSMUSP00000001963,10090.ENSMUSP00000002079,10090.ENSMUSP00000003568,10090.ENSMUSP00000004968,10090.ENSMUSP00000005671,10090.ENSMUSP00000006718,10090.ENSMUSP00000006893,10090.ENSMUSP00000006991,10090.ENSMUSP00000015137,10090.ENSMUSP00000015511,10090.ENSMUSP00000015987,10090.ENSMUSP00000020106…	Wnt9a,Ccm2,Acvrl1,Sp1,Ace,Plxnb3,Crhr2,Plod3,Igf1r,Wnt10a,Kiaa0319,Hcn1,Limk1,Plxnd1,Rxrg,Arid5b,Adcy1,Nrcam,Fkbp1b,Prkch,Tshz3,Id4,Ptch1,Drd1a,Agtpbp1,Thbs4,Emb,Fgf10,Fezf2,Cldn1,Alcam,Pvrl3,Krt8,Cd4,Cpne5,Slit1,Bhlhe22,Huwe1,Farp1,Nptx1,Prex2,Bok,Tfcp2l1,Abl2,Uhmk1,Kif5c,Nr4a2,Olfm1,Strbp,Frzb,Itgav,Ltk,Spred1,Stmn2,Mme,Ppfia2,Shox2,Serpini1,Hipk1,Col24a1,Sh3gl2,Dock7,Hook1,Sema3a,Ptpru,Chd5,Cx…
GO:0048869	313	cellular developmental process		3731	0.28	4.63e-26	10090.ENSMUSP00000000128,10090.ENSMUSP00000000388,10090.ENSMUSP00000000542,10090.ENSMUSP00000001326,10090.ENSMUSP00000001963,10090.ENSMUSP00000002079,10090.ENSMUSP00000003568,10090.ENSMUSP00000004968,10090.ENSMUSP00000005671,10090.ENSMUSP00000006718,10090.ENSMUSP00000006893,10090.ENSMUSP00000006991,10090.ENSMUSP00000015137,10090.ENSMUSP00000015511,10090.ENSMUSP00000015987,10090.ENSMUSP00000020106…	Wnt9a,Ccm2,Acvrl1,Sp1,Ace,Plxnb3,Crhr2,Plod3,Igf1r,Wnt10a,Kiaa0319,Hcn1,Limk1,Plxnd1,Rxrg,Arid5b,Adcy1,Nrcam,Fkbp1b,Prkch,Tshz3,Id4,Ptch1,Drd1a,Agtpbp1,Thbs4,Emb,Fgf10,Fezf2,Cldn1,Alcam,Pvrl3,Krt8,Cd4,Cpne5,Slit1,Bhlhe22,Huwe1,Farp1,Nptx1,Prex2,Ecrg4,Bok,Tfcp2l1,Abl2,Uhmk1,Kif5c,Nr4a2,Olfm1,Strbp,Frzb,Itgav,Ltk,Spred1,Stmn2,Mme,Ppfia2,Shox2,Serpini1,Hipk1,Col24a1,Sh3gl2,Dock7,Hook1,Sema3a,Ptpru,C…
GO:0051239	274	regulation of multicellular organismal process		3205	0.28	3.65e-23	10090.ENSMUSP00000000080,10090.ENSMUSP00000000128,10090.ENSMUSP00000000542,10090.ENSMUSP00000001326,10090.ENSMUSP00000001963,10090.ENSMUSP00000002079,10090.ENSMUSP00000002100,10090.ENSMUSP00000002848,10090.ENSMUSP00000003568,10090.ENSMUSP00000004774,10090.ENSMUSP00000005509,10090.ENSMUSP00000005671,10090.ENSMUSP00000006718,10090.ENSMUSP00000006893,10090.ENSMUSP00000009617,10090.ENSMUSP00000013220…	Klf6,Wnt9a,Acvrl1,Sp1,Ace,Plxnb3,Tmem25,Grin2d,Crhr2,Aqp1,Stx1a,Igf1r,Wnt10a,Kiaa0319,Kcnc4,Amotl1,Ankrd17,Limk1,Plxnd1,Rxrg,Lbp,Myl4,Vip,Cry1,Nrcam,Map2k6,Fkbp1b,Asic2,Prkch,Tshz3,Ryr2,Id4,Ptch1,Drd1a,Thbs4,Fgf10,Fezf2,Fbxo32,Crebbp,Cd4,Cpne5,Tmem178,Slit1,Farp1,Nptx1,Homer2,Oprk1,Ecrg4,Abl2,Esrrg,Nr4a2,Olfm1,Col5a1,Frzb,Itgav,Fbn1,Ltk,Atrn,Spred1,Stmn2,Ntsr1,Mme,Ppfia2,Shox2,Serpini1,Dock7,Sema…
GO:0071310	169	cellular response to organic substance		1987	0.28	4.82e-13	10090.ENSMUSP00000000080,10090.ENSMUSP00000000542,10090.ENSMUSP00000001326,10090.ENSMUSP00000003568,10090.ENSMUSP00000004774,10090.ENSMUSP00000004968,10090.ENSMUSP00000005671,10090.ENSMUSP00000006718,10090.ENSMUSP00000006991,10090.ENSMUSP00000015987,10090.ENSMUSP00000016168,10090.ENSMUSP00000017552,10090.ENSMUSP00000020106,10090.ENSMUSP00000020706,10090.ENSMUSP00000020707,10090.ENSMUSP00000020949…	Klf6,Acvrl1,Sp1,Crhr2,Aqp1,Plod3,Igf1r,Wnt10a,Hcn1,Rxrg,Lbp,Cacnb1,Arid5b,Adcy1,Gabra1,Map2k6,Ubxn2a,Ryr2,Ptch1,Drd1a,Adcy2,Htr1a,Fgf10,Gfra2,Fbxo32,Adcy8,Cldn1,Crebbp,Krt8,Cd4,Kcnk4,Oprk1,Abl2,Esrrg,Atf6,Nr4a2,Fbn1,Ltk,Stmn2,Mme,Sh3gl2,Pik3r3,Cxcl5,Pcolce,Itpr1,Lrp6,Nr2f2,Pak1,Mecp2,Sesn3,Ireb2,Dstyk,Akap12,Adra2a,Uggt1,Abhd2,Cib2,Epg5,Flt3,Npnt,Sostdc1,Cbl,Crhbp,Rps6ka5,Tgfb2,Igfbp2,Ramp3,Sox5,…
GO:0042327	93	positive regulation of phosphorylation		1085	0.28	5.99e-07	10090.ENSMUSP00000000188,10090.ENSMUSP00000000542,10090.ENSMUSP00000001963,10090.ENSMUSP00000003568,10090.ENSMUSP00000005671,10090.ENSMUSP00000020949,10090.ENSMUSP00000021932,10090.ENSMUSP00000022213,10090.ENSMUSP00000022246,10090.ENSMUSP00000022553,10090.ENSMUSP00000022699,10090.ENSMUSP00000023007,10090.ENSMUSP00000024044,10090.ENSMUSP00000027038,10090.ENSMUSP00000027888,10090.ENSMUSP00000028633…	Ccnd2,Acvrl1,Ace,Crhr2,Igf1r,Map2k6,Drd1a,Thbs4,Fgf10,Cab39l,Gfra2,Adcy8,Cd4,Oprk1,Abl2,Fbn1,Ltk,Dock7,Pik3r3,Pak1,Mst4,Cck,Dstyk,Akap12,Adra2a,Flt3,Npnt,Map3k9,Rps6ka5,Tgfb2,Ramp3,Acta2,Garem,Fzd4,Epha10,Adra1a,Dscam,Bdnf,Tead1,Prkca,Wnk1,Cemip,Irs1,Jak2,Ep300,Adcyap1,Egr1,Zeb2,Adra1b,Adrbk2,Trpv4,Sh3rf2,Drd2,Kl,Gnas,Dab2,Bmpr2,Zak,Akap5,Map3k5,Necab2,Pla2g5,Stk39,Osbpl8,Kitl,Ephb2,Igf2,Camk2d,L…
GO:0001934	86	positive regulation of protein phosphorylation		1010	0.28	2.69e-06	10090.ENSMUSP00000000188,10090.ENSMUSP00000000542,10090.ENSMUSP00000001963,10090.ENSMUSP00000003568,10090.ENSMUSP00000005671,10090.ENSMUSP00000020949,10090.ENSMUSP00000021932,10090.ENSMUSP00000022213,10090.ENSMUSP00000022246,10090.ENSMUSP00000022553,10090.ENSMUSP00000022699,10090.ENSMUSP00000023007,10090.ENSMUSP00000024044,10090.ENSMUSP00000027038,10090.ENSMUSP00000027888,10090.ENSMUSP00000028633…	Ccnd2,Acvrl1,Ace,Crhr2,Igf1r,Map2k6,Drd1a,Thbs4,Fgf10,Cab39l,Gfra2,Adcy8,Cd4,Oprk1,Abl2,Fbn1,Dock7,Pik3r3,Pak1,Mst4,Cck,Dstyk,Akap12,Adra2a,Flt3,Npnt,Map3k9,Rps6ka5,Tgfb2,Ramp3,Acta2,Garem,Fzd4,Adra1a,Bdnf,Tead1,Prkca,Wnk1,Cemip,Jak2,Ep300,Adcyap1,Egr1,Zeb2,Adra1b,Adrbk2,Trpv4,Sh3rf2,Drd2,Kl,Gnas,Dab2,Bmpr2,Zak,Akap5,Map3k5,Necab2,Pla2g5,Stk39,Osbpl8,Kitl,Igf2,Camk2d,Lrp8,Fbxw7,Ptprj,Prkcd,Cflar,…
GO:0045596	65	negative regulation of cell differentiation		761	0.28	8.61e-05	10090.ENSMUSP00000000128,10090.ENSMUSP00000000542,10090.ENSMUSP00000006893,10090.ENSMUSP00000014421,10090.ENSMUSP00000021810,10090.ENSMUSP00000021921,10090.ENSMUSP00000022246,10090.ENSMUSP00000022262,10090.ENSMUSP00000025092,10090.ENSMUSP00000025993,10090.ENSMUSP00000028177,10090.ENSMUSP00000028280,10090.ENSMUSP00000028389,10090.ENSMUSP00000028499,10090.ENSMUSP00000028633,10090.ENSMUSP00000028829…	Wnt9a,Acvrl1,Kiaa0319,Ankrd17,Id4,Ptch1,Fgf10,Fezf2,Tmem178,Slit1,Olfm1,Col5a1,Frzb,Itgav,Fbn1,Spred1,Stmn2,Sema3a,Lrp6,Pak1,Mecp2,Lrrc17,Flt3,Sostdc1,Dicer1,Tgfb2,Rorb,Foxo3,Nov,Rbm15,Foxo1,Bdnf,Sorl1,Lingo1,Rtn4r,Gfap,Adcyap1,Rarb,Ldlrad4,Sema5a,Trpv4,Sox6,Fam57b,Mkx,Dab2,Trio,Nr2f1,Adcy6,Sema6d,Sema3b,Rap1gap,Ephb2,Med1,Fbxw7,Gli3,Tcf7l2,Tnr,Ankrd26,Cflar,Skil,Rtn4rl2,Cdk5rap2,Tomm70a,Asap1,Pb…
GO:0045936	49	negative regulation of phosphate metabolic process		572	0.28	0.0011	10090.ENSMUSP00000005671,10090.ENSMUSP00000007800,10090.ENSMUSP00000020964,10090.ENSMUSP00000021932,10090.ENSMUSP00000022699,10090.ENSMUSP00000026635,10090.ENSMUSP00000028829,10090.ENSMUSP00000030212,10090.ENSMUSP00000032322,10090.ENSMUSP00000032768,10090.ENSMUSP00000038359,10090.ENSMUSP00000041902,10090.ENSMUSP00000042173,10090.ENSMUSP00000043633,10090.ENSMUSP00000043849,10090.ENSMUSP00000053869…	Igf1r,Arpp19,Fkbp1b,Drd1a,Gfra2,Farp1,Spred1,Sh3gl2,Lrp6,Nr2f2,Mgat5,Cbl,Ppp1r26,Tmem132d,Tgfb2,Elfn1,Foxo1,Camk2n2,Sorl1,Pde12,Prkca,Wnk1,Ldlrad4,Rgs14,Sh3rf2,Drd2,Ptpro,Apc,Dab2,Slc8a1,Marf1,Slc7a14,Deptor,Adarb1,Dusp14,Adora2a,Ephb2,Sytl2,Ptprt,Ptprj,Prkcd,Ankrd26,Pde4d,Tmem132c,Fktn,Ppargc1a,Heg1,Iqgap1,Ash1l
GO:0001558	36	regulation of cell growth		429	0.28	0.012	10090.ENSMUSP00000000542,10090.ENSMUSP00000006893,10090.ENSMUSP00000015137,10090.ENSMUSP00000021734,10090.ENSMUSP00000024805,10090.ENSMUSP00000025993,10090.ENSMUSP00000028177,10090.ENSMUSP00000028389,10090.ENSMUSP00000030714,10090.ENSMUSP00000033040,10090.ENSMUSP00000033770,10090.ENSMUSP00000039915,10090.ENSMUSP00000043849,10090.ENSMUSP00000044416,10090.ENSMUSP00000051845,10090.ENSMUSP00000052758…	Acvrl1,Kiaa0319,Limk1,Gng4,Cpne5,Slit1,Olfm1,Frzb,Sema3a,Pak1,Mecp2,Dcbld2,Tgfb2,Cpne9,Ino80,Itsn2,Nov,Dscam,Bdnf,Rtn4r,Ep300,Slit3,Map1b,Sema5a,Dab2,Syt17,Golga4,Cdkl5,Bmpr2,Rims1,Sema6d,Sema3b,Ptprj,Tnr,Plxna4,Tomm70a
GO:0002791	34	regulation of peptide secretion		399	0.28	0.0132	10090.ENSMUSP00000003568,10090.ENSMUSP00000020964,10090.ENSMUSP00000021209,10090.ENSMUSP00000023007,10090.ENSMUSP00000027217,10090.ENSMUSP00000033189,10090.ENSMUSP00000033321,10090.ENSMUSP00000036203,10090.ENSMUSP00000042578,10090.ENSMUSP00000043849,10090.ENSMUSP00000046891,10090.ENSMUSP00000054389,10090.ENSMUSP00000055797,10090.ENSMUSP00000057635,10090.ENSMUSP00000057981,10090.ENSMUSP00000058613…	Crhr2,Fkbp1b,Doc2b,Adcy8,Ecrg4,Cckbr,Cask,Adra2a,Crhbp,Tgfb2,Myrip,Nov,Cnr1,Gpam,Kcnb1,Sorl1,Exph5,Irs1,Jak2,Per2,Ep300,Adcyap1,Vsnl1,Drd2,Adora2a,Unc13b,Pex5l,Tcf7l2,Stxbp4,Grp,Rfx3,Brsk2,Nrxn1,Cacna1e
GO:0032535	34	regulation of cellular component size		402	0.28	0.0146	10090.ENSMUSP00000004774,10090.ENSMUSP00000006893,10090.ENSMUSP00000015137,10090.ENSMUSP00000025993,10090.ENSMUSP00000028177,10090.ENSMUSP00000028549,10090.ENSMUSP00000030714,10090.ENSMUSP00000033040,10090.ENSMUSP00000041361,10090.ENSMUSP00000042625,10090.ENSMUSP00000056040,10090.ENSMUSP00000057989,10090.ENSMUSP00000062924,10090.ENSMUSP00000066789,10090.ENSMUSP00000067685,10090.ENSMUSP00000067708…	Aqp1,Kiaa0319,Limk1,Slit1,Olfm1,Slc12a6,Sema3a,Pak1,Fhod3,Ssh2,Dscam,Bdnf,Rtn4r,Ep300,Iqgap2,Actn2,Map1b,Sema5a,Arhgap35,Golga4,Cdkl5,Bmpr2,Deptor,Sptan1,Sema6d,Sema3b,Fmn1,Sptbn1,Akt3,Tnr,Prkcd,Plxna4,Wipf3,Prkg2
GO:1902903	31	regulation of supramolecular fiber organization		364	0.28	0.0211	10090.ENSMUSP00000015137,10090.ENSMUSP00000022235,10090.ENSMUSP00000029002,10090.ENSMUSP00000032719,10090.ENSMUSP00000033040,10090.ENSMUSP00000033770,10090.ENSMUSP00000033923,10090.ENSMUSP00000041361,10090.ENSMUSP00000042625,10090.ENSMUSP00000066789,10090.ENSMUSP00000067685,10090.ENSMUSP00000067708,10090.ENSMUSP00000068374,10090.ENSMUSP00000069024,10090.ENSMUSP00000071859,10090.ENSMUSP00000072672…	Limk1,Htr1a,Stmn2,Nav3,Pak1,Mecp2,Dlc1,Fhod3,Ssh2,Ep300,Iqgap2,Actn2,Map1b,Sema5a,Trpv4,Cgnl1,Arhgap35,Apc,Sptan1,Fmn1,Tjp1,Sptbn1,Shank1,Prkcd,Akap13,Cdk5rap2,Wipf3,Mef2c,Prox1,Tac1,Clasp1
GO:0032386	28	regulation of intracellular transport		331	0.28	0.0358	10090.ENSMUSP00000027979,10090.ENSMUSP00000031519,10090.ENSMUSP00000033040,10090.ENSMUSP00000033770,10090.ENSMUSP00000034927,10090.ENSMUSP00000036482,10090.ENSMUSP00000039139,10090.ENSMUSP00000045286,10090.ENSMUSP00000054033,10090.ENSMUSP00000057981,10090.ENSMUSP00000058613,10090.ENSMUSP00000060589,10090.ENSMUSP00000063277,10090.ENSMUSP00000064394,10090.ENSMUSP00000066789,10090.ENSMUSP00000067708…	Uhmk1,Cabp1,Pak1,Mecp2,Zic1,BC018507,Arhgap44,Spag5,Gcc2,Kcnb1,Sorl1,Slc35d3,Cemip,Jak2,Ep300,Actn2,Map1b,Dab2,Edem1,Pla2g4e,Akap5,Xpo1,Fbxw7,Ubr5,Gli3,Tcf7l2,Prkcd,Setd2
GO:0050793	222	regulation of developmental process		2669	0.27	1.08e-16	10090.ENSMUSP00000000128,10090.ENSMUSP00000000542,10090.ENSMUSP00000001326,10090.ENSMUSP00000001963,10090.ENSMUSP00000002079,10090.ENSMUSP00000003568,10090.ENSMUSP00000004774,10090.ENSMUSP00000005671,10090.ENSMUSP00000006718,10090.ENSMUSP00000006893,10090.ENSMUSP00000014421,10090.ENSMUSP00000015137,10090.ENSMUSP00000015511,10090.ENSMUSP00000015987,10090.ENSMUSP00000020939,10090.ENSMUSP00000020964…	Wnt9a,Acvrl1,Sp1,Ace,Plxnb3,Crhr2,Aqp1,Igf1r,Wnt10a,Kiaa0319,Ankrd17,Limk1,Plxnd1,Rxrg,Nrcam,Fkbp1b,Asic2,Prkch,Tshz3,Id4,Ptch1,Thbs4,Fgf10,Fezf2,Cd4,Cpne5,Tmem178,Slit1,Farp1,Nptx1,Abl2,Olfm1,Col5a1,Frzb,Itgav,Fbn1,Ltk,Atrn,Spred1,Stmn2,Mme,Ppfia2,Shox2,Serpini1,Dock7,Sema3a,Chd5,Cds1,Cxcl5,Tmem106b,Itpr1,Lrp6,Parva,Pak1,Dkkl1,Cask,Mecp2,Dlc1,Cbln1,Olfm2,Clstn2,Ntng2,Strip2,Dock5,Lzts3,Lrrc17,Fl…
GO:0070887	210	cellular response to chemical stimulus		2535	0.27	1.72e-15	10090.ENSMUSP00000000080,10090.ENSMUSP00000000542,10090.ENSMUSP00000001326,10090.ENSMUSP00000002079,10090.ENSMUSP00000003568,10090.ENSMUSP00000004774,10090.ENSMUSP00000004968,10090.ENSMUSP00000005671,10090.ENSMUSP00000006718,10090.ENSMUSP00000006991,10090.ENSMUSP00000015987,10090.ENSMUSP00000016168,10090.ENSMUSP00000017552,10090.ENSMUSP00000020106,10090.ENSMUSP00000020706,10090.ENSMUSP00000020707…	Klf6,Acvrl1,Sp1,Plxnb3,Crhr2,Aqp1,Plod3,Igf1r,Wnt10a,Hcn1,Rxrg,Lbp,Cacnb1,Arid5b,Adcy1,Gabra1,Map2k6,Ubxn2a,Asic2,Ryr2,Ptch1,Drd1a,Adcy2,Htr1a,Fgf10,Gfra2,Fbxo32,Adcy8,Cldn1,Crebbp,Krt8,Cd4,Cpne5,Kcnk4,Nptx1,Oprk1,Abl2,Esrrg,Atf6,Mgst3,Nr4a2,Scn2a1,Slc12a6,Fbn1,Syt13,Ltk,Stmn2,Mme,Gucy1b3,Sh3gl2,Pik3r3,Cxcl5,Pcolce,Pon3,Itpr1,Lrp6,Nr2f2,Parva,Pak1,Mecp2,Tnks,Sesn3,Ireb2,Dstyk,Akap12,Adra2a,Uggt1,…
GO:0010647	146	positive regulation of cell communication		1762	0.27	2.97e-10	10090.ENSMUSP00000000128,10090.ENSMUSP00000000542,10090.ENSMUSP00000002848,10090.ENSMUSP00000003568,10090.ENSMUSP00000005509,10090.ENSMUSP00000005671,10090.ENSMUSP00000006893,10090.ENSMUSP00000007800,10090.ENSMUSP00000014421,10090.ENSMUSP00000016168,10090.ENSMUSP00000016907,10090.ENSMUSP00000020706,10090.ENSMUSP00000020949,10090.ENSMUSP00000021209,10090.ENSMUSP00000021527,10090.ENSMUSP00000021641…	Wnt9a,Acvrl1,Grin2d,Crhr2,Stx1a,Igf1r,Kiaa0319,Arpp19,Ankrd17,Lbp,Scube1,Adcy1,Map2k6,Doc2b,Prkch,Tshz3,Drd1a,Fgf10,Adcy8,Crebbp,Slc4a8,Cd4,Oprk1,Ecrg4,Bok,Abl2,Atf6,Spred1,Ntsr1,Mme,Shox2,Alpk1,Chd5,Cxcl5,Pak1,Cckbr,Cask,Mecp2,Tnks,Csnk1g1,Clstn2,Dstyk,Akap12,Adra2a,Mgat5,Npnt,Neurod2,Map3k9,Cbl,Tgfb2,Myrip,Ramp3,Acta2,Garem,Gucy1a3,Fzd4,Slc38a9,Adra1a,Nov,Cnr1,Kcnb1,Bdnf,Sorl1,Prkca,Rtn4r,Wnk1,…
GO:0023056	146	positive regulation of signaling		1769	0.27	3.73e-10	10090.ENSMUSP00000000128,10090.ENSMUSP00000000542,10090.ENSMUSP00000002848,10090.ENSMUSP00000003568,10090.ENSMUSP00000005509,10090.ENSMUSP00000005671,10090.ENSMUSP00000006893,10090.ENSMUSP00000007800,10090.ENSMUSP00000014421,10090.ENSMUSP00000016168,10090.ENSMUSP00000016907,10090.ENSMUSP00000020706,10090.ENSMUSP00000020949,10090.ENSMUSP00000021209,10090.ENSMUSP00000021527,10090.ENSMUSP00000021641…	Wnt9a,Acvrl1,Grin2d,Crhr2,Stx1a,Igf1r,Kiaa0319,Arpp19,Ankrd17,Lbp,Scube1,Adcy1,Map2k6,Doc2b,Prkch,Tshz3,Drd1a,Fgf10,Adcy8,Crebbp,Slc4a8,Cd4,Oprk1,Ecrg4,Bok,Abl2,Atf6,Spred1,Ntsr1,Mme,Shox2,Alpk1,Chd5,Cxcl5,Pak1,Cckbr,Cask,Mecp2,Tnks,Csnk1g1,Clstn2,Dstyk,Akap12,Adra2a,Mgat5,Npnt,Neurod2,Map3k9,Cbl,Tgfb2,Myrip,Ramp3,Acta2,Garem,Gucy1a3,Fzd4,Slc38a9,Adra1a,Nov,Cnr1,Kcnb1,Bdnf,Sorl1,Prkca,Rtn4r,Wnk1,…
GO:0051241	109	negative regulation of multicellular organismal process		1304	0.27	1.14e-07	10090.ENSMUSP00000000128,10090.ENSMUSP00000000542,10090.ENSMUSP00000001963,10090.ENSMUSP00000002100,10090.ENSMUSP00000003568,10090.ENSMUSP00000006893,10090.ENSMUSP00000009617,10090.ENSMUSP00000016168,10090.ENSMUSP00000020227,10090.ENSMUSP00000020949,10090.ENSMUSP00000020964,10090.ENSMUSP00000021810,10090.ENSMUSP00000021921,10090.ENSMUSP00000021932,10090.ENSMUSP00000022213,10090.ENSMUSP00000022262…	Wnt9a,Acvrl1,Ace,Tmem25,Crhr2,Kiaa0319,Kcnc4,Lbp,Cry1,Map2k6,Fkbp1b,Id4,Ptch1,Drd1a,Thbs4,Fezf2,Fbxo32,Crebbp,Tmem178,Slit1,Homer2,Oprk1,Olfm1,Col5a1,Frzb,Fbn1,Spred1,Stmn2,Dock7,Sema3a,Lrp6,Nav3,Nr2f2,Pak1,Mecp2,Cbln1,Cck,Adra2a,Dock5,Lrrc17,Flt3,Syne1,Traip,Sostdc1,Neurod2,Crhbp,Dicer1,Tgfb2,Rorb,Gucy1a3,Foxo3,Nfib,Adra1a,Nov,Rbm15,Foxo1,Bdnf,Sorl1,Lingo1,Prkca,Rtn4r,Wnk1,Jak2,Gfap,Npr3,Adcyap1…
GO:0045937	97	positive regulation of phosphate metabolic process		1159	0.27	8.21e-07	10090.ENSMUSP00000000188,10090.ENSMUSP00000000542,10090.ENSMUSP00000001963,10090.ENSMUSP00000003568,10090.ENSMUSP00000005671,10090.ENSMUSP00000020949,10090.ENSMUSP00000021932,10090.ENSMUSP00000022213,10090.ENSMUSP00000022246,10090.ENSMUSP00000022553,10090.ENSMUSP00000022699,10090.ENSMUSP00000023007,10090.ENSMUSP00000024044,10090.ENSMUSP00000027038,10090.ENSMUSP00000027888,10090.ENSMUSP00000028633…	Ccnd2,Acvrl1,Ace,Crhr2,Igf1r,Map2k6,Drd1a,Thbs4,Fgf10,Cab39l,Gfra2,Adcy8,Cd4,Oprk1,Abl2,Fbn1,Ltk,Ntsr1,Dock7,Pik3r3,Pak1,Mst4,Dlc1,Cck,Dstyk,Akap12,Adra2a,Flt3,Npnt,Map3k9,Rps6ka5,Tgfb2,Ramp3,Acta2,Garem,Fzd4,Epha10,Adra1a,Dscam,Bdnf,Tead1,Prkca,Wnk1,Cemip,Irs1,Jak2,Ep300,Adcyap1,Egr1,Zeb2,Adra1b,Adrbk2,Trpv4,Sh3rf2,Drd2,Kl,Gnas,Dab2,Bmpr2,Zak,Akap5,Map3k5,Necab2,Pla2g5,Stk39,Osbpl8,Kitl,Ephb2,Ig…
GO:0044092	94	negative regulation of molecular function		1126	0.27	1.52e-06	10090.ENSMUSP00000000128,10090.ENSMUSP00000001963,10090.ENSMUSP00000002079,10090.ENSMUSP00000004774,10090.ENSMUSP00000005671,10090.ENSMUSP00000007800,10090.ENSMUSP00000015137,10090.ENSMUSP00000020964,10090.ENSMUSP00000021921,10090.ENSMUSP00000021932,10090.ENSMUSP00000026635,10090.ENSMUSP00000026886,10090.ENSMUSP00000028829,10090.ENSMUSP00000029423,10090.ENSMUSP00000032203,10090.ENSMUSP00000032322…	Wnt9a,Ace,Plxnb3,Aqp1,Igf1r,Arpp19,Limk1,Fkbp1b,Ptch1,Drd1a,Farp1,Itih5,Spred1,Serpini1,A2m,Lrp6,Nr2f2,Dkkl1,Igsf1,Mecp2,Tnks,Kat6a,Mgat5,Traip,Cbl,Ppp1r26,Crhbp,Tmem132d,Tgfb2,Ramp3,Wfs1,Kcne2,Nfib,Elfn1,Cnr1,Ly6e,Camk2n2,Serpina9,Sorl1,Prkca,Wnk1,Jak2,Per2,Npr3,Ep300,Adcyap1,Actn2,Rgs14,C4b,Sh3rf2,Drd2,Gnb5,Ptpro,Apc,Htt,Dab2,Slc8a1,Marf1,Slc7a14,Akap5,Deptor,Adarb1,Spint2,Dusp14,Itga4,Stk39,Ad…
GO:0016310	88	phosphorylation		1059	0.27	4.82e-06	10090.ENSMUSP00000000542,10090.ENSMUSP00000001112,10090.ENSMUSP00000005671,10090.ENSMUSP00000015137,10090.ENSMUSP00000016323,10090.ENSMUSP00000020227,10090.ENSMUSP00000020949,10090.ENSMUSP00000021527,10090.ENSMUSP00000021539,10090.ENSMUSP00000021932,10090.ENSMUSP00000022246,10090.ENSMUSP00000027888,10090.ENSMUSP00000027979,10090.ENSMUSP00000028499,10090.ENSMUSP00000028759,10090.ENSMUSP00000029355…	Acvrl1,Grk4,Igf1r,Limk1,Camk1g,Cry1,Map2k6,Prkch,Vrk1,Drd1a,Fgf10,Abl2,Uhmk1,Itgav,Ltk,Ppm1l,Hipk1,Alpk1,Pik3r3,Cdk14,Pak1,Cckbr,Cask,Mst4,Phka2,Mecp2,Tnks,Csnk1g1,Dstyk,Dgkb,BC030499,Obscn,Stk32a,Flt3,Sostdc1,Map3k9,Cbl,Rps6ka5,Tgfb2,Epha10,Bdnf,Prkca,Wnk1,Jak2,Hunk,Cdk17,Adrbk2,Camk2g,Dab2,Pgm2l1,Impad1,Cdkl5,Bmpr2,Mapk11,Aak1,Sgms2,Trio,Zak,Cdk7,Map3k5,Stk39,Sptbn1,Ephb2,Camk2d,Med1,Mast1,Akt3…
GO:0044087	81	regulation of cellular component biogenesis		978	0.27	1.7e-05	10090.ENSMUSP00000000542,10090.ENSMUSP00000001963,10090.ENSMUSP00000002079,10090.ENSMUSP00000004774,10090.ENSMUSP00000005509,10090.ENSMUSP00000015137,10090.ENSMUSP00000021045,10090.ENSMUSP00000021527,10090.ENSMUSP00000023154,10090.ENSMUSP00000025993,10090.ENSMUSP00000026635,10090.ENSMUSP00000026670,10090.ENSMUSP00000028926,10090.ENSMUSP00000029002,10090.ENSMUSP00000032335,10090.ENSMUSP00000032719…	Acvrl1,Ace,Plxnb3,Aqp1,Stx1a,Limk1,Asic2,Prkch,Cldn1,Slit1,Farp1,Nptx1,Napb,Stmn2,Atf7ip,Nav3,Pak1,Mecp2,Dlc1,Cbln1,Clstn2,Cck,Ntng2,BC018507,Arhgap44,Syne1,Dzip1,Fhod3,Ssh2,Spag5,Bdnf,Sorl1,Prkca,Stag2,Ep300,Iqgap2,Map1b,Ldlrad4,Cgnl1,Arhgap35,Slitrk6,Apc,Htt,Cdkl5,Rims1,Cnot1,Sptan1,Slitrk1,Crocc,Fmn1,Tjp1,Sptbn1,Rap1gap,Ephb2,Ccp110,Shank1,Unc13b,Lrfn1,Ptprj,Cux2,Prkcd,Peak1,Stxbp6,Lphn3,Cbln2…
GO:0048870	80	cell motility		971	0.27	2.34e-05	10090.ENSMUSP00000000542,10090.ENSMUSP00000002079,10090.ENSMUSP00000006893,10090.ENSMUSP00000013220,10090.ENSMUSP00000015511,10090.ENSMUSP00000016168,10090.ENSMUSP00000020106,10090.ENSMUSP00000021190,10090.ENSMUSP00000021932,10090.ENSMUSP00000022213,10090.ENSMUSP00000022262,10090.ENSMUSP00000025993,10090.ENSMUSP00000027888,10090.ENSMUSP00000028166,10090.ENSMUSP00000028280,10090.ENSMUSP00000028499…	Acvrl1,Plxnb3,Kiaa0319,Amotl1,Plxnd1,Lbp,Arid5b,Coro6,Drd1a,Thbs4,Fezf2,Slit1,Abl2,Nr4a2,Col5a1,Itgav,Pik3r3,Sema3a,Cxcl5,Lrp6,Nr2f2,Parva,Pak1,Cck,Strip2,Dock5,Astn1,Podxl2,Tgfb2,Ccdc135,Nov,Sorl1,Tubb2a,Prkca,Wnk1,Nav1,Sema5a,Zeb2,Drd2,Arhgap35,Ptpro,Enah,Apc,Cdkl5,Nr2f1,Lama3,Wdr52,Sema6d,Sema3b,Itga4,Fap,Kitl,Lrp8,Folr1,Megf9,Gli3,Lyst,Tnr,Prkcd,Nrp2,Peak1,Satb2,Robo3,Pde4d,Lphn3,Fktn,Setd2,A…
GO:0006820	42	anion transport		511	0.27	0.007	10090.ENSMUSP00000000809,10090.ENSMUSP00000001963,10090.ENSMUSP00000004428,10090.ENSMUSP00000013995,10090.ENSMUSP00000020707,10090.ENSMUSP00000022242,10090.ENSMUSP00000023670,10090.ENSMUSP00000023776,10090.ENSMUSP00000023959,10090.ENSMUSP00000025520,10090.ENSMUSP00000027741,10090.ENSMUSP00000028549,10090.ENSMUSP00000028815,10090.ENSMUSP00000028880,10090.ENSMUSP00000029084,10090.ENSMUSP00000032451…	Slc5a5,Ace,Clcn5,Abca4,Gabra1,Emb,Clic6,Slc4a8,Grm2,Slc6a7,Xpr1,Slc12a6,Slc23a2,Slc20a1,Ntsr1,Slc6a11,Slc17a6,Pak1,Myo6,Slc38a9,Slc36a4,Bdnf,Gabra3,Drd2,Slc4a2,Atp8a2,Slc17a7,Slc7a14,Ano3,Slc38a1,Pla2g5,Osbpl8,Folr1,Slc36a1,Slc24a3,Prkcd,Slc25a18,Plekha8,Slc26a2,Slc4a4,Slc37a2,Phlpp2
GO:0030036	41	actin cytoskeleton organization		496	0.27	0.0073	10090.ENSMUSP00000001920,10090.ENSMUSP00000003568,10090.ENSMUSP00000004774,10090.ENSMUSP00000013220,10090.ENSMUSP00000015137,10090.ENSMUSP00000021190,10090.ENSMUSP00000022246,10090.ENSMUSP00000023952,10090.ENSMUSP00000026635,10090.ENSMUSP00000027888,10090.ENSMUSP00000033030,10090.ENSMUSP00000033040,10090.ENSMUSP00000033923,10090.ENSMUSP00000036025,10090.ENSMUSP00000036181,10090.ENSMUSP00000038653…	Aif1l,Crhr2,Aqp1,Amotl1,Limk1,Coro6,Fgf10,Krt8,Farp1,Abl2,Parva,Pak1,Dlc1,Pgm5,Myo6,Iqsec3,Fhod3,Ssh2,Mical2,Iqgap2,Actn2,Trpv4,Cgnl1,Arhgap35,Enah,Ermn,Sptan1,Fmn1,Tjp1,Shroom4,Grid2ip,Arhgap25,Cflar,Myo5a,Nebl,Tnik,Nos1ap,Pdgfra,Epb4.1l5,Brsk2,Prox1
GO:0001933	35	negative regulation of protein phosphorylation		420	0.27	0.0154	10090.ENSMUSP00000005671,10090.ENSMUSP00000021932,10090.ENSMUSP00000022699,10090.ENSMUSP00000028829,10090.ENSMUSP00000030212,10090.ENSMUSP00000032322,10090.ENSMUSP00000032768,10090.ENSMUSP00000041902,10090.ENSMUSP00000055308,10090.ENSMUSP00000057368,10090.ENSMUSP00000058613,10090.ENSMUSP00000062392,10090.ENSMUSP00000063001,10090.ENSMUSP00000068471,10090.ENSMUSP00000068731,10090.ENSMUSP00000071896…	Igf1r,Drd1a,Gfra2,Spred1,Sh3gl2,Lrp6,Nr2f2,Cbl,Foxo1,Camk2n2,Sorl1,Prkca,Wnk1,Ldlrad4,Rgs14,Sh3rf2,Drd2,Ptpro,Apc,Dab2,Slc8a1,Deptor,Adarb1,Dusp14,Adora2a,Ephb2,Ptprt,Ptprj,Prkcd,Ankrd26,Pde4d,Fktn,Ppargc1a,Heg1,Ash1l
GO:0015711	33	organic anion transport		397	0.27	0.0213	10090.ENSMUSP00000001963,10090.ENSMUSP00000013995,10090.ENSMUSP00000022242,10090.ENSMUSP00000023776,10090.ENSMUSP00000023959,10090.ENSMUSP00000025520,10090.ENSMUSP00000028815,10090.ENSMUSP00000029084,10090.ENSMUSP00000032451,10090.ENSMUSP00000032710,10090.ENSMUSP00000033040,10090.ENSMUSP00000036181,10090.ENSMUSP00000052172,10090.ENSMUSP00000057355,10090.ENSMUSP00000057989,10090.ENSMUSP00000075170…	Ace,Abca4,Emb,Slc4a8,Grm2,Slc6a7,Slc23a2,Ntsr1,Slc6a11,Slc17a6,Pak1,Myo6,Slc38a9,Slc36a4,Bdnf,Drd2,Slc4a2,Atp8a2,Slc17a7,Slc7a14,Ano3,Slc38a1,Pla2g5,Osbpl8,Folr1,Slc36a1,Prkcd,Slc25a18,Plekha8,Slc26a2,Slc4a4,Slc37a2,Phlpp2
GO:0032970	32	regulation of actin filament-based process		388	0.27	0.0272	10090.ENSMUSP00000015137,10090.ENSMUSP00000021750,10090.ENSMUSP00000033040,10090.ENSMUSP00000033923,10090.ENSMUSP00000039139,10090.ENSMUSP00000041361,10090.ENSMUSP00000042625,10090.ENSMUSP00000043765,10090.ENSMUSP00000043849,10090.ENSMUSP00000048218,10090.ENSMUSP00000066789,10090.ENSMUSP00000067685,10090.ENSMUSP00000067708,10090.ENSMUSP00000069024,10090.ENSMUSP00000072672,10090.ENSMUSP00000075242…	Limk1,Ryr2,Pak1,Dlc1,Arhgap44,Fhod3,Ssh2,Ank2,Tgfb2,Acta2,Ep300,Iqgap2,Actn2,Sema5a,Cgnl1,Arhgap35,Sptan1,Fmn1,Tjp1,Sptbn1,Shank1,Prkcd,Pde4d,Fzd10,Akap13,Wipf3,Stau2,Iqgap1,Mef2c,Prox1,Tac1,Clasp1
GO:0050878	29	regulation of body fluid levels		349	0.27	0.0378	10090.ENSMUSP00000004774,10090.ENSMUSP00000022246,10090.ENSMUSP00000023154,10090.ENSMUSP00000027038,10090.ENSMUSP00000036203,10090.ENSMUSP00000048053,10090.ENSMUSP00000062392,10090.ENSMUSP00000063001,10090.ENSMUSP00000066737,10090.ENSMUSP00000071859,10090.ENSMUSP00000075170,10090.ENSMUSP00000076364,10090.ENSMUSP00000079341,10090.ENSMUSP00000083204,10090.ENSMUSP00000093939,10090.ENSMUSP00000099776…	Aqp1,Fgf10,Cldn1,Oprk1,Adra2a,Wfs1,Prkca,Wnk1,Npr3,Trpv4,Drd2,Ptpro,Gnas,F5,Adcy6,Stk39,Adora2a,Ephb2,Sytl2,Med1,Lyst,Ptprj,Prkcd,Heg1,Prlr,Pdgfra,Tac1,Trpc1,Chrm3
[truncated: 146 more rows]

## Sheet: Tissue
Supplementary Table 3. AD_A20 DEGS GO annotation. 'Tissue' Category. The concerned categories gene numbers are attached as bar lables and bold-typed
#term ID	term description	observed gene count			background gene count	strength	false discovery rate	matching proteins in your network (IDs)	matching proteins in your network (labels)
[truncated: 32 more rows]

## Sheet: String_network
Supplementary Table 3. AD_A20 DEGS GO annotation. 'String Network' Category. The concerned categories gene numbers are attached as bar lables and bold-typed
[truncated: 11 more rows]

## Sheet: Kegg
Supplementary Table 3. AD_A20 DEGS GO annotation. 'KEGG' Category. The concerned categories gene numbers are attached as bar lables and bold-typed
[truncated: 69 more rows]

[truncated: 4 more sheets: Reactome, Keyword, Component, Function]
