# Supplementary material for: Dorsal Striatum Transcriptome Profile Profound Shift in Repeated Aggression Mouse Model Converged to Networks of 12 Transcription Factors after Fighting Deprivation
Source: Genes (Basel). 2021 Dec 22;13(1):21. doi: 10.3390/genes13010021 (PMC8774333; doi:10.3390/genes13010021)
Supplement: Supplementary file 1 [file genes-13-00021-s001.zip › Table S4.xlsx]

## Sheet: Sheet1
Supplementary Table 4. Enriched families (more than 4 entries) in A20_AD DEGs . See sample string-db annotation on the right panel for Slc family
	family	symbol	locus	sample_1	sample_2	status	value_1	value_2	log2(fold_change)	test_stat	p_value	q_value	gene description			Slc enrichment network (string-db), Example of annotation.
	ADCY	Adcy1	chr11:7063488-7178505	strA20	strAD	OK	18.4978	33.4914	0.856435	4.8666	5e-05	0.00135195	adenylate cyclase 1 (Adcy1), mRNA. (from RefSeq NM_009622)
		Adcy2	chr13:68620042-68999541	strA20	strAD	OK	13.9755	17.337	0.310956	1.7328	5e-05	0.00135195	adenylate cyclase 2 (Adcy2), mRNA. (from RefSeq NM_153534)
		Adcy6	chr15:98589985-98607633	strA20	strAD	OK	5.38919	6.67749	0.309238	1.52473	0.0002	0.00462544	adenylate cyclase 6 (Adcy6), transcript variant 1, mRNA. (from RefSeq NM_007405)
		Adcy8	chr15:64699034-64922296	strA20	strAD	OK	1.26265	1.93895	0.618824	1.73214	5e-05	0.00135195	adenylate cyclase 8 (Adcy8), transcript variant 1, mRNA. (from RefSeq NM_009623)
		Adcyap1	chr17:93199421-93205489	strA20	strAD	OK	0.0750231	0.902913	3.58918	2.65242	0.00015	0.00357713	Adcyap1 (from geneSymbol)
	AKAP	Akap12	chr10:4266328-4359471	strA20	strAD	OK	3.53124	4.27412	0.275452	1.29023	0.00145	0.0251408	A kinase (PRKA) anchor protein (gravin) 12 (Akap12), mRNA. (from RefSeq NM_031185)
		Akap13	chr7:75455533-75754609	strA20	strAD	OK	3.01797	3.92899	0.380578	2.02249	5e-05	0.00135195	A kinase (PRKA) anchor protein 13 (Akap13), mRNA. (from RefSeq NM_029332)
		Akap2	chr4:57845247-57896984	strA20	strAD	OK	11.3852	14.9313	0.391189	2.23446	5e-05	0.00135195	A Kinase (PRKA) anchor Protein 2
		Akap5	chr12:76324890-76334151	strA20	strAD	OK	36.6425	44.011	0.264346	1.56872	0.00015	0.00357713	A kinase (PRKA) anchor protein 5 (Akap5), mRNA. (from RefSeq NM_001101471)
		Akap6	chr12:52699382-53151015	strA20	strAD	OK	14.2992	17.3114	0.275786	1.67249	5e-05	0.00135195	A kinase (PRKA) anchor protein 6 (Akap6), mRNA. (from RefSeq NM_198111)
	ANK	Ank2	chr3:126921606-126998452	strA20	strAD	OK	75.6351	91.9322	0.281515	1.5405	0.00015	0.00357713	ankyrin 2, brain (Ank2), transcript variant 2, mRNA. (from RefSeq NM_178655)
		Ankfy1	chr11:72690001-72772146	strA20	strAD	OK	8.24168	10.0888	0.291737	1.6608	5e-05	0.00135195	Ankfy1 (from geneSymbol)
		Ankhd1	chr18:36560602-36658908	strA20	strAD	OK	8.31632	9.77823	0.233628	1.35084	0.00065	0.0129174	The sequence shown here is derived from an Ensembl automatic analysis pipeline and should be considered as preliminary data. (from UniProt F7C545)
		Ankrd17	chr5:90227165-90366185	strA20	strAD	OK	18.4424	21.1386	0.196851	1.18722	0.00305	0.0455995	ankyrin repeat domain 17 (Ankrd17), transcript variant 1, mRNA. (from RefSeq NM_030886)
		Ankrd26	chr6:118502563-118562256	strA20	strAD	OK	3.82761	4.76466	0.315927	1.43194	0.00065	0.0129174	ankyrin repeat domain 26 (Ankrd26), mRNA. (from RefSeq NM_001081112)
		Ankrd63	chr2:118699102-118703963	strA20	strAD	OK	39.8633	33.8618	-0.235402	-1.41889	0.00015	0.00357713	ankyrin repeat domain 63 (Ankrd63), mRNA. (from RefSeq NM_001081971)
	ARHGAP	Arhgap20	chr9:51765351-51875885	strA20	strAD	OK	13.2734	15.2699	0.202147	1.17973	0.00335	0.0487812	Arhgap20 (from geneSymbol)
		Arhgap21	chr2:20847918-20967721	strA20	strAD	OK	15.6045	20.5217	0.39519	2.38893	5e-05	0.00135195	Rho GTPase activating protein 21 (Arhgap21), transcript variant 1, mRNA. (from RefSeq NM_001128084)
		Arhgap25	chr6:87458544-87533259	strA20	strAD	OK	0.914483	1.36913	0.582229	1.32008	0.00095	0.0178779	Rho GTPase activating protein 25 (Arhgap25), transcript variant 4, non-coding RNA. (from RefSeq NR_104483)
		Arhgap32	chr9:32116135-32265511	strA20	strAD	OK	33.9472	39.6026	0.222304	1.27021	0.00205	0.0329882	Rho GTPase activating protein 32 (Arhgap32), transcript variant 1, mRNA. (from RefSeq NM_001195632)
		Arhgap35	chr7:16494472-16614993	strA20	strAD	OK	16.2259	19.1774	0.241115	1.4618	0.0003	0.00658235	Rho GTPase activating protein 35 (Arhgap35), mRNA. (from RefSeq NM_172739)
		Arhgap44	chr11:64979034-65162961	strA20	strAD	OK	18.2317	21.914	0.265404	1.28004	0.0016	0.0273826	Rho GTPase activating protein 44 (Arhgap44), transcript variant 2, mRNA. (from RefSeq NM_175003)
		Arhgef12	chr9:42963841-43105718	strA20	strAD	OK	23.349	32.9171	0.495476	2.9359	5e-05	0.00135195	Rho guanine nucleotide exchange factor (GEF) 12 (Arhgef12), transcript variant 1, mRNA. (from RefSeq NM_027144)
		Arhgef25	chr10:127182520-127190054	strA20	strAD	OK	22.4573	29.3592	0.38663	2.11216	5e-05	0.00135195	Arhgef25 (from geneSymbol)
	CACN	Cacna1e	chr1:154392518-154725920	strA20	strAD	OK	10.9258	19.6963	0.850184	5.08571	5e-05	0.00135195	calcium channel, voltage-dependent, R type, alpha 1E subunit (Cacna1e), mRNA. (from RefSeq NM_009782)
		Cacna1g	chr11:94408390-94474198	strA20	strAD	OK	1.83907	4.10036	1.15678	4.86853	5e-05	0.00135195	calcium channel, voltage-dependent, T type, alpha 1G subunit (Cacna1g), transcript variant 1, mRNA. (from RefSeq NM_009783)
		Cacna1h	chr17:25370552-25433783	strA20	strAD	OK	26.8201	23.2441	-0.206453	-1.23746	0.00155	0.0266838	The sequence shown here is derived from an Ensembl automatic analysis pipeline and should be considered as preliminary data. (from UniProt E9Q6P9)
		Cacnb1	chr11:98001507-98022627	strA20	strAD	OK	54.2851	46.7407	-0.215879	-1.24508	0.003	0.0450837	calcium channel, voltage-dependent, beta 1 subunit (Cacnb1), transcript variant 2, mRNA. (from RefSeq NM_145121)
		Cacng3	chr7:122671743-122769394	strA20	strAD	OK	58.5887	50.5469	-0.213001	-1.22438	0.00305	0.0455995	calcium channel, voltage-dependent, gamma subunit 3 (Cacng3), mRNA. (from RefSeq NM_019430)			green	PMID:26650446	11	(2015) The Concise Guide to PHARMACOLOGY 201516: Transporters.	8.53462	11 of 190	1.64	2.92e-09
		Cacng5	chr11:107874604-107915055	strA20	strAD	OK	2.24641	3.1474	0.486541	1.46079	0.0004	0.00853196	calcium channel, voltage-dependent, gamma subunit 5 (Cacng5), transcript variant 2, mRNA. (from RefSeq NM_080644)			red	CL:26472	7	Mixed, incl. slc-mediated transmembrane transport, and monocarboxylic acid transmembrane transporter activity	1.5157	7 of 194	1.44	0.0305
																blue	MMU-425407	23	SLC-mediated transmembrane transport	35.0278	23 of 234	1.87	9.38e-36
																yellow	GOCC:0016020	23	Membrane	6.81248	23 of 4741	0.57	1.54e-07
	CDK	Cdk14	chr5:4803384-5380251	strA20	strAD	OK	9.44649	14.6651	0.634536	3.4144	5e-05	0.00135195	cyclin-dependent kinase 14 (Cdk14), transcript variant 2, mRNA. (from RefSeq NM_001310448)
		Cdk17	chr10:93160875-93241342	strA20	strAD	OK	100.501	87.298	-0.203192	-1.20908	0.00295	0.0444701	Cdk17 (from geneSymbol)
		Cdk5rap2	chr4:70223023-70410367	strA20	strAD	OK	3.16158	4.27117	0.433986	1.85155	5e-05	0.00135195	CDK5 regulatory subunit associated protein 2 (Cdk5rap2), transcript variant 1, mRNA. (from RefSeq NM_145990)
		Cdk7	chr13:100669480-100730942	strA20	strAD	OK	7.75931	9.66833	0.317337	1.73423	5e-05	0.00135195	cyclin-dependent kinase 7 (Cdk7), mRNA. (from RefSeq NM_009874)
		Cdkl5	chrX:160768012-160994681	strA20	strAD	OK	1.96261	3.1194	0.668501	1.94809	5e-05	0.00135195	Cdkl5 (from geneSymbol)
	CEP	Cep162	chr9:87191962-87255532	strA20	strAD	OK	1.71995	2.38469	0.47144	1.57439	0.0001	0.00254318	centrosomal protein 162 (Cep162), mRNA. (from RefSeq NM_199316)
		Cep170	chr1:176733652-176807124	strA20	strAD	OK	8.119	9.92462	0.289709	1.61154	0.00015	0.00357713	centrosomal protein 170 (Cep170), transcript variant 1, mRNA. (from RefSeq NM_001099637)
		Cep170b	chr12:112722173-112746591	strA20	strAD	OK	19.4941	23.2388	0.253495	1.53687	0.0002	0.00462544	Cep170b (from geneSymbol)
		Cep350	chr1:155844963-155973255	strA20	strAD	OK	2.51579	3.15815	0.328068	1.6613	5e-05	0.00135195	centrosomal protein 350 (Cep350), mRNA. (from RefSeq NM_001039184)
		Cep85l	chr10:53278080-53379851	strA20	strAD	OK	0.63331	1.6879	1.41424	1.94225	5e-05	0.00135195	centrosomal protein 85-like (Cep85l), mRNA. (from RefSeq NM_001204983)
	COL	Col11a1	chr3:114030539-114220326	strA20	strAD	OK	1.37696	1.76387	0.357256	1.198	0.0029	0.0438983	The sequence shown here is derived from an Ensembl automatic analysis pipeline and should be considered as preliminary data. (from UniProt E9PVT8)
		Col15a1	chr4:47208011-47313165	strA20	strAD	OK	0.935214	1.42419	0.606769	1.68637	5e-05	0.00135195	Col15a1 (from geneSymbol)
		Col23a1	chr11:51289919-51583925	strA20	strAD	OK	0.887397	1.37363	0.630339	1.74479	5e-05	0.00135195	collagen, type XXIII, alpha 1 (Col23a1), mRNA. (from RefSeq NM_153393)
		Col24a1	chr3:145292471-145552005	strA20	strAD	OK	0.658095	1.17684	0.838548	2.26517	5e-05	0.00135195	collagen, type XXIV, alpha 1 (Col24a1), transcript variant 1, mRNA. (from RefSeq NM_027770)
		Col27a1	chr4:63215411-63334990	strA20	strAD	OK	1.8032	2.35105	0.382744	1.51338	5e-05	0.00135195	Col27a1 (from geneSymbol)
		Col5a1	chr2:27886424-28039510	strA20	strAD	OK	0.696447	1.60874	1.20785	3.74721	5e-05	0.00135195	collagen, type V, alpha 1 (Col5a1), mRNA. (from RefSeq NM_015734)
		Col6a3	chr1:90766859-90843971	strA20	strAD	OK	0.369118	0.724322	0.972547	2.3148	5e-05	0.00135195	collagen, type VI, alpha 3 (Col6a3), transcript variant 1, mRNA. (from RefSeq NM_001243008)
		Col8a1	chr16:57624255-57754737	strA20	strAD	OK	0.386003	1.38283	1.84094	3.60591	5e-05	0.00135195	collagen, type VIII, alpha 1 (Col8a1), mRNA. (from RefSeq NM_007739)
		Col8a2	chr4:126286793-126314330	strA20	strAD	OK	0.920526	1.77601	0.948109	2.40798	5e-05	0.00135195	collagen, type VIII, alpha 2 (Col8a2), mRNA. (from RefSeq NM_199473)
		Col9a3	chr2:180598221-180642691	strA20	strAD	OK	6.12547	9.42954	0.622367	2.59425	5e-05	0.00135195	Col9a3 (from geneSymbol)
	DOX	Doc2b	chr11:75769089-75796057	strA20	strAD	OK	29.6074	24.7639	-0.257718	-1.54651	0.00015	0.00357713	double C2, beta (Doc2b), mRNA. (from RefSeq NM_007873)
		Dock3	chr9:106892824-107231909	strA20	strAD	OK	32.9095	38.9998	0.244962	1.43592	0.00045	0.00939189	dedicator of cyto-kinesis 3 (Dock3), mRNA. (from RefSeq NM_153413)
		Dock5	chr14:67751927-67933572	strA20	strAD	OK	2.34167	2.98684	0.351081	1.60211	0.0003	0.00658235	dedicator of cytokinesis 5 (Dock5), mRNA. (from RefSeq NM_177780)
		Dock7	chr4:98936658-99120915	strA20	strAD	OK	5.52543	7.14156	0.370154	1.90278	5e-05	0.00135195	dedicator of cytokinesis 7 (Dock7), transcript variant 1, mRNA. (from RefSeq NM_001290636)
		Dock9	chr14:121542038-121797734	strA20	strAD	OK	10.2079	14.7441	0.530458	3.15316	5e-05	0.00135195	dedicator of cytokinesis 9 (Dock9), transcript variant 4, mRNA. (from RefSeq NM_001128308)
	FAM	Fam102b	chr3:108970996-109027607	strA20	strAD	OK	32.7717	27.843	-0.235134	-1.42373	0.0007	0.01365	Belongs to the FAM102 family. (from UniProt Q8BQS4)
		Fam155a	chr8:9206009-9771023	strA20	strAD	OK	13.3638	18.0579	0.434297	2.30019	5e-05	0.00135195	family with sequence similarity 155, member A (Fam155a), transcript variant 1, mRNA. (from RefSeq NM_173446)
		Fam19a1	chr6:96113153-96657198	strA20	strAD	OK	0.188083	1.01095	2.42627	3.13398	5e-05	0.00135195	TAFA Chemokine Like Family Member 1
		Fam210a	chr18:68260184-68300333	strA20	strAD	OK	4.91454	894.045	7.50715	20.5069	5e-05	0.00135195	family with sequence similarity 210, member A (Fam210a), mRNA. (from RefSeq NM_153794)
		Fam57b	chr7:126816884-126830219	strA20	strAD	OK	16.836	20.6964	0.297829	1.56504	5e-05	0.00135195	Membrane; Multi-pass membrane protein (Potential). (from UniProt Q7TNV1)
		Fam81a	chr9:70089309-70141557	strA20	strAD	OK	13.3896	22.8891	0.773552	4.01946	5e-05	0.00135195	family with sequence similarity 81, member A (Fam81a), mRNA. (from RefSeq NM_029784)
	GPR	Gpr116	chr17:43389465-43459557	strA20	strAD	OK	7.04384	8.55018	0.279591	1.60308	5e-05	0.00135195	Gpr153 (from geneSymbol)
		Gpr123	chr7:139834173-139878088	strA20	strAD	OK	2.48729	5.06278	1.02535	3.92778	5e-05	0.00135195	G Protein-Coupled Receptor 116
		Gpr133	chr5:129096749-129204599	strA20	strAD	OK	0.480297	0.831261	0.791376	1.67685	0.00015	0.00357713	Adhesion G-Protein Coupled Receptor D1
		Gpr153	chr4:152274361-152285337	strA20	strAD	OK	6.72169	8.36332	0.315252	1.45131	0.00065	0.0129174	G-Protein Coupled Receptor PGR1
		Gpr26	chr7:131966459-131985633	strA20	strAD	OK	5.66859	10.5336	0.893938	3.51	5e-05	0.00135195	G protein-coupled receptor 26 (Gpr26), mRNA. (from RefSeq NM_173410)
		Gpr6	chr10:41070492-41071584	strA20	strAD	OK	72.6454	57.8134	-0.329467	-1.78437	5e-05	0.00135195	G protein-coupled receptor 6 (Gpr6), mRNA. (from RefSeq NM_199058)
		Gprin1	chr13:54736672-54749669	strA20	strAD	OK	7.12802	8.64237	0.277925	1.40731	0.00115	0.0209637	G protein-regulated inducer of neurite outgrowth 1 (Gprin1), transcript variant 2, mRNA. (from RefSeq NM_001316710)
	KCN	Kcna2	chr3:107101566-107115005	strA20	strAD	OK	24.0296	29.7308	0.307148	1.81011	5e-05	0.00135195	Mediates the voltage-dependent potassium ion permeability of excitable membranes. Assuming opened or closed conformations in response to the voltage difference across the membrane, the protein forms a potassium-selective channel through which potassium ions may pass in accordance with their electrochemical gradient. Regulates neuronal excitability and is involved in non-rapid eye movement (NREM) …
		Kcna5	chr6:126532550-126535555	strA20	strAD	OK	8.73722	7.05902	-0.307707	-1.35091	0.001	0.0185785	potassium voltage-gated channel, shaker-related subfamily, member 5 (Kcna5), mRNA. (from RefSeq NM_145983)
		Kcnab3	chr11:69326257-69333041	strA20	strAD	OK	5.10567	8.65324	0.761139	2.81922	5e-05	0.00135195	potassium voltage-gated channel, shaker-related subfamily, beta member 3 (Kcnab3), mRNA. (from RefSeq NM_010599)
		Kcnb1	chr2:167095968-167188818	strA20	strAD	OK	28.8333	33.7035	0.225163	1.29055	0.0014	0.0244487	potassium voltage gated channel, Shab-related subfamily, member 1 (Kcnb1), mRNA. (from RefSeq NM_008420)
		Kcnc1	chr7:46396467-46438704	strA20	strAD	OK	27.5668	33.0787	0.262972	1.34871	0.0013	0.0231187	potassium voltage gated channel, Shaw-related subfamily, member 1 (Kcnc1), transcript variant 2, mRNA. (from RefSeq NM_008421)
		Kcnc2	chr10:112271122-112466304	strA20	strAD	OK	3.04881	8.47864	1.47559	5.72369	5e-05	0.00135195	potassium voltage gated channel, Shaw-related subfamily, member 2 (Kcnc2), transcript variant 3, mRNA. (from RefSeq NM_001025581)
		Kcnc3	chr7:44590885-44604751	strA20	strAD	OK	17.6059	21.309	0.275402	1.62809	5e-05	0.00135195	potassium voltage gated channel, Shaw-related subfamily, member 3 (Kcnc3), transcript variant 2, mRNA. (from RefSeq NM_001290682)
		Kcnc4	chr3:107438302-107458898	strA20	strAD	OK	3.27794	5.94004	0.857683	2.95104	5e-05	0.00135195	potassium voltage gated channel, Shaw-related subfamily, member 4 (Kcnc4), transcript variant 2, mRNA. (from RefSeq NM_145922)
		Kcnd3	chr3:105448189-105674002	strA20	strAD	OK	3.85631	4.94623	0.359108	1.68477	5e-05	0.00135195	potassium voltage-gated channel, Shal-related family, member 3 (Kcnd3), transcript variant 1, mRNA. (from RefSeq NM_001039347)
		Kcne2	chr16:92292388-92298133	strA20	strAD	OK	0.761857	3.84965	2.33714	3.89351	5e-05	0.00135195	potassium voltage-gated channel, Isk-related subfamily, gene 2 (Kcne2), transcript variant 1, mRNA. (from RefSeq NM_134110)
		Kcng2	chr18:80294543-80364254	strA20	strAD	OK	0.376903	0.70665	0.906802	1.36294	0.00165	0.0279424	potassium voltage-gated channel, subfamily G, member 2 (Kcng2), mRNA. (from RefSeq NM_001190373)
		Kcng3	chr17:83585956-83631895	strA20	strAD	OK	0.179337	0.949932	2.40515	3.27233	5e-05	0.00135195	potassium voltage-gated channel, subfamily G, member 3 (Kcng3), mRNA. (from RefSeq NM_153512)
		Kcng4	chr8:119623853-119635680	strA20	strAD	OK	0.867569	1.29264	0.575266	1.22519	0.0034	0.0492137	Potassium channel subunit. Modulates channel activity by shifting the threshold and the half-maximal activation to more negative values (By similarity). (from UniProt Q80XM3)
		Kcnj16	chr11:110968032-111027967	strA20	strAD	OK	2.77918	3.67019	0.401192	1.3049	0.00085	0.016227	potassium inwardly-rectifying channel, subfamily J, member 16 (Kcnj16), transcript variant 1, mRNA. (from RefSeq NM_001252207)
		Kcnj6	chr16:94748682-94997696	strA20	strAD	OK	0.563584	1.95394	1.79369	3.10219	5e-05	0.00135195	potassium inwardly-rectifying channel, subfamily J, member 6 (Kcnj6), transcript variant Girk2-1, mRNA. (from RefSeq NM_001025584)
		Kcnj9	chr1:172321032-172329263	strA20	strAD	OK	11.0975	15.6644	0.497252	2.62204	5e-05	0.00135195	potassium inwardly-rectifying channel, subfamily J, member 9 (Kcnj9), transcript variant 2, mRNA. (from RefSeq NM_008429)
		Kcnk12	chr17:87745820-87797994	strA20	strAD	OK	1.37899	2.7408	0.990983	1.9673	5e-05	0.00135195	potassium channel, subfamily K, member 12 (Kcnk12), mRNA. (from RefSeq NM_199251)
		Kcnk4	chr19:6925689-6934515	strA20	strAD	OK	0.667081	1.73736	1.38096	2.26399	5e-05	0.00135195	Kcnk4 (from geneSymbol)
		Kcnk9	chr15:72512118-72546279	strA20	strAD	OK	1.5398	5.179	1.74993	3.16817	5e-05	0.00135195	potassium channel, subfamily K, member 9 (Kcnk9), mRNA. (from RefSeq NM_001033876)
		Kcnn3	chr3:89520163-89672494	strA20	strAD	OK	3.0218	4.23792	0.487948	2.2378	5e-05	0.00135195	potassium intermediate/small conductance calcium-activated channel, subfamily N, member 3 (Kcnn3), mRNA. (from RefSeq NM_080466)
		Kcnq1ot1	chr7:143107253-143427042	strA20	strAD	OK	9.50639	11.3857	0.26026	1.27725	0.0016	0.0273826	KCNQ1 overlapping transcript 1 (Kcnq1ot1), long non-coding RNA. (from RefSeq NR_001461)
		Kcnq3	chr15:65994914-66286224	strA20	strAD	OK	3.16721	5.47112	0.788625	2.66328	5e-05	0.00135195	potassium voltage-gated channel, subfamily Q, member 3 (Kcnq3), mRNA. (from RefSeq NM_152923)
	KIF	Kif13b	chr14:64652530-64806296	strA20	strAD	OK	9.53554	11.8619	0.314954	1.78986	5e-05	0.00135195	Kif13b (from geneSymbol)
		Kif1b	chr4:149176318-149307733	strA20	strAD	OK	74.163	102.503	0.466893	2.2627	5e-05	0.00135195	kinesin family member 1B (Kif1b), transcript variant 3, mRNA. (from RefSeq NM_001290995)
		Kif1c	chr11:70700547-70731970	strA20	strAD	OK	52.4719	30.793	-0.768944	-5.01192	5e-05	0.00135195	Belongs to the kinesin-like protein family. (from UniProt Q3V3Y9)
		Kif21a	chr15:90933274-91049951	strA20	strAD	OK	35.332	41.3382	0.226501	1.34804	0.00125	0.0224491	Belongs to the kinesin-like protein family. (from UniProt E9Q0J5)
		Kif27	chr13:58287515-58354862	strA20	strAD	OK	2.81694	11.0428	1.9709	4.93	5e-05	0.00135195	Plays an essential role in motile ciliogenesis. (from UniProt Q7M6Z4)
		Kif5c	chr2:49619313-49774778	strA20	strAD	OK	111.543	147.951	0.407517	1.98206	5e-05	0.00135195	kinesin family member 5C (Kif5c), mRNA. (from RefSeq NM_008449)
	MAP	Map1b	chr13:99421463-99516602	strA20	strAD	OK	69.2089	86.6659	0.324508	1.48985	0.00025	0.00564713	microtubule-associated protein 1B (Map1b), mRNA. (from RefSeq NM_008634)
		Map2k6	chr11:110399121-110513637	strA20	strAD	OK	3.39895	4.73047	0.476896	1.30706	0.0013	0.0231187	mitogen-activated protein kinase kinase 6 (Map2k6), transcript variant 1, mRNA. (from RefSeq NM_011943)
		Map3k5	chr10:19934525-20142750	strA20	strAD	OK	5.77997	7.01899	0.280203	1.37067	0.0007	0.01365	mitogen-activated protein kinase kinase kinase 5 (Map3k5), mRNA. (from RefSeq NM_008580)
		Map3k9	chr12:81714949-81781170	strA20	strAD	OK	4.20048	6.05256	0.526992	2.48546	5e-05	0.00135195	mitogen-activated protein kinase kinase kinase 9 (Map3k9), transcript variant 2, mRNA. (from RefSeq NM_177395)
		Map7d2	chrX:159414577-159498947	strA20	strAD	OK	43.3875	50.7769	0.226893	1.36498	0.0008	0.015353	MAP7 domain containing 2 (Map7d2), transcript variant 2, mRNA. (from RefSeq NM_001313751)
		Mapk10	chr5:102907947-103211334	strA20	strAD	OK	28.1371	33.1776	0.237734	1.4316	0.00055	0.0112057	ATP + a protein = ADP + a phosphoprotein. (from UniProt Q80W82)
		Mapk11	chr15:89142483-89149606	strA20	strAD	OK	2.68911	5.13319	0.932726	2.85465	5e-05	0.00135195	Mapk11 (from geneSymbol)
	PLEKH	Plekha7	chr7:116124117-116189841	strA20	strAD	OK	1.65748	2.54302	0.617552	2.03649	5e-05	0.00135195	pleckstrin homology domain containing, family A member 7 (Plekha7), transcript variant 2, mRNA. (from RefSeq NM_001305186)
		Plekha8	chr6:54595110-54645822	strA20	strAD	OK	3.27614	4.01553	0.293592	1.23143	0.0027	0.0412572	pleckstrin homology domain containing, family A (phosphoinositide binding specific) member 8 (Plekha8), transcript variant 1, mRNA. (from RefSeq NM_001164361)
		Plekhg1	chr10:3740376-3967302	strA20	strAD	OK	4.07388	7.20892	0.823381	3.87855	5e-05	0.00135195	pleckstrin homology domain containing, family G (with RhoGef domain) member 1 (Plekhg1), transcript variant 1, mRNA. (from RefSeq NM_001159942)
		Plekhg4	chr8:105375380-105413502	strA20	strAD	OK	2.7169	2.03733	-0.415281	-1.32463	0.0012	0.0217119	The sequence shown here is derived from an Ensembl automatic analysis pipeline and should be considered as preliminary data. (from UniProt E0CYM2)
		Plekhm3	chr1:64789120-64956824	strA20	strAD	OK	5.81502	6.786	0.222777	1.20961	0.00325	0.0477553	Event=Alternative splicing; Named isoforms=2; Name=1; IsoId=Q8BM47-1; Sequence=Displayed; Name=2; IsoId=Q8BM47-2; Sequence=VSP_032514, VSP_032515; Note=No experimental confirmation available; (from UniProt Q8BM47)
	PTR	Prr14l	chr5:32789206-32854230	strA20	strAD	OK	4.85205	5.9269	0.288683	1.58798	0.00015	0.00357713	proline rich 14-like (Prr14l), mRNA. (from RefSeq NM_194340)
		Prr32	chrX:45090903-45092790	strA20	strAD	OK	0.771674	2.16766	1.49008	2.03512	5e-05	0.00135195	proline rich 32 (Prr32), mRNA. (from RefSeq NM_026841)
		Prr36	chr8:4209542-4217312	strA20	strAD	OK	2.65392	3.38028	0.349015	1.2614	0.0024	0.0375811	proline rich 36 (Prr36), mRNA. (from RefSeq NM_207203)
		Prrc2c	chr1:162671784-162740556	strA20	strAD	OK	16.6346	25.0073	0.588161	3.52924	5e-05	0.00135195	Prrc2c (from geneSymbol)
		Prrg4	chr2:104830740-104849850	strA20	strAD	OK	0.293835	0.630844	1.10228	1.53545	0.00055	0.0112057	proline rich Gla (G-carboxyglutamic acid) 4 (transmembrane) (Prrg4), mRNA. (from RefSeq NM_178695)
	PTP	Ptpn3	chr4:57190840-57301837	strA20	strAD	OK	1.11463	4.02052	1.85082	5.8619	5e-05	0.00135195	protein tyrosine phosphatase, non-receptor type 3 (Ptpn3), mRNA. (from RefSeq NM_011207)
		Ptprj	chr2:90429755-90580647	strA20	strAD	OK	14.3422	18.2155	0.344897	2.05625	5e-05	0.00135195	Ptprj (from geneSymbol)
		Ptprk	chr10:28074819-28597397	strA20	strAD	OK	3.07128	4.38164	0.512633	2.12063	5e-05	0.00135195	protein tyrosine phosphatase, receptor type, K (Ptprk), transcript variant 2, mRNA. (from RefSeq NM_008983)
		Ptpro	chr6:137252298-137464633	strA20	strAD	OK	6.48464	5.2879	-0.294332	-1.30762	0.0015	0.0259459	Ptpro (from geneSymbol)
		Ptprt	chr2:161521987-162661147	strA20	strAD	OK	7.04393	10.6601	0.597763	3.55187	5e-05	0.00135195	protein tyrosine phosphatase, receptor type, T (Ptprt), transcript variant 3, mRNA. (from RefSeq NM_001291151)
		Ptpru	chr4:131768456-131838278	strA20	strAD	OK	2.32884	3.54118	0.604622	2.34158	5e-05	0.00135195	protein tyrosine phosphatase, receptor type, U (Ptpru), transcript variant 1, mRNA. (from RefSeq NM_011214)
		Ptprv	chr1:135108497-135132575	strA20	strAD	OK	12.7862	10.9957	-0.217647	-1.25592	0.00125	0.0224491	Ptprv (from geneSymbol)
	RGS	Rgs14	chr13:55369731-55384687	strA20	strAD	OK	28.2988	24.2374	-0.223506	-1.26959	0.0017	0.0284907	regulator of G-protein signaling 14 (Rgs14), transcript variant 1, mRNA. (from RefSeq NM_016758)
		Rgs16	chr1:153740352-153745468	strA20	strAD	OK	2.07749	3.90938	0.912093	2.37458	5e-05	0.00135195	regulator of G-protein signaling 16 (Rgs16), mRNA. (from RefSeq NM_011267)
		Rgs20	chr1:4909575-5070285	strA20	strAD	OK	45.58	38.6532	-0.237816	-1.35056	0.0007	0.01365	regulator of G-protein signaling 20 (Rgs20), transcript variant 2, mRNA. (from RefSeq NM_021374)
		Rgs6	chr12:82617037-83158813	strA20	strAD	OK	4.9582	6.47979	0.386131	1.4147	0.0006	0.0120722	Rgs6 (from geneSymbol)
		Rgs8	chr1:153653036-153697665	strA20	strAD	OK	43.1344	37.593	-0.198375	-1.1912	0.00315	0.0467106	regulator of G-protein signaling 8 (Rgs8), transcript variant 1, mRNA. (from RefSeq NM_026380)
See the sample string-db annotation on the right panel for Slc family (on the right half)
	SLC	Slc12a6	chr2:112266313-112368027	strA20	strAD	OK	20.4253	25.1128	0.298065	1.45428	0.0003	0.00658235	Slc12a6 (from geneSymbol)
		Slc13a4	chr6:35267952-35308126	strA20	strAD	OK	0.781837	2.62602	1.74794	3.86193	5e-05	0.00135195	solute carrier family 13 (sodium/sulfate symporters), member 4 (Slc13a4), mRNA. (from RefSeq NM_172892)
		Slc17a6	chr7:51621829-51671126	strA20	strAD	OK	0.414505	4.55103	3.45673	6.18688	5e-05	0.00135195	solute carrier family 17 (sodium-dependent inorganic phosphate cotransporter), member 6 (Slc17a6), transcript variant 1, mRNA. (from RefSeq NM_080853)
		Slc17a7	chr7:45163920-45176139	strA20	strAD	OK	21.0506	70.8426	1.75075	8.27244	5e-05	0.00135195	solute carrier family 17 (sodium-dependent inorganic phosphate cotransporter), member 7 (Slc17a7), mRNA. (from RefSeq NM_182993)
		Slc20a1	chr2:129198772-129211612	strA20	strAD	OK	54.9729	69.811	0.344735	1.98391	5e-05	0.00135195	solute carrier family 20, member 1 (Slc20a1), transcript variant 1, mRNA. (from RefSeq NM_015747)
		Slc23a2	chr2:132052495-132145108	strA20	strAD	OK	20.9105	25.2771	0.273604	1.6482	5e-05	0.00135195	solute carrier family 23 (nucleobase transporters), member 2 (Slc23a2), transcript variant 1, mRNA. (from RefSeq NM_018824)
		Slc24a3	chr2:145242610-145641939	strA20	strAD	OK	17.3435	21.8903	0.335899	1.88966	5e-05	0.00135195	solute carrier family 24 (sodium/potassium/calcium exchanger), member 3 (Slc24a3), transcript variant 1, mRNA. (from RefSeq NM_001356497)
		Slc25a18	chr6:120773767-120793982	strA20	strAD	OK	5.98583	8.69485	0.538611	1.60963	0.0001	0.00254318	solute carrier family 25 (mitochondrial carrier), member 18 (Slc25a18), mRNA. (from RefSeq NM_001081048)
		Slc26a2	chr18:61196853-61211596	strA20	strAD	OK	0.523043	1.22523	1.22805	2.29383	5e-05	0.00135195	solute carrier family 26 (sulfate transporter), member 2 (Slc26a2), mRNA. (from RefSeq NM_007885)
		Slc29a4	chr5:142702100-142722490	strA20	strAD	OK	2.11035	3.86832	0.874227	2.48573	5e-05	0.00135195	Slc29a4 (from geneSymbol)
		Slc2a13	chr15:91267690-91573261	strA20	strAD	OK	24.191	20.9861	-0.205035	-1.23176	0.0023	0.0362886	solute carrier family 2 (facilitated glucose transporter), member 13 (Slc2a13), mRNA. (from RefSeq NM_001033633)
		Slc30a3	chr5:31086105-31093527	strA20	strAD	OK	0.745285	4.50826	2.59671	4.73372	5e-05	0.00135195	solute carrier family 30 (zinc transporter), member 3 (Slc30a3), transcript variant 1, mRNA. (from RefSeq NM_011773)
		Slc31a1	chr4:62360700-62391769	strA20	strAD	OK	5.97481	8.20781	0.458105	1.92597	5e-05	0.00135195	solute carrier family 31, member 1 (Slc31a1), mRNA. (from RefSeq NM_175090)
		Slc35d3	chr10:19847916-19851459	strA20	strAD	OK	32.1856	23.8634	-0.431614	-2.40829	5e-05	0.00135195	solute carrier family 35, member D3 (Slc35d3), mRNA. (from RefSeq NM_029529)
		Slc36a1	chr11:55204339-55236330	strA20	strAD	OK	8.41006	9.90872	0.236583	1.25922	0.0018	0.0297891	solute carrier family 36 (proton/amino acid symporter), member 1 (Slc36a1), mRNA. (from RefSeq NM_153139)
		Slc36a4	chr9:15709768-15738789	strA20	strAD	OK	5.05223	8.15285	0.690384	2.14428	5e-05	0.00135195	The sequence shown here is derived from an Ensembl automatic analysis pipeline and should be considered as preliminary data. (from UniProt D3Z0L1)
		Slc37a2	chr9:37229148-37255738	strA20	strAD	OK	0.955978	1.47354	0.624235	1.48661	0.0002	0.00462544	solute carrier family 37 (glycerol-3-phosphate transporter), member 2 (Slc37a2), transcript variant 2, mRNA. (from RefSeq NM_020258)
		Slc38a1	chr15:96571417-96642913	strA20	strAD	OK	26.2888	30.9053	0.233407	1.40244	0.0004	0.00853196	solute carrier family 38, member 1 (Slc38a1), transcript variant 2, mRNA. (from RefSeq NM_001166456)
		Slc38a9	chr13:112660765-112738752	strA20	strAD	OK	4.44872	5.29293	0.250675	1.2535	0.0019	0.0309858	Slc38a9 (from geneSymbol)
		Slc4a2	chr5:24425231-24440947	strA20	strAD	OK	12.8715	15.8523	0.300515	1.65777	5e-05	0.00135195	Slc4a2 (from geneSymbol)
		Slc4a4	chr5:88887259-89239656	strA20	strAD	OK	41.4082	47.9938	0.212931	1.25932	0.00195	0.0316239	solute carrier family 4 (anion exchanger), member 4 (Slc4a4), transcript variant 1, mRNA. (from RefSeq NM_018760)
		Slc4a5	chr6:83237374-83304945	strA20	strAD	OK	0.329525	1.8428	2.48344	4.72212	5e-05	0.00135195	The sequence shown here is derived from an Ensembl automatic analysis pipeline and should be considered as preliminary data. (from UniProt E9Q3M5)
		Slc4a8	chr15:100761746-100823971	strA20	strAD	OK	4.8915	7.699	0.654394	3.73285	5e-05	0.00135195	solute carrier family 4 (anion exchanger), member 8 (Slc4a8), transcript variant 1, mRNA. (from RefSeq NM_021530)
		Slc5a5	chr8:70882888-70892757	strA20	strAD	OK	1.53428	2.58697	0.753704	1.93271	5e-05	0.00135195	solute carrier family 5 (sodium iodide symporter), member 5 (Slc5a5), mRNA. (from RefSeq NM_053248)
		Slc6a11	chr6:114131240-114249886	strA20	strAD	OK	37.9098	49.2709	0.378164	2.11586	5e-05	0.00135195	solute carrier family 6 (neurotransmitter transporter, GABA), member 11 (Slc6a11), mRNA. (from RefSeq NM_172890)
		Slc6a7	chr18:60995379-61014199	strA20	strAD	OK	6.53444	9.00836	0.463201	2.01649	5e-05	0.00135195	solute carrier family 6 (neurotransmitter transporter, L-proline), member 7 (Slc6a7), mRNA. (from RefSeq NM_201353)
		Slc7a14	chr3:31202855-31310319	strA20	strAD	OK	12.8775	15.3311	0.251613	1.50962	0.0002	0.00462544	solute carrier family 7 (cationic amino acid transporter, y+ system), member 14 (Slc7a14), mRNA. (from RefSeq NM_172861)
		Slc8a1	chr17:81373104-81738387	strA20	strAD	OK	2.73474	4.67028	0.772104	4.12248	5e-05	0.00135195	solute carrier family 8 (sodium/calcium exchanger), member 1 (Slc8a1), transcript variant B, mRNA. (from RefSeq NM_001112798)
		Slc9a5	chr8:105348257-105369881	strA20	strAD	OK	19.5346	16.293	-0.261779	-1.5503	0.0002	0.00462544	solute carrier family 9 (sodium/hydrogen exchanger), member 5 (Slc9a5), mRNA. (from RefSeq NM_001081332)
	TMEM	Tmem106b	chr6:13069758-13089269	strA20	strAD	OK	31.9341	28.0501	-0.18709	-1.1337	0.00335	0.0487812	The sequence shown here is derived from an Ensembl automatic analysis pipeline and should be considered as preliminary data. (from UniProt D3Z0M2)	6
		Tmem108	chr9:103482935-103761837	strA20	strAD	OK	2.1065	2.91001	0.46618	1.47121	0.00045	0.00939189	transmembrane protein 108 (Tmem108), transcript variant 2, mRNA. (from RefSeq NM_001359465)	6
		Tmem131	chr1:36792188-36939527	strA20	strAD	OK	12.9472	15.4716	0.256982	1.52942	0.00015	0.00357713	transmembrane protein 131 (Tmem131), mRNA. (from RefSeq NM_018872)	8
		Tmem132c	chr5:127241825-127565790	strA20	strAD	OK	0.398749	0.755967	0.922843	1.81072	0.0001	0.00254318	transmembrane protein 132C (Tmem132c), mRNA. (from RefSeq NM_175432)	5
		Tmem132d	chr5:127783490-128433077	strA20	strAD	OK	1.39467	1.92459	0.46463	1.31157	0.00125	0.0224491	transmembrane protein 132D (Tmem132d), mRNA. (from RefSeq NM_172885)	3
		Tmem145	chr7:25306107-25316195	strA20	strAD	OK	4.03327	6.17177	0.613734	1.95725	5e-05	0.00135195	Tmem145 (from geneSymbol)	4
		Tmem151b	chr17:45523433-45549677	strA20	strAD	OK	10.2335	14.5896	0.511646	2.72753	5e-05	0.00135195	transmembrane protein 151B (Tmem151b), mRNA. (from RefSeq NM_001013749)	1
		Tmem163	chr1:127490341-127678021	strA20	strAD	OK	5.10585	6.88078	0.430421	1.46543	0.00045	0.00939189	May bind zinc and other divalent cations and recruit them to vesicular organelles (By similarity). (from UniProt Q8C996)	5
		Tmem178	chr17:80944631-81001816	strA20	strAD	OK	6.4917	11.5803	0.835003	2.76342	5e-05	0.00135195	transmembrane protein 178 (Tmem178), mRNA. (from RefSeq NM_026516)	1
		Tmem178b	chr6:40110252-40248353	strA20	strAD	OK	1.28286	6.59632	2.36229	6.58218	5e-05	0.00135195	Tmem178b (from geneSymbol)	4
		Tmem181a	chr17:6270469-6317474	strA20	strAD	OK	9.2946	12.3683	0.412184	1.5195	0.0003	0.00658235	transmembrane protein 181A (Tmem181a), transcript variant 2, mRNA. (from RefSeq NM_001357884)	4
		Tmem181b-ps	chr17:6439001-6450994	strA20	strAD	OK	31.0969	40.0352	0.3645	2.20141	5e-05	0.00135195	Tmem181b-ps (from geneSymbol)	4
		Tmem194	chr10:127677064-127701047	strA20	strAD	OK	1.76447	2.4408	0.468112	1.23709	0.0033	0.0482463	(null)	1
		Tmem229a	chr6:24951140-24956125	strA20	strAD	OK	23.5059	20.0175	-0.231762	-1.35234	0.00075	0.014489	transmembrane protein 229A (Tmem229a), mRNA. (from RefSeq NM_177013)	1
		Tmem25	chr9:44793778-44799216	strA20	strAD	OK	8.39239	11.186	0.414545	1.72632	5e-05	0.00135195	Tmem25 (from geneSymbol)	8
		Tmem263	chr10:85102626-85117747	strA20	strAD	OK	22.4722	18.0882	-0.313095	-1.70591	5e-05	0.00135195	transmembrane protein 263 (Tmem263), mRNA. (from RefSeq NM_001013028)	2
		Tmem72	chr6:116692724-116716758	strA20	strAD	OK	0.262237	1.56414	2.57643	3.90452	5e-05	0.00135195	transmembrane protein 72 (Tmem72), mRNA. (from RefSeq NM_178768)	2
	TRI	Trim23	chr13:104179097-104202048	strA20	strAD	OK	14.133	11.7959	-0.26079	-1.32256	0.0019	0.0309858	Acts as an E3 ubiquitin-protein ligase (By similarity). The C-terminus can act as an allosteric activator of the cholera toxin catalytic subunit (By similarity). (from UniProt Q8BGX0)	3
		Trim44	chr2:102300118-102400900	strA20	strAD	OK	53.9814	62.9672	0.222136	1.31238	0.0017	0.0284907	tripartite motif-containing 44 (Trim44), mRNA. (from RefSeq NM_020267)	3
		Trim56	chr5:137111285-137116207	strA20	strAD	OK	0.816135	1.49542	0.873676	2.00458	5e-05	0.00135195	tripartite motif-containing 56 (Trim56), mRNA. (from RefSeq NM_201373)	2
		Trim66	chr7:109449000-109508134	strA20	strAD	OK	1.97704	2.66216	0.429252	1.78464	5e-05	0.00135195	tripartite motif-containing 66 (Trim66), transcript variant 3, mRNA. (from RefSeq NM_001170913)	4
		Trio	chr15:27730648-28025848	strA20	strAD	OK	12.1684	14.0883	0.211355	1.28142	0.00105	0.0193102	Trio (from geneSymbol)	15
		Trip11	chr12:101837371-101913171	strA20	strAD	OK	1.76518	2.45937	0.478469	1.69982	5e-05	0.00135195	thyroid hormone receptor interactor 11 (Trip11), mRNA. (from RefSeq NM_028446)	6
	ZFP	Zfp106	chr2:120506829-120563831	strA20	strAD	OK	22.1207	35.4264	0.679428	4.04818	5e-05	0.00135195	zinc finger protein 106 (Zfp106), mRNA. (from RefSeq NM_011743)	11
		Zfp169	chr13:48487659-48513436	strA20	strAD	OK	3.32255	5.23956	0.657154	2.12112	5e-05	0.00135195	zinc finger protein 169 (Zfp169), transcript variant 3, mRNA. (from RefSeq NM_001164576)	7
		Zfp185	chrX:72987338-73031543	strA20	strAD	OK	0.313963	0.669726	1.09298	1.67131	0.00015	0.00357713	zinc finger protein 185 (Zfp185), transcript variant 1, mRNA. (from RefSeq NM_009549)	3
		Zfp318	chr17:46383765-46420918	strA20	strAD	OK	5.11162	7.31208	0.516502	2.33829	5e-05	0.00135195	zinc finger protein 318 (Zfp318), transcript variant 1, mRNA. (from RefSeq NM_207671)	5
		Zfp369	chr13:65278853-65297795	strA20	strAD	OK	0.152764	1.37814	3.17334	4.30359	5e-05	0.00135195	zinc finger protein 369 (Zfp369), mRNA. (from RefSeq NM_178364)	5
		Zfp382	chr7:30121947-30135032	strA20	strAD	OK	2.17811	3.61993	0.732885	1.91682	5e-05	0.00135195	zinc finger protein 382 (Zfp382), transcript variant 1, mRNA. (from RefSeq NM_001081007)	3
		Zfp398	chr6:47835660-47868257	strA20	strAD	OK	1.44815	2.62198	0.856448	2.234	5e-05	0.00135195	Zfp398 (from geneSymbol)	3
		Zfp423	chr8:87661809-87959595	strA20	strAD	OK	2.66165	3.56117	0.420029	1.62698	0.00015	0.00357713	zinc finger protein 423 (Zfp423), transcript variant 2, mRNA. (from RefSeq NM_001310520)	7
		Zfp507	chr7:35772345-35838074	strA20	strAD	OK	4.02102	5.1126	0.346497	1.62412	0.0001	0.00254318	zinc finger protein 507 (Zfp507), mRNA. (from RefSeq NM_177739)	7
		Zfp518a	chr19:40894702-40917947	strA20	strAD	OK	8.84088	1.90698	-2.2129	-3.14937	5e-05	0.00135195	Zfp518a (from geneSymbol)	3
		Zfp551	chr7:12415148-12422491	strA20	strAD	OK	0.782653	1.21916	0.63944	1.17084	0.00345	0.0497395	zinc fingr protein 551 (Zfp551), mRNA. (from RefSeq NM_001033820)	3
		Zfp65	chr13:67705305-67729173	strA20	strAD	OK	22.4234	26.2613	0.227934	1.33454	0.00135	0.0237179	zinc finger protein 65 (Zfp65), mRNA. (from RefSeq NM_145622)	4
		Zfp652	chr11:95749066-95764713	strA20	strAD	OK	5.07311	7.79691	0.620031	2.45429	5e-05	0.00135195	Functions as a transcriptional repressor (By similarity). (from UniProt Q5DU09)	4
		Zfp704	chr3:9427009-9610085	strA20	strAD	OK	4.64629	5.43358	0.225824	1.28388	0.00165	0.0279424	zinc finger protein 704 (Zfp704), mRNA. (from RefSeq NM_133218)	3
		Zfp866	chr8:69761323-69774911	strA20	strAD	OK	5.0921	6.25394	0.296506	1.40108	0.0009	0.0170251	The sequence shown here is derived from an Ensembl automatic analysis pipeline and should be considered as preliminary data. (from UniProt E9Q810)	2
