# Supplementary material for: Dorsal Striatum Transcriptome Profile Profound Shift in Repeated Aggression Mouse Model Converged to Networks of 12 Transcription Factors after Fighting Deprivation
Source: Genes (Basel). 2021 Dec 22;13(1):21. doi: 10.3390/genes13010021 (PMC8774333; doi:10.3390/genes13010021)
Supplement: Supplementary file 1 [file genes-13-00021-s001.zip › Table S5.xlsx]

## Sheet: PCA2_HID3
0.742753	-0.329376
0.248062	0.231789
0.38539	0.190085
-0.151496	-0.0519774
0.510084	-0.575642
-0.138847	-0.425598
0.549788	-0.144539
0.549494	-0.0829646
0.297522	-0.167778
-0.69362	-0.258052
0.679735	0.244236
0.313412	0.342249
-0.25413	-0.657584
0.508024	-0.0418653
0.346155	-0.129438
0.355315	-0.346772
-0.0302453	-0.627683
-0.238992	0.550904
-0.132284	0.425304
-0.175294	-0.188511
-0.474067	0.269733
0.120601	-0.531072
0.741936	0.464661
0.0583327	0.100993
-0.324311	0.470668
0.0746577	-0.00264552
0.634103	0.191541
0.350677	0.365599
-0.0419274	0.816311

## Sheet: PCA2_HID4
-3.6368	-1.29661
-1.6184	0.286864
-2.92863	-0.41096
-1.33026	-0.72907
-2.83898	2.9227
0.581993	-0.85664
0.844856	0.96042
1.88612	-2.09267
0.439809	0.753186
2.08935	0.783212
-2.14773	1.19793
2.09103	0.292512
5.90079	1.01395
0.320044	-4.06003
-0.608534	-1.16865
0.230318	5.55641
0.721817	-1.61973
0.00320984	-1.53282

## Sheet: PCA2_HID5
4.72063	-2.27916
1.57658	1.6039
2.44938	1.31532
-0.962844	-0.359665
3.24188	-3.98324
-0.882455	-2.94498
3.49423	-1.00016
3.49235	-0.574085
1.89093	-1.16096
-4.40836	-1.78563
4.32011	1.69003
1.99192	2.36824
-1.61515	-4.55025
3.22879	-0.289693
2.20002	-0.895667
2.25823	-2.39954
-0.192227	-4.34334
-1.51893	3.81206
-0.840742	2.94295
-1.1141	-1.30443
-3.01297	1.86645
0.766488	-3.67483
4.71544	3.21529
0.370739	0.698837
-2.06119	3.25685
0.474493	-0.0183061
4.0301	1.3254
2.22876	2.52981
-0.266473	5.64858
-3.6368	-1.29661
-1.6184	0.286864
-2.92863	-0.41096
-1.33026	-0.72907
-2.83898	2.9227
0.581993	-0.85664
0.844856	0.96042
1.88612	-2.09267
0.439809	0.753186
2.08935	0.783212
-2.14773	1.19793
2.09103	0.292512
5.90079	1.01395
0.320044	-4.06003
-0.608534	-1.16865
0.230318	5.55641
0.721817	-1.61973
0.00320984	-1.53282

## Sheet: PCA_HID
0.834621	-0.415172
0.901182	-0.136402
0.584925	0.802554

## Sheet: PCA_HID1
0.539474	0.0516892
0.350998	-1.17463
0.582948	-0.200012
1.50076	0.807341
0.827256	1.35937
2.85631	-0.761192
-1.87423	1.52554
-2.24711	0.171064
-1.36571	-0.300789
-1.22328	-0.123664
-0.787422	-0.522615
0.538733	-1.18146
-1.68329	-0.00703104
0.269393	-0.721335
0.216462	-0.901923
-1.31345	-0.309906
1.40466	2.22817
1.40751	0.0613845

## Sheet: PCA_HID2
2.11627	-1.56724
2.28505	-0.514907
1.48314	3.02958
0.539474	0.0516892
0.350998	-1.17463
0.582948	-0.200012
1.50076	0.807341
0.827256	1.35937
2.85631	-0.761192
-1.87423	1.52554
-2.24711	0.171064
-1.36571	-0.300789
-1.22328	-0.123664
-0.787422	-0.522615
0.538733	-1.18146
-1.68329	-0.00703104
0.269393	-0.721335
0.216462	-0.901923
-1.31345	-0.309906
1.40466	2.22817
1.40751	0.0613845

## Sheet: PCA1_HID
0.430388	-0.193504
0.671303	-0.353178
0.66093	0.459119
0.91805	-0.0170472
0.698805	-0.0906675
0.0888601	0.414004
-0.849788	0.0636817
-0.0530358	0.51123
0.0993747	0.710515
0.233665	0.739646
-0.7553	0.13645

## Sheet: PCA1_HID1
3.31045	-0.230939
2.32807	0.765723
1.39942	-1.01327
1.1371	-1.45554
0.367929	1.36144
0.994597	-1.73195
-3.20085	-1.53734
-1.61684	1.93636
-0.239474	1.89123
-0.887515	0.569659
2.06605	0.560375
1.40589	2.68402
-4.42597	0.112066
-1.14144	0.809357
1.42159	-1.88095
-1.69135	-0.352377
-1.18736	-0.794558
-0.0402946	-1.69331

## Sheet: PCA1_HID2
1.65994	-1.05461
2.58911	-1.92485
2.5491	2.50224
3.54078	-0.0929086
2.69518	-0.494145
0.342719	2.25636
-3.2775	0.347071
-0.204551	2.78625
0.383272	3.87237
0.901211	4.03114
-2.91308	0.743667
3.31045	-0.230939
2.32807	0.765723
1.39942	-1.01327
1.1371	-1.45554
0.367929	1.36144
0.994597	-1.73195
-3.20085	-1.53734
-1.61684	1.93636
-0.239474	1.89123
-0.887515	0.569659
2.06605	0.560375
1.40589	2.68402
-4.42597	0.112066
-1.14144	0.809357
1.42159	-1.88095
-1.69135	-0.352377
-1.18736	-0.794558
-0.0402946	-1.69331

## Sheet: PCA2_HID
0.320517	-0.174948
0.712045	-0.253696
0.466135	0.455491
0.881244	-0.038451
0.63483	-0.305791
0.152498	0.358025
-0.816551	0.248802
0.148807	0.729775
0.377508	0.756317
-0.0205005	0.63525
-0.69814	-0.0284739

[truncated: 18 more sheets: PCA2_HID1, PCA2_HID2, PCA1_HID3, PCA1_HID4, PCA1_HID5, AHC_HID, PCA1_HID6, PCA1_HID7, PCA1_HID8, GO_resume, Biological Process, Biol_Function, Component, Pubmed, Connectome, Tissues, Compartments, Keyword]
